# Supplementary material for: A physical model inspired density peak clustering
Source: PLoS One. 2020 Sep 24;15(9):e0239406. doi: 10.1371/journal.pone.0239406 (PMC7514087; doi:10.1371/journal.pone.0239406)
Supplement: S1 Data — (ZIP) [file pone.0239406.s001.zip]

Archive with 42 entries (33 files):
- Data/Aggregation.txt
- Data/Dermatology/
- Data/Dermatology/dermatology.data
- Data/Dermatology/dermatology.names
- Data/DIM512/
- Data/DIM512/dim512.pa
- Data/DIM512/dim512.txt
- Data/Ecoli/
- Data/Ecoli/ecoli.data
- Data/Ecoli/ecoli.names
- Data/jain.txt
- Data/OpticalRecognition/
- Data/OpticalRecognition/optdigits.data
- Data/OpticalRecognition/optdigits.names
- Data/Parkinsons/
- Data/Parkinsons/parkinsons.data
- Data/Parkinsons/parkinsons.names
- Data/Parkinsons/parkinsons_updrs.data
- Data/Parkinsons/parkinsons_updrs.names
- Data/pathbased.txt
- Data/R15.txt
- Data/Seeds/
- Data/Seeds/seeds_dataset.txt
- Data/spiral.txt
- Data/Waveform/
- Data/Waveform/waveform.c
- Data/Waveform/waveform.data
- Data/Waveform/waveform.names
- Data/Waveform/waveform-+noise.c
- Data/Waveform/waveform-+noise.data
- Data/Waveform/waveform-+noise.names
- Data/WDBC/
- Data/WDBC/breast-cancer-wisconsin.data
- Data/WDBC/breast-cancer-wisconsin.names
- Data/WDBC/unformatted-data
- Data/WDBC/wdbc.data
- Data/WDBC/wdbc.names
- Data/WDBC/wpbc.data
- Data/WDBC/wpbc.names
- Data/Wine/
- Data/Wine/wine.data
- Data/Wine/wine.names
