# Supplementary material for: A physical model inspired density peak clustering
Source: PLoS One. 2020 Sep 24;15(9):e0239406. doi: 10.1371/journal.pone.0239406 (PMC7514087; doi:10.1371/journal.pone.0239406)
Supplement: S1 Data — (ZIP) [file pone.0239406.s001.zip › Data/Dermatology/dermatology.names]

1. Title: Dermatology Database

2. Source Information:
   (a) Original owners:
       -- 1. Nilsel Ilter, M.D., Ph.D., 
             Gazi University, 
             School of Medicine
             06510 Ankara, Turkey
             Phone: +90 (312) 214 1080

       -- 2. H. Altay Guvenir, PhD., 
             Bilkent University,
             Department of Computer Engineering and Information Science,
             06533 Ankara, Turkey
             Phone: +90 (312) 266 4133
             Email: guvenir@cs.bilkent.edu.tr

   (b) Donor: H. Altay Guvenir,
              Bilkent University,
              Department of Computer Engineering and Information Science,
              06533 Ankara, Turkey
              Phone: +90 (312) 266 4133
              Email: guvenir@cs.bilkent.edu.tr

   (c) Date:  January, 1998

3. Past Usage:
   1. G. Demiroz, H. A. Govenir, and N. Ilter, 
      "Learning Differential Diagnosis of Eryhemato-Squamous Diseases using
       Voting Feature Intervals", Aritificial Intelligence in Medicine,

      The aim is to determine the type of Eryhemato-Squamous Disease.

4. Relevant Information:
     This database contains 34 attributes, 33 of which are linear
     valued and one of them is nominal. 

     The differential diagnosis of erythemato-squamous diseases is a real
     problem in dermatology. They all share the clinical features of
     erythema and scaling, with very little differences. The diseases in
     this group are psoriasis, seboreic dermatitis, lichen planus, 
     pityriasis rosea, cronic dermatitis, and pityriasis rubra pilaris.
     Usually a biopsy is necessary for the diagnosis but unfortunately
     these diseases share many histopathological features as
     well. Another difficulty for the differential diagnosis is that a
     disease may show the features of another disease at the beginning
     stage and may have the characteristic features at the following stages. 
     Patients were first evaluated clinically with 12 features.
     Afterwards, skin samples were taken for the evaluation of 22
     histopathological features. The values of the histopathological features
     are determined by an analysis of the samples under a microscope. 

     In the dataset constructed for this domain, the family history feature
     has the value 1 if any of these diseases has been observed in the
     family, and 0 otherwise. The age feature simply represents the age of
     the patient. Every other feature (clinical and histopathological) was
     given a degree in the range of 0 to 3. Here, 0 indicates that the
     feature was not present, 3 indicates the largest amount possible,
     and 1, 2 indicate the relative intermediate values.

     The names and id numbers of the patients were recently 
     removed from the database.

5. Number of Instances: 366

6. Number of Attributes: 34

7. Attribute Information:
   -- Complete attribute documentation:
      Clinical Attributes: (take values 0, 1, 2, 3, unless otherwise indicated)
      1: erythema
      2: scaling
      3: definite borders
      4: itching
      5: koebner phenomenon
      6: polygonal papules
      7: follicular papules
      8: oral mucosal involvement
      9: knee and elbow involvement
     10: scalp involvement
     11: family history, (0 or 1)
     34: Age (linear)

     Histopathological Attributes: (take values 0, 1, 2, 3)
     12: melanin incontinence
     13: eosinophils in the infiltrate
     14: PNL infiltrate
     15: fibrosis of the papillary dermis
     16: exocytosis
     17: acanthosis
     18: hyperkeratosis
     19: parakeratosis
     20: clubbing of the rete ridges
     21: elongation of the rete ridges
     22: thinning of the suprapapillary epidermis
     23: spongiform pustule
     24: munro microabcess
     25: focal hypergranulosis
     26: disappearance of the granular layer
     27: vacuolisation and damage of basal layer
     28: spongiosis
     29: saw-tooth appearance of retes
     30: follicular horn plug
     31: perifollicular parakeratosis
     32: inflammatory monoluclear inflitrate
     33: band-like infiltrate
      
8. Missing Attribute Values: 8 (in Age attribute). Distinguished with '?'.

9. Class Distribution:
       Database:  Dermatology
       
       Class code:   Class:                  Number of instances:
       1             psoriasis			    112
       2             seboreic dermatitis             61
       3             lichen planus                   72
       4             pityriasis rosea                49
       5             cronic dermatitis               52    
       6             pityriasis rubra pilaris        20
