# Supplementary material for: A physical model inspired density peak clustering
Source: PLoS One. 2020 Sep 24;15(9):e0239406. doi: 10.1371/journal.pone.0239406 (PMC7514087; doi:10.1371/journal.pone.0239406)
Supplement: S1 Data — (ZIP) [file pone.0239406.s001.zip › Data/Parkinsons/parkinsons.names]

Title: Parkinsons Disease Data Set

Abstract: Oxford Parkinson's Disease Detection Dataset

-----------------------------------------------------	

Data Set Characteristics: Multivariate
Number of Instances: 197
Area: Life
Attribute Characteristics: Real
Number of Attributes: 23
Date Donated: 2008-06-26
Associated Tasks: Classification
Missing Values? N/A

-----------------------------------------------------	

Source:

The dataset was created by Max Little of the University of Oxford, in 
collaboration with the National Centre for Voice and Speech, Denver, 
Colorado, who recorded the speech signals. The original study published the 
feature extraction methods for general voice disorders.

-----------------------------------------------------

Data Set Information:

This dataset is composed of a range of biomedical voice measurements from 
31 people, 23 with Parkinson's disease (PD). Each column in the table is a 
particular voice measure, and each row corresponds one of 195 voice 
recording from these individuals ("name" column). The main aim of the data 
is to discriminate healthy people from those with PD, according to "status" 
column which is set to 0 for healthy and 1 for PD.

The data is in ASCII CSV format. The rows of the CSV file contain an 
instance corresponding to one voice recording. There are around six 
recordings per patient, the name of the patient is identified in the first 
column.For further information or to pass on comments, please contact Max 
Little (littlem '@' robots.ox.ac.uk).

Further details are contained in the following reference -- if you use this 
dataset, please cite:
Max A. Little, Patrick E. McSharry, Eric J. Hunter, Lorraine O. Ramig (2008), 
'Suitability of dysphonia measurements for telemonitoring of Parkinson's disease', 
IEEE Transactions on Biomedical Engineering (to appear).

-----------------------------------------------------

Attribute Information:

Matrix column entries (attributes):
name - ASCII subject name and recording number
MDVP:Fo(Hz) - Average vocal fundamental frequency
MDVP:Fhi(Hz) - Maximum vocal fundamental frequency
MDVP:Flo(Hz) - Minimum vocal fundamental frequency
MDVP:Jitter(%),MDVP:Jitter(Abs),MDVP:RAP,MDVP:PPQ,Jitter:DDP - Several 
measures of variation in fundamental frequency
MDVP:Shimmer,MDVP:Shimmer(dB),Shimmer:APQ3,Shimmer:APQ5,MDVP:APQ,Shimmer:DDA - Several measures of variation in amplitude
NHR,HNR - Two measures of ratio of noise to tonal components in the voice
status - Health status of the subject (one) - Parkinson's, (zero) - healthy
RPDE,D2 - Two nonlinear dynamical complexity measures
DFA - Signal fractal scaling exponent
spread1,spread2,PPE - Three nonlinear measures of fundamental frequency variation 

-----------------------------------------------------

Citation Request:

If you use this dataset, please cite the following paper: 
'Exploiting Nonlinear Recurrence and Fractal Scaling Properties for Voice Disorder Detection', 
Little MA, McSharry PE, Roberts SJ, Costello DAE, Moroz IM. 
BioMedical Engineering OnLine 2007, 6:23 (26 June 2007)
