# Supplementary material for: A physical model inspired density peak clustering
Source: PLoS One. 2020 Sep 24;15(9):e0239406. doi: 10.1371/journal.pone.0239406 (PMC7514087; doi:10.1371/journal.pone.0239406)
Supplement: S1 Data — (ZIP) [file pone.0239406.s001.zip › Data/Waveform/waveform.data]

-1.23	-1.56	-1.75	-0.28	0.60	2.22	0.85	0.21	-0.20	0.89	1.08	4.20	2.89	7.75	4.59	3.15	5.12	3.32	1.20	0.24	-0.56	2
-0.69	2.43	0.61	2.08	2.30	3.25	5.52	4.55	2.97	2.22	2.81	1.61	1.24	1.89	1.88	-1.34	0.83	1.41	1.78	0.60	2.42	1
-0.12	-0.94	1.29	2.59	2.42	3.55	4.94	3.25	1.90	2.07	0.51	1.45	2.50	0.12	1.41	2.78	0.64	0.62	-0.01	-0.79	-0.12	0
0.86	0.29	2.19	-0.02	1.13	2.51	2.37	5.45	5.45	4.84	4.65	4.05	2.58	1.40	1.24	1.41	1.07	-1.43	2.84	-1.18	1.12	1
1.16	0.37	0.40	-0.59	2.66	1.00	2.69	4.06	5.34	3.53	4.82	4.79	4.30	1.84	1.73	0.21	-0.18	0.13	-0.21	-0.80	-0.68	1
-0.00	0.77	1.32	0.29	-1.28	0.84	1.60	1.55	2.93	4.76	5.55	4.30	4.89	2.81	2.37	3.68	-0.98	0.69	0.91	-1.80	0.39	2
0.87	1.07	-0.65	1.46	0.84	2.70	3.67	2.94	3.81	5.20	8.16	3.29	4.24	2.43	0.40	1.60	0.72	0.66	0.05	-0.24	0.67	1
-0.22	-0.91	-1.18	0.35	-1.92	-1.59	1.91	0.75	1.72	2.02	3.63	3.91	2.73	4.29	4.89	2.04	1.13	-0.66	-1.33	0.41	-0.75	2
-1.11	-1.14	-0.89	0.00	0.53	0.44	0.24	2.15	1.64	1.75	3.92	5.68	3.39	4.24	3.81	4.56	3.18	1.51	2.90	0.14	-0.12	2
-0.75	1.10	-1.90	1.43	0.47	0.40	0.86	3.51	2.62	4.50	6.83	6.94	0.75	3.23	1.08	-0.25	0.73	-0.41	-1.50	0.46	1.47	2
0.14	-1.18	1.42	2.28	3.10	3.15	3.49	4.54	1.40	3.41	3.40	2.83	0.06	0.60	3.61	2.08	-0.83	0.55	-0.55	-0.43	-1.05	0
1.32	-0.40	-0.69	4.17	3.66	4.00	5.24	3.88	2.17	1.82	3.65	1.01	1.82	1.13	-0.07	0.26	0.50	1.38	1.25	-1.34	0.53	0
-0.93	2.48	1.20	2.97	2.91	3.57	3.68	4.19	3.22	3.53	2.46	2.17	0.77	0.52	2.42	-0.89	0.51	-0.39	0.82	0.14	-0.63	1
-1.06	0.59	1.01	3.33	2.05	3.20	4.70	4.21	4.73	2.22	2.67	2.79	2.05	-1.53	-1.54	0.37	-0.09	1.04	-0.08	-0.27	0.47	1
1.86	0.37	-0.35	0.74	0.84	0.21	1.97	1.52	1.85	2.39	3.92	3.76	3.27	1.61	3.08	2.78	1.58	1.68	2.61	-0.91	-0.27	2
-0.51	-0.48	0.35	-1.67	0.26	2.45	-0.09	2.03	0.79	1.42	1.13	2.52	2.06	4.50	4.28	4.66	3.30	0.38	0.75	1.76	0.37	0
1.16	-1.19	-2.26	0.63	0.32	1.51	2.11	2.58	1.03	2.01	4.04	4.55	5.65	2.74	3.12	2.67	2.01	4.12	-0.81	0.07	-0.96	2
-0.09	2.30	-0.43	0.36	0.11	-1.20	1.47	2.25	3.50	2.14	6.68	5.45	2.22	2.79	2.61	1.87	0.48	1.98	1.64	1.32	0.71	2
-1.43	-0.46	-0.52	1.45	-0.00	1.35	1.39	0.81	0.03	1.39	2.55	2.42	3.07	5.46	6.29	6.50	4.60	3.77	1.62	1.01	-1.86	0
-1.09	-0.22	0.11	-1.03	1.09	1.72	1.91	3.61	2.22	4.67	4.02	5.32	1.63	2.02	0.40	1.37	1.80	-0.59	-1.22	-0.10	-1.56	1
-0.95	-1.28	0.68	-0.31	-1.04	1.86	-0.13	0.16	-1.05	-0.24	1.47	2.30	4.23	4.70	7.40	6.18	3.00	3.84	2.33	1.28	0.08	2
0.97	0.72	-0.64	-0.87	0.66	0.80	-0.47	0.55	0.57	0.30	1.97	2.48	3.13	2.53	6.35	5.24	4.37	3.77	0.47	2.25	-0.30	0
0.31	-0.34	-1.32	-1.24	-1.28	-0.02	-1.80	0.11	3.29	3.63	3.32	3.75	5.93	5.41	4.94	5.15	2.07	3.62	1.56	0.05	-0.31	2
-1.57	1.23	2.03	2.07	3.88	4.71	4.44	3.76	5.00	4.49	3.59	2.05	1.83	0.64	-0.21	0.79	-1.42	-0.73	-2.04	2.65	-0.26	1
0.39	0.93	0.19	-0.50	0.39	-0.58	0.13	0.85	2.63	3.32	4.41	4.24	3.59	4.06	3.42	2.33	2.04	0.83	1.16	0.81	0.91	2
-0.96	0.13	0.13	-0.70	2.89	1.26	3.48	4.36	0.59	2.37	2.02	2.62	2.75	2.60	3.66	3.06	1.41	1.09	1.25	-0.29	-0.41	0
0.36	0.40	0.73	1.91	1.44	3.17	2.72	3.60	1.02	3.27	1.06	1.54	3.44	2.45	2.58	-0.48	1.02	-0.01	2.42	0.71	-0.81	0
1.22	-0.19	1.38	0.16	0.14	3.07	4.07	5.37	4.33	3.96	6.73	2.16	2.83	1.27	1.57	0.73	0.80	0.15	-0.99	0.60	0.13	1
-1.07	1.18	-0.22	1.13	0.01	0.33	0.76	1.20	2.44	2.32	4.24	3.25	4.78	4.18	3.28	2.91	-0.04	2.57	0.91	1.46	0.39	2
1.01	0.40	1.01	0.60	2.77	1.70	1.44	4.01	5.26	4.47	4.67	4.55	2.91	0.30	1.62	0.92	-0.46	0.51	1.43	-0.05	-1.80	1
-0.73	-0.31	-1.88	-1.40	0.46	1.44	3.38	2.93	5.07	6.01	6.30	3.41	4.52	4.66	1.06	0.65	0.29	1.26	-1.04	-0.72	-0.71	2
-0.47	0.46	4.50	3.10	3.39	4.79	6.43	3.70	4.09	2.03	0.87	1.78	-0.78	-1.88	-2.09	0.29	0.01	0.06	-0.76	1.50	0.50	0
0.20	1.35	-0.74	-0.21	4.44	3.82	5.31	4.13	2.85	1.81	-1.38	1.08	0.65	-0.38	0.64	-0.38	0.23	0.75	1.05	2.09	-0.07	0
-0.84	0.96	2.33	4.86	5.01	5.57	6.62	4.60	3.42	2.86	0.31	0.53	0.20	-1.77	-0.41	-0.36	0.56	-0.15	0.26	-0.89	0.86	0
0.34	1.39	-0.71	-0.03	-1.56	1.10	-0.10	0.95	0.91	0.96	3.23	2.56	2.90	5.67	4.88	6.35	2.10	2.03	-0.43	1.70	1.91	2
1.66	-0.55	-0.40	-0.63	0.88	0.82	1.45	1.61	1.73	2.70	3.92	0.51	5.15	4.14	4.24	5.35	2.93	4.78	1.77	1.12	-0.94	2
-1.85	0.05	1.25	1.62	0.54	0.22	0.05	-0.19	0.32	3.64	1.91	3.03	2.77	5.21	4.89	3.30	5.68	3.59	0.98	1.46	-0.70	2
0.93	1.48	1.01	-0.30	0.95	0.73	0.27	3.66	3.02	3.87	2.60	3.15	4.65	3.87	3.37	0.73	2.61	2.16	2.10	1.86	-0.03	2
-0.94	1.51	1.41	2.49	1.54	2.29	4.48	4.10	2.39	1.51	1.09	1.32	0.72	4.28	2.25	0.06	0.76	0.53	-0.01	0.98	-1.48	0
1.72	1.47	2.62	3.11	1.14	3.17	3.93	4.51	3.11	3.96	2.69	1.27	0.48	1.47	2.20	0.79	2.05	-0.00	0.60	-2.16	-0.59	1
-0.67	0.49	0.55	-1.08	0.84	4.56	2.20	4.51	4.96	4.44	4.92	4.08	1.54	2.31	2.71	2.16	1.59	1.48	0.86	-0.14	2.03	1
0.25	0.56	2.37	1.03	0.21	-0.72	1.73	0.34	0.64	1.84	2.98	2.30	4.71	5.47	4.83	4.21	2.42	1.78	1.69	-0.18	0.65	0
-0.78	0.02	2.51	2.81	2.37	3.17	4.55	4.02	2.87	3.02	1.45	1.29	1.22	1.22	-1.20	0.91	0.34	-0.32	1.47	-0.29	0.68	1
-2.80	1.05	0.18	2.46	1.19	3.40	4.22	3.53	4.36	4.60	4.28	3.56	1.80	-0.75	-0.00	2.31	0.99	-0.10	1.49	-0.71	1.59	1
0.08	2.22	2.23	0.41	-0.21	2.27	0.78	0.11	3.39	0.57	-0.18	5.00	4.08	4.03	6.77	4.89	4.26	4.63	1.78	1.87	-0.10	2
1.91	1.66	1.61	3.71	1.26	4.74	4.57	2.65	4.80	3.47	1.42	2.75	0.33	1.88	1.63	1.42	1.12	0.81	-1.30	0.85	-1.98	0
0.46	-2.24	-0.01	0.68	1.01	2.45	2.31	0.52	1.40	3.52	2.97	1.87	5.68	6.38	4.48	4.96	0.66	1.91	0.88	0.45	-0.22	2
0.60	-0.30	-2.65	-0.49	0.18	-1.13	0.22	1.48	3.13	1.90	2.91	3.86	4.04	3.76	3.69	2.70	0.46	2.11	-0.45	1.73	-0.61	2
-0.59	0.11	-0.90	2.62	5.15	2.82	6.70	4.69	5.16	3.29	3.26	1.24	1.65	1.99	-1.25	2.59	0.70	1.97	0.56	-0.51	1.90	1
-0.18	0.22	1.68	-0.98	-0.57	1.41	-0.66	0.21	1.69	2.01	2.17	2.11	4.98	4.81	4.42	4.10	3.65	2.80	0.44	-0.51	0.70	2
-0.80	0.75	1.73	1.09	0.71	3.20	1.87	-0.52	0.96	0.72	2.15	3.32	2.91	4.37	2.58	4.32	0.83	0.60	1.60	1.17	1.64	0
-0.17	-0.50	1.34	0.48	2.20	2.14	3.50	2.95	4.29	6.32	7.48	4.49	5.40	3.45	1.62	0.77	-0.38	0.46	-0.47	-0.05	1.60	1
-1.41	1.77	1.92	3.66	2.74	1.89	3.16	2.97	2.30	3.65	2.66	0.68	2.29	1.32	2.07	2.72	1.44	0.86	-0.00	-0.96	-0.18	0
0.25	-1.88	-1.40	0.57	0.92	1.25	0.30	1.20	1.69	1.70	3.78	3.27	3.43	4.58	6.73	3.83	0.77	1.68	1.41	0.02	0.31	2
0.42	0.46	1.63	2.56	3.17	4.02	4.41	5.08	1.83	4.73	4.16	3.88	0.64	0.57	0.31	-1.56	1.45	-0.61	0.02	1.30	-2.42	1
-0.61	-1.42	-0.93	-1.90	0.56	0.50	0.62	1.64	3.26	1.83	4.37	6.80	3.99	2.43	3.96	4.23	2.52	2.34	1.49	-0.93	-0.31	2
0.50	-0.74	0.69	1.21	-0.47	1.26	1.35	0.32	1.78	1.95	3.35	4.37	3.82	2.05	5.28	2.65	3.04	1.67	2.44	0.52	0.53	2
-1.80	0.00	0.69	1.16	1.68	2.34	2.54	2.06	3.74	3.56	3.88	5.12	3.81	4.15	1.78	2.24	0.15	1.43	0.92	0.95	-0.21	2
1.11	-1.25	0.16	0.62	0.90	0.18	0.64	1.88	-0.02	1.57	2.95	4.32	3.30	4.65	5.54	4.40	1.25	4.69	1.70	1.80	0.31	0
0.16	0.95	0.32	1.58	0.95	1.30	2.71	-0.02	0.07	2.09	1.50	1.09	3.44	4.96	2.85	2.92	2.50	1.87	-0.01	3.13	0.58	0
0.53	0.45	-0.12	0.22	-0.50	0.92	2.03	2.71	4.53	2.59	6.93	4.56	2.32	4.60	1.36	1.75	0.24	0.14	2.50	-0.90	0.06	2
-1.57	-0.68	1.36	0.55	3.18	1.99	2.46	1.30	-0.09	1.26	2.86	1.69	1.38	3.57	2.91	1.78	0.59	1.45	1.57	2.57	0.15	0
-0.20	0.41	1.57	-0.29	1.92	0.61	0.68	1.87	1.39	2.13	3.67	3.92	5.49	4.65	4.65	6.61	2.75	3.45	2.40	1.28	-0.14	2
0.13	0.37	1.83	4.13	2.16	2.85	4.13	2.95	2.17	2.58	2.89	2.21	3.09	0.28	2.20	3.00	2.68	0.22	1.35	1.22	-0.03	0
-0.63	0.23	0.08	1.80	1.95	1.66	3.23	2.69	4.34	2.76	5.99	3.48	3.12	0.77	0.95	2.14	-1.31	-0.18	0.21	-1.14	0.76	1
0.46	1.21	0.65	1.05	4.47	4.46	5.10	2.55	4.23	3.77	1.94	1.34	1.01	0.84	0.55	1.77	1.93	2.21	1.50	1.35	0.09	0
-0.03	0.87	0.97	-0.78	0.41	2.06	2.95	1.96	2.45	1.12	2.64	1.76	1.27	3.13	2.76	2.33	0.96	1.53	2.40	0.64	-1.45	0
-0.70	-1.25	3.31	2.24	4.60	2.67	5.56	1.96	1.91	1.38	2.71	2.69	1.36	2.48	0.24	2.42	1.05	0.97	0.12	0.47	-1.67	0
0.68	-0.21	-1.23	-0.28	1.08	0.47	3.29	1.48	1.45	0.07	0.71	3.49	2.34	2.95	3.88	3.46	1.33	1.15	2.09	0.63	0.12	0
-1.58	2.09	1.38	2.14	4.06	3.92	4.74	4.37	4.93	1.20	1.65	1.80	0.53	1.89	-0.03	1.04	0.98	0.55	1.11	0.30	-0.19	0
-0.78	-0.38	-0.35	-1.00	0.37	1.72	1.42	3.55	2.94	6.02	7.17	5.13	5.17	2.41	3.24	-0.41	-1.02	0.71	-0.10	0.13	0.41	2
0.26	-0.15	0.02	1.86	0.65	1.99	2.87	2.30	4.90	3.00	4.86	2.23	0.74	0.48	2.53	1.33	0.28	0.82	1.14	1.83	0.32	1
0.38	0.65	2.83	1.74	2.58	3.79	4.67	4.82	4.89	4.10	2.15	2.19	1.60	2.19	2.54	0.44	-0.49	-0.26	0.36	-0.69	0.74	0
-0.02	-0.70	0.98	1.78	2.42	3.65	5.38	4.89	4.35	3.69	3.01	1.08	0.72	-1.40	-0.09	0.09	0.32	-0.21	-1.83	-1.49	1.12	1
1.66	-0.02	-0.63	-0.00	-0.19	-0.03	1.90	4.74	5.17	3.09	6.10	5.10	4.14	2.61	3.32	1.56	1.39	-1.18	0.64	0.38	-0.56	1
0.83	0.33	0.86	1.37	3.17	3.93	4.04	2.46	3.33	3.45	3.13	-0.90	2.70	1.74	1.28	1.73	0.98	0.96	1.13	-0.07	-1.27	0
0.05	-0.46	2.11	1.94	-0.49	1.38	-0.39	-0.47	1.32	2.53	2.85	3.20	2.53	5.19	6.11	4.67	3.35	3.21	2.63	1.19	0.77	2
-0.41	1.48	1.83	3.34	2.29	1.52	3.99	4.97	3.42	5.05	4.72	1.09	1.21	2.17	1.30	2.04	-1.70	1.63	-0.26	-1.16	-0.05	1
0.55	1.79	1.36	3.26	2.49	3.77	4.66	5.24	3.94	2.76	2.73	2.14	1.32	1.22	2.49	1.74	0.20	0.60	-0.28	0.40	-0.44	1
0.52	0.29	-1.01	2.66	3.63	3.30	3.92	4.35	5.33	4.78	2.78	1.27	1.10	2.81	-0.19	-1.27	0.09	-0.67	0.94	-2.07	-0.52	1
-0.15	0.97	1.41	2.51	3.57	3.79	6.19	5.09	1.99	2.79	2.79	1.43	0.48	-0.80	1.54	0.91	1.51	0.97	0.59	0.03	0.50	0
1.32	0.73	-0.86	-1.23	0.36	0.95	0.69	0.10	0.01	2.14	3.16	1.69	3.21	2.77	5.38	5.67	1.12	2.90	1.02	4.65	-0.90	2
-1.28	0.44	0.28	-0.30	2.41	-0.81	0.93	0.50	1.85	1.53	1.28	4.19	2.47	2.76	5.49	3.28	3.00	1.40	2.39	2.04	-0.63	0
-0.28	-0.11	-0.18	0.73	-0.74	1.32	0.43	-0.05	1.56	2.63	2.24	2.48	3.31	3.83	7.12	3.69	3.45	1.17	1.35	0.70	1.92	2
0.51	2.16	0.87	1.81	-0.07	3.58	5.03	2.52	3.61	4.97	5.62	2.96	1.13	2.47	1.18	0.12	-0.35	1.00	0.17	-1.01	1.12	1
0.66	0.83	1.29	-0.59	1.40	0.33	3.06	4.39	5.13	3.66	5.46	2.66	5.22	4.59	2.32	-0.30	1.33	2.16	2.17	0.05	-0.23	1
-0.57	0.61	0.61	0.48	-0.88	-0.38	0.81	3.13	2.79	5.24	4.54	5.49	4.87	3.15	2.14	1.88	1.59	0.81	0.23	1.66	-1.08	2
1.15	1.16	-0.92	-0.02	0.86	0.63	-0.78	2.03	0.66	3.90	4.92	4.53	4.61	2.77	3.18	2.82	1.40	3.32	0.16	1.09	-0.76	2
-1.36	0.39	-0.71	1.50	4.03	4.61	6.23	3.01	3.63	3.54	4.01	0.69	1.29	0.83	1.25	-0.70	1.86	0.52	-0.63	1.90	-0.37	0
-0.40	-0.50	0.40	0.43	-0.43	-1.68	0.04	2.46	2.44	2.28	4.00	3.96	2.31	3.14	4.16	2.95	0.02	0.50	-0.32	2.79	0.45	2
2.37	1.24	1.04	1.86	2.81	2.34	2.05	2.34	2.76	1.06	2.33	1.34	2.20	3.68	2.70	1.52	3.16	0.51	2.27	1.70	-0.79	0
0.58	-0.18	0.97	2.94	2.35	3.19	4.18	0.68	2.31	2.65	1.63	2.06	1.79	1.62	2.04	2.82	3.27	1.42	1.76	2.12	0.18	0
0.65	0.05	0.53	5.66	3.01	6.64	5.15	4.12	4.56	3.35	3.02	-0.53	1.26	-1.11	-1.57	-0.84	1.26	-0.22	-1.75	-0.14	0.39	0
0.36	1.66	1.59	1.11	2.99	4.20	5.10	3.31	4.01	3.76	4.41	3.56	0.89	1.65	0.85	0.59	-0.69	0.60	0.20	0.64	-0.16	1
-0.61	0.10	0.48	0.08	0.29	3.30	2.18	4.83	5.02	3.19	5.01	2.65	2.25	2.59	-0.23	0.65	0.36	-0.33	1.49	-0.66	1.32	1
0.96	0.28	1.14	0.87	-1.34	1.36	2.24	2.16	3.21	3.56	8.38	6.84	4.30	1.79	2.99	2.46	-1.25	0.62	-1.96	0.48	-0.28	2
0.49	-0.12	-0.42	0.54	1.93	2.98	3.66	4.78	1.80	2.11	3.33	2.14	2.65	0.84	3.16	2.70	2.41	1.30	0.77	0.97	0.26	0
-0.31	1.49	0.86	0.36	3.01	2.81	3.42	1.63	2.30	0.89	0.62	1.72	2.32	3.16	3.85	2.83	1.75	1.71	0.21	1.28	0.78	0
-1.75	-0.77	-0.25	1.36	-0.70	0.76	2.84	1.15	2.16	-1.77	3.13	0.52	3.78	4.55	6.07	4.65	4.26	5.18	0.80	1.54	0.33	2
-1.20	1.14	0.01	-0.07	-0.48	1.63	2.70	0.24	1.49	1.11	2.87	4.98	4.76	4.33	2.20	4.01	2.60	1.24	-0.97	0.84	1.33	2
-1.17	0.42	0.06	3.27	1.24	2.11	2.86	3.14	5.32	4.45	5.71	4.64	3.08	3.29	1.62	0.57	-0.28	0.01	-1.24	-0.52	0.89	1
0.62	2.03	2.53	1.19	3.24	5.13	5.51	5.25	4.80	4.86	2.64	0.92	-0.24	-0.26	0.79	-1.30	0.24	0.20	-0.73	1.36	0.93	1
2.51	0.00	0.85	2.12	1.42	2.59	3.14	2.38	3.23	2.58	2.59	1.93	2.35	1.90	2.20	3.97	2.13	3.49	2.31	1.86	0.26	0
-0.82	-0.19	0.27	1.45	1.50	0.49	-0.88	0.74	0.40	2.38	2.07	3.24	4.84	5.42	5.67	4.68	4.96	2.56	1.36	1.32	0.12	0
0.39	2.67	0.38	2.08	3.48	2.20	3.79	4.28	3.86	6.00	3.38	5.30	2.89	1.02	1.18	1.89	-1.76	0.46	0.40	0.51	-0.25	1
-0.82	0.14	0.17	0.81	0.18	2.40	1.87	2.61	0.23	2.52	2.30	2.67	-0.01	3.52	1.22	2.72	3.19	3.37	3.12	1.60	-0.33	0
-1.87	3.15	-0.08	0.78	2.66	1.62	4.64	1.59	2.65	-0.72	2.21	3.64	2.78	4.79	5.28	1.10	3.34	1.78	1.32	1.15	-0.71	0
-2.56	0.18	3.45	1.68	4.09	3.85	5.51	5.19	3.02	4.09	1.91	2.24	2.56	1.07	-0.97	1.20	-0.65	-0.68	-0.25	-0.71	0.65	1
-0.27	-0.26	2.37	1.79	2.48	3.46	3.16	2.99	0.62	2.06	2.24	2.87	2.36	0.44	3.42	-0.44	1.31	1.58	0.30	1.31	-0.20	0
-0.69	-0.87	-0.19	0.58	2.31	2.80	4.65	2.68	3.10	4.74	5.24	3.67	3.38	0.30	1.35	-0.02	-1.67	-1.33	-1.28	-0.47	0.66	1
0.61	-0.46	1.77	-0.14	-1.54	0.64	3.73	2.81	2.75	4.78	6.39	5.63	3.18	3.09	4.21	1.15	-0.20	1.40	-1.42	-1.89	-0.75	2
-0.72	-0.01	2.10	1.42	3.22	3.18	5.91	4.89	4.16	2.93	1.67	-0.36	1.56	2.55	-0.02	0.42	0.46	1.59	0.11	1.51	-1.80	0
-0.68	1.57	1.30	1.09	2.93	3.20	3.93	2.08	4.01	3.37	3.05	2.25	2.10	1.24	1.12	-0.16	1.75	1.24	-0.12	2.17	0.98	1
0.08	-0.27	0.38	1.11	1.29	1.05	0.11	0.77	2.61	2.65	2.33	3.81	2.56	4.45	4.82	3.30	3.18	3.33	0.73	0.17	-0.53	2
-2.52	0.11	0.38	1.98	-0.66	1.06	0.32	1.93	3.23	2.51	3.89	4.52	2.85	3.91	3.25	3.14	2.75	3.13	1.89	2.45	0.96	2
0.68	-0.03	1.99	0.14	-1.35	0.05	0.52	1.25	2.01	2.46	1.73	4.17	2.10	4.78	4.04	3.31	3.45	1.00	2.30	-0.66	0.28	2
-0.83	1.43	-1.59	0.75	0.29	0.67	1.74	3.94	5.03	6.47	5.80	5.49	2.37	3.77	2.89	3.40	1.47	-1.16	-0.36	-0.04	-0.37	1
-0.05	0.59	1.44	0.10	4.25	4.25	4.13	4.05	2.52	2.94	2.05	2.24	0.37	1.32	0.16	1.60	1.41	1.18	1.56	-0.37	0.08	0
0.09	0.96	2.55	4.53	4.35	3.15	6.64	4.79	4.24	3.57	1.47	0.95	0.61	0.42	1.13	1.36	1.19	-1.43	0.06	0.37	0.24	0
0.77	1.89	-0.10	2.99	1.75	3.01	4.46	5.44	4.76	3.40	4.53	3.02	4.18	3.12	0.40	0.81	1.19	-3.19	-0.45	0.90	-2.61	1
-1.98	0.24	3.63	2.20	1.72	4.81	5.48	3.55	3.55	1.84	1.89	1.90	0.66	2.05	3.07	1.88	1.90	1.30	0.24	1.33	1.91	0
0.88	2.71	0.26	0.02	1.03	1.73	2.08	3.31	4.33	5.97	5.40	4.19	4.20	4.14	1.82	-1.13	1.85	0.05	-0.21	0.56	-0.43	1
-2.01	1.38	3.15	-0.22	3.47	3.10	3.79	2.16	3.65	3.17	0.72	2.08	3.26	1.92	3.76	3.12	2.42	2.79	0.80	0.43	1.67	0
1.12	0.42	-1.31	-0.08	0.01	0.47	2.48	1.76	1.66	3.73	5.05	6.68	4.68	5.16	3.30	0.41	0.58	-1.02	-0.22	0.68	-0.74	2
-1.10	-1.88	0.51	-1.04	0.59	0.47	1.64	0.16	4.27	3.84	5.36	5.28	2.16	2.72	2.47	0.07	1.94	0.29	-1.29	1.45	0.24	2
0.71	2.71	1.82	4.07	4.94	4.04	5.71	6.08	3.56	3.66	4.21	0.55	0.33	-0.91	-0.29	-0.52	0.18	0.46	-0.51	0.50	-0.57	1
1.56	0.24	-1.22	0.09	-0.53	1.41	1.44	3.50	4.03	4.80	4.88	6.36	4.25	3.35	1.23	1.75	-0.16	0.91	-0.38	0.75	1.54	2
0.57	0.18	2.14	1.46	1.91	0.90	3.17	2.30	0.73	2.20	2.68	0.53	2.42	3.52	3.69	3.26	1.62	3.77	1.40	0.03	2.64	0
-1.32	-1.20	0.53	-0.55	1.50	1.98	3.63	3.60	4.16	5.06	4.38	4.19	2.05	1.09	2.70	1.43	-1.10	-1.21	-0.28	0.51	0.15	1
1.09	-0.13	-0.81	0.56	1.35	0.33	-0.06	2.48	4.75	2.92	5.27	5.45	2.80	2.60	4.70	1.78	1.15	1.27	0.41	0.15	-0.05	2
0.82	0.69	-1.22	2.28	1.71	3.50	3.76	4.00	5.63	3.37	1.66	1.94	1.39	1.93	0.68	-0.18	0.13	-0.20	-1.08	0.38	-0.06	1
0.28	0.63	1.61	-0.98	-0.13	1.03	-1.43	1.60	3.49	3.35	5.01	3.22	4.90	5.22	3.65	2.95	3.66	2.50	1.12	0.11	-0.60	2
-0.15	2.14	2.24	2.05	3.22	6.64	3.96	6.34	5.18	3.21	2.57	2.00	-0.96	-0.44	2.24	0.27	-2.85	0.39	-0.03	0.56	-0.28	1
0.60	0.10	-0.14	0.22	-1.43	1.17	3.52	2.21	6.55	5.02	5.42	6.23	2.66	2.66	2.79	2.69	-0.86	0.43	1.22	-2.12	1.21	2
0.08	-0.49	0.71	1.11	-0.23	3.33	2.11	3.32	4.67	4.24	5.55	4.19	2.84	-0.34	1.86	0.66	-0.24	0.50	-0.83	-0.43	-0.13	1
0.59	-0.76	0.20	-0.59	0.75	0.59	4.30	2.42	3.00	4.64	5.32	5.06	2.61	3.88	1.40	2.16	-0.02	0.89	0.19	-0.59	1.38	1
-0.50	-1.34	1.57	0.44	-0.40	-0.33	-1.20	0.30	1.16	2.71	1.06	3.41	5.26	3.74	4.81	3.72	2.67	1.71	1.73	0.04	0.42	2
1.16	1.72	2.54	1.15	4.04	5.30	4.34	4.18	4.67	2.61	0.62	1.81	0.19	0.87	-0.14	0.72	0.93	-0.77	-0.08	0.74	0.38	0
-0.86	-0.72	-0.63	0.01	-0.26	-1.11	0.02	0.80	-0.19	-0.02	0.48	3.66	3.39	4.68	5.35	5.38	2.94	2.07	-0.10	0.41	-1.53	0
1.51	1.37	0.53	-0.64	1.74	2.34	-0.26	2.12	0.11	3.81	4.84	4.72	5.59	2.92	5.48	2.08	2.08	-0.87	2.29	0.00	0.08	2
0.36	0.74	-0.80	1.13	0.12	1.46	2.42	3.60	4.00	3.95	5.29	4.57	1.52	0.48	1.92	2.09	1.72	-0.34	-0.49	0.95	-0.53	1
-2.03	0.06	-0.17	-0.32	0.74	0.59	0.58	3.33	1.02	1.61	3.92	2.61	4.49	4.04	3.12	3.56	2.59	2.68	2.31	0.34	-0.37	2
-0.28	-0.40	0.96	0.87	1.70	3.45	4.67	4.61	6.03	3.54	2.62	1.39	1.18	3.81	0.29	-0.16	-0.13	-0.22	-0.67	-0.71	0.38	1
-0.15	-2.35	-2.02	1.30	-1.29	1.20	0.63	0.81	-0.77	3.50	3.69	2.23	1.86	4.90	6.27	5.50	1.46	3.11	1.53	-0.16	-0.32	2
-0.51	0.50	2.06	1.46	-0.09	1.97	3.13	3.39	6.10	4.67	3.60	2.44	2.07	1.43	2.18	0.70	-0.18	-2.39	1.28	1.24	-1.13	1
0.79	0.22	1.49	2.36	3.48	2.95	3.56	1.90	3.71	3.64	2.18	3.97	1.42	2.90	1.76	1.10	1.29	2.45	-1.05	0.47	0.57	0
0.42	-1.19	0.29	2.24	3.14	1.86	3.78	2.83	2.92	4.86	5.03	2.76	1.57	0.55	-0.09	2.07	0.46	-0.80	0.14	0.27	-0.06	1
1.03	0.86	1.52	0.62	1.17	0.80	4.10	4.07	2.35	2.40	0.36	1.80	2.34	2.12	4.02	2.26	1.16	3.61	0.25	0.33	-0.20	0
-2.02	-1.17	-0.41	-0.41	0.03	1.36	1.97	-0.10	1.28	2.89	4.78	2.86	5.63	4.89	3.97	2.43	1.50	2.76	0.13	0.05	-1.24	2
-0.38	3.15	-1.61	1.81	3.03	3.24	3.15	3.25	2.41	5.26	4.09	2.54	3.59	3.18	2.49	-0.09	-0.09	-0.46	-0.46	-1.16	0.27	1
-0.20	0.57	1.40	1.54	3.76	2.92	4.43	3.76	5.14	3.00	6.02	2.36	4.51	0.86	1.28	-0.22	1.76	0.26	-0.19	0.12	0.40	1
2.10	0.03	0.85	1.77	2.39	1.23	4.82	4.11	2.02	3.32	5.01	4.46	1.17	0.40	0.16	1.07	0.43	0.57	-0.29	1.64	-0.28	1
-0.23	0.39	0.82	-0.27	0.17	-0.25	2.70	2.43	3.96	4.01	6.30	4.97	4.49	3.73	1.88	0.65	1.06	0.21	1.50	1.38	1.65	2
2.50	0.68	-0.20	0.02	2.07	-0.59	1.12	0.71	1.07	3.27	4.01	2.32	2.96	5.33	4.86	2.82	2.05	1.15	-0.31	0.66	1.96	2
-0.16	0.47	0.85	-0.57	0.50	1.83	2.03	1.61	5.16	3.97	7.89	5.56	3.72	2.42	1.23	0.55	0.77	-0.02	0.26	-1.02	0.77	1
-1.20	0.93	1.76	2.67	3.89	2.39	3.67	4.89	4.06	2.62	2.73	1.61	2.47	1.18	2.21	0.91	3.01	0.20	-0.63	1.44	1.29	0
1.93	0.65	0.54	0.50	-0.47	0.65	-0.72	-0.90	1.11	2.15	2.75	3.66	5.37	6.06	5.40	5.14	3.84	3.98	1.71	0.33	0.33	2
1.47	-1.08	1.98	0.91	1.01	1.25	2.74	2.17	5.25	3.76	4.67	2.97	2.19	2.95	2.11	0.76	-2.13	0.53	0.20	2.16	0.16	1
0.14	0.65	-0.79	0.71	0.93	0.79	2.81	2.22	4.06	6.43	6.56	4.81	2.58	3.71	2.32	2.48	-1.76	2.34	0.23	0.09	-0.48	2
1.03	1.29	1.47	0.39	3.09	3.51	5.46	6.32	5.08	4.48	-0.03	-0.29	-0.48	1.13	0.56	0.97	-1.05	1.03	-0.05	-0.86	-0.01	1
-0.14	0.38	1.34	3.57	2.93	4.58	3.67	2.82	3.15	3.80	1.70	2.58	-0.84	0.63	-1.00	2.16	0.87	0.69	-0.34	-0.12	-0.04	0
0.06	1.10	-0.55	1.49	0.94	4.29	5.37	5.09	5.39	3.85	4.14	0.47	0.95	-0.36	1.59	0.08	-0.23	0.26	-0.41	-0.26	1.39	1
0.56	0.65	1.17	0.80	1.52	-0.02	-0.32	-1.25	1.80	-0.07	1.83	4.37	3.79	2.84	6.07	3.79	2.48	1.72	2.06	0.77	-0.19	0
-0.38	-0.61	0.51	0.85	-1.10	1.02	-0.32	0.79	2.94	1.72	2.02	3.54	3.43	3.84	5.55	3.45	3.75	1.75	1.76	0.73	0.69	2
-0.75	0.45	0.06	1.21	2.98	2.04	5.44	3.18	4.33	2.92	3.04	2.59	0.71	0.26	0.89	0.22	-1.50	-1.16	1.18	0.51	-0.35	1
-0.64	-1.38	-2.45	-1.48	-0.25	-0.54	2.96	2.67	2.75	3.02	5.12	2.97	4.22	3.57	4.54	2.71	1.46	0.13	0.87	-0.56	0.40	2
0.93	-1.39	1.24	1.24	-2.03	0.56	-0.42	-0.12	1.50	0.61	4.70	3.11	4.00	6.22	7.22	4.76	5.32	0.81	2.03	1.17	-0.75	2
-0.85	0.96	-0.70	-0.61	-0.67	0.01	1.85	1.64	4.17	2.52	4.54	3.57	3.52	4.92	6.22	1.49	1.88	0.09	0.46	-0.58	-0.85	2
-0.28	1.52	1.96	1.12	0.06	1.39	3.82	2.74	4.58	4.23	7.46	3.46	2.26	2.73	1.04	0.87	2.13	2.01	0.70	-1.50	0.19	1
-0.03	0.93	1.59	2.99	3.42	4.39	3.81	3.15	1.83	1.02	2.37	2.28	0.89	0.42	0.58	1.73	1.61	-0.70	1.19	0.49	-0.15	0
0.40	0.29	-0.19	-0.46	-1.76	-0.26	1.72	2.26	0.31	3.17	4.12	4.31	4.07	4.25	1.13	3.95	2.41	0.41	0.62	1.02	-0.91	2
-0.03	2.54	2.62	2.44	3.41	5.67	3.71	6.12	3.09	2.68	2.22	0.83	1.69	0.43	-0.68	-0.12	0.85	0.32	-0.62	-0.24	-0.75	0
1.74	1.49	-0.09	2.15	1.73	2.46	5.13	3.10	0.94	4.32	2.62	2.39	0.71	1.94	1.33	1.09	0.52	1.44	0.17	0.94	-1.68	0
-0.38	-0.09	-0.17	0.32	0.27	1.34	1.93	-0.92	2.02	3.64	2.10	1.69	3.67	3.69	4.74	3.13	3.06	1.25	1.22	0.85	0.50	2
-0.53	0.56	2.06	-1.11	0.43	1.05	0.92	0.71	1.11	0.76	1.41	2.54	5.32	5.38	5.77	2.04	1.65	1.39	1.42	0.19	0.28	2
0.01	-0.90	1.22	0.31	-1.16	1.55	1.51	2.07	1.15	3.30	3.64	6.11	4.02	2.19	3.28	1.68	0.15	1.54	1.46	0.21	0.84	2
1.47	-0.95	1.05	0.20	0.16	0.24	0.83	1.11	2.11	2.27	2.73	2.68	4.52	3.79	4.50	3.15	3.18	1.61	1.31	0.61	0.03	2
1.98	-0.58	0.06	2.05	1.95	-1.45	0.45	-0.65	2.08	0.52	2.84	3.31	4.14	4.54	5.95	5.14	3.00	1.50	3.67	-0.60	-0.27	2
-0.62	0.75	0.20	0.48	0.89	0.98	1.85	3.40	3.76	4.47	6.78	3.69	3.29	2.07	1.47	1.54	-2.18	-1.56	-0.21	-0.41	2.10	1
0.27	2.67	0.96	2.67	3.44	5.53	6.85	5.59	3.14	2.79	1.49	0.23	-0.13	0.35	0.92	-1.29	0.81	-0.04	0.20	-2.02	-1.57	1
0.76	1.14	-0.18	-1.52	1.31	1.33	-1.13	3.87	3.76	5.35	5.83	4.79	3.72	4.54	1.61	0.85	0.07	0.06	-0.02	-0.17	-1.53	2
-0.67	1.67	1.55	4.06	3.58	5.12	4.88	3.94	4.76	3.84	2.58	1.61	1.51	0.74	0.81	0.85	0.09	1.20	1.44	-1.33	-1.26	1
1.42	-0.14	0.61	1.17	2.70	1.35	3.66	2.17	1.65	3.00	3.70	3.19	0.66	1.95	4.26	-0.35	1.60	1.95	-0.70	1.17	-1.39	0
0.19	-0.39	-0.96	0.09	2.04	-0.37	-1.30	1.19	2.95	3.59	1.89	5.61	2.85	3.97	5.30	3.68	3.61	0.64	2.65	1.93	0.36	2
1.11	-0.89	-2.79	-0.41	0.59	0.15	3.55	3.48	5.43	6.22	5.21	2.81	3.61	0.62	2.58	1.02	0.50	0.16	0.33	1.72	1.36	1
-0.53	1.14	0.41	1.68	2.59	0.25	3.57	2.34	1.79	1.89	1.40	3.26	3.32	1.65	2.50	1.61	2.42	2.18	2.99	1.37	0.02	0
-0.94	1.39	1.69	0.60	3.45	2.99	5.45	4.05	2.39	4.87	3.18	0.35	3.02	-0.07	-0.95	-0.09	0.76	-0.59	-2.90	-0.72	0.26	1
-0.99	-0.48	0.99	-0.38	0.25	-0.07	3.08	2.28	2.70	5.66	5.40	5.19	2.96	4.58	2.87	2.07	0.84	1.24	1.87	0.21	1.25	2
0.16	0.81	0.72	2.32	-0.26	2.43	4.33	3.89	4.25	5.60	3.89	4.37	2.82	1.99	0.65	1.96	0.38	0.44	0.83	1.86	0.65	1
2.52	-0.32	-1.89	1.29	0.25	-0.26	-1.45	0.49	2.38	2.52	1.68	2.61	2.39	6.71	3.88	2.99	4.42	2.88	0.76	2.77	0.18	2
-0.79	2.45	0.70	0.20	0.54	0.61	0.88	3.22	1.53	4.12	6.56	4.69	3.91	5.31	2.53	-1.34	1.55	-0.73	-0.39	-0.34	-0.55	2
1.96	-0.52	0.12	0.64	0.83	1.04	2.93	3.55	4.61	4.70	5.30	3.49	2.69	2.31	-0.05	0.01	-1.90	0.03	0.74	-2.09	0.47	1
-0.21	1.78	0.10	-0.36	1.20	2.75	0.68	3.51	2.00	2.27	3.51	2.72	2.56	2.11	3.73	3.45	1.64	2.62	2.88	2.10	-0.18	0
0.25	2.29	2.25	0.82	2.50	4.56	4.39	4.96	2.99	4.19	0.91	0.74	0.23	3.16	-1.45	-1.22	-0.21	-1.40	-1.67	0.53	0.58	1
-0.71	1.57	0.26	-0.75	1.27	0.28	1.10	4.92	3.50	3.69	5.03	5.30	2.98	5.05	3.80	2.56	-0.98	1.17	-0.10	-1.80	-0.69	2
0.16	1.43	0.74	2.47	0.81	0.99	2.54	3.63	2.56	1.09	2.56	2.99	1.04	3.61	4.43	1.94	2.16	0.11	0.99	0.24	-1.64	0
-0.76	0.51	0.82	0.83	2.20	3.88	4.26	3.97	3.61	4.50	3.39	1.21	2.22	0.12	-0.20	0.35	2.44	-0.43	-0.50	1.15	0.07	1
1.27	-0.36	-0.15	3.61	3.10	3.13	6.50	2.48	2.65	3.96	3.37	3.68	0.59	0.39	0.33	1.08	0.52	-0.29	0.08	-1.59	-2.10	1
0.97	0.97	1.69	1.92	4.20	3.22	5.18	2.77	2.43	3.46	-0.12	1.07	1.65	0.68	2.02	2.69	-0.02	1.49	-0.73	1.61	-0.19	0
0.74	1.20	2.28	2.44	0.99	4.74	3.25	3.33	4.86	3.78	5.15	3.35	0.97	1.22	-1.16	-0.33	0.71	-0.68	0.81	-0.17	-0.14	1
-0.32	1.58	-0.91	2.38	0.50	0.67	-0.46	0.45	1.25	2.76	1.26	5.33	3.20	2.99	3.32	2.96	1.11	1.70	1.10	1.04	-0.36	2
1.08	1.21	0.84	2.83	4.13	3.80	5.58	3.46	3.65	4.25	2.78	1.56	0.49	1.52	1.18	1.64	-1.63	-0.57	0.25	-0.52	1.00	1
-1.35	0.93	1.37	2.13	1.44	1.51	3.39	3.74	3.95	3.23	4.49	4.43	3.43	3.20	1.37	-0.46	-1.48	2.16	0.28	-0.45	2.36	1
-1.00	0.04	0.24	-0.39	-1.02	0.14	-0.26	0.51	-0.75	0.59	3.74	1.81	2.93	5.06	5.23	4.25	0.37	2.98	2.86	1.63	0.46	0
-0.62	-0.73	-1.33	0.57	1.24	1.26	2.26	2.70	2.00	1.58	3.32	1.62	3.04	3.31	4.42	3.72	2.27	0.92	2.04	-0.19	-2.13	0
-0.63	0.96	-0.60	1.58	-0.06	1.36	2.67	3.84	5.79	5.37	6.00	4.48	1.74	4.65	1.63	1.60	0.85	-2.67	0.50	-0.45	1.93	1
-1.82	1.99	1.33	2.37	2.53	5.14	3.51	3.69	4.71	2.12	2.23	2.81	1.21	2.43	2.92	0.85	1.43	3.11	-0.25	0.62	0.23	0
0.57	0.23	3.42	2.97	2.68	2.61	3.67	1.95	2.61	2.91	1.45	1.18	1.20	2.87	1.24	-0.05	0.52	0.51	1.03	-0.23	-0.27	0
-0.98	0.67	0.09	0.88	0.91	-0.45	0.95	1.47	0.28	1.46	3.51	2.90	3.69	3.52	5.32	3.85	2.70	0.92	2.65	2.34	-1.05	2
-0.61	-0.73	-0.30	2.10	0.59	3.51	5.82	6.14	3.71	3.42	4.91	1.85	2.47	1.46	1.73	2.04	-2.09	0.45	2.07	0.58	0.32	1
-0.00	-0.30	0.33	1.77	-0.12	1.09	1.11	2.01	1.68	2.93	4.53	2.93	3.51	3.23	2.63	1.01	1.75	1.15	1.60	0.45	-1.19	2
0.10	-0.10	1.60	3.49	4.42	6.39	5.44	4.98	3.87	2.34	2.42	-0.49	0.11	1.36	-0.58	-0.21	-0.49	-0.40	-0.40	1.58	-0.60	1
-0.48	0.28	1.19	3.06	4.61	5.92	4.69	5.65	5.79	1.74	1.85	1.08	-1.60	-0.46	0.26	-0.64	-0.61	-0.28	0.90	-0.62	1.17	1
-0.21	1.10	2.30	2.74	2.03	4.21	3.68	1.73	4.48	4.54	1.83	-1.04	1.45	1.95	1.74	0.20	3.14	0.62	-0.51	-0.24	-0.44	0
2.23	-0.09	1.10	0.49	-0.50	0.30	-0.96	0.80	0.52	1.45	3.50	4.83	3.90	3.17	5.20	4.02	2.71	2.77	2.24	1.12	-1.28	2
0.68	1.19	1.86	0.73	4.91	2.82	6.46	5.29	4.45	2.91	3.81	1.34	0.83	1.54	1.10	-0.52	0.23	-0.16	-0.75	-0.29	0.29	1
0.65	3.40	1.86	2.36	3.22	3.22	6.83	3.59	4.24	3.14	1.68	3.12	2.03	0.21	1.58	-0.33	0.16	-0.59	1.41	-2.55	0.53	1
1.91	-0.68	0.93	2.01	2.62	3.04	3.18	3.16	0.65	0.83	2.56	0.86	1.09	2.33	2.75	2.36	1.93	2.86	1.30	0.50	-0.86	0
0.39	1.67	-0.35	2.28	0.82	2.52	1.30	4.00	3.73	4.19	3.82	4.66	1.31	3.91	3.66	0.29	1.52	0.72	0.14	1.62	-0.53	1
-0.54	2.21	2.91	3.18	4.54	6.26	4.96	3.52	6.88	2.19	3.82	1.51	1.22	1.74	0.81	0.02	-1.14	2.31	1.04	-1.11	0.26	1
-0.16	1.57	-0.64	-0.05	0.36	-0.04	-0.45	2.54	4.02	4.61	6.04	5.78	3.30	3.25	3.22	0.94	0.67	0.98	-0.31	1.16	0.38	2
-1.01	0.31	2.02	2.87	1.21	1.08	3.26	1.33	1.91	1.13	0.81	0.96	2.34	1.54	3.12	3.53	3.86	0.56	0.08	-0.16	-0.10	0
2.08	-0.78	1.20	0.15	2.26	2.66	5.25	5.21	3.87	3.97	2.69	2.08	3.04	-0.40	1.57	-0.12	1.17	-0.63	-0.31	-1.39	0.20	1
1.47	0.84	1.14	3.23	4.50	2.05	3.98	5.03	3.90	3.01	4.43	1.75	0.38	-1.08	0.36	0.75	-1.70	-0.38	-0.51	-0.51	1.41	1
-0.22	2.00	2.09	0.66	4.74	3.42	6.67	4.17	5.56	2.43	2.55	2.49	0.43	0.57	2.36	0.73	0.49	0.31	-0.79	0.74	0.41	1
-0.93	-0.23	-0.40	3.04	-1.71	1.80	1.58	0.97	-1.48	2.48	1.94	3.82	4.59	3.88	7.68	4.11	4.28	3.67	1.22	-0.03	1.06	0
-0.61	0.33	-0.15	0.53	3.37	1.33	4.13	4.74	3.40	2.82	5.11	2.95	2.78	3.04	-0.14	1.87	0.06	0.56	-0.36	-0.83	0.49	1
-1.51	0.13	-0.34	-0.18	0.36	-0.58	2.10	2.26	2.53	4.15	4.13	4.14	3.19	3.97	2.75	3.76	2.70	0.05	0.98	1.07	1.75	2
-0.29	-1.69	2.18	1.98	2.78	3.96	4.40	1.86	2.43	2.15	2.64	1.92	1.71	0.91	1.99	1.49	1.25	1.21	1.44	0.27	-0.25	0
0.12	0.59	-0.72	0.14	-1.51	0.61	2.73	1.01	2.93	3.90	4.65	5.97	3.36	4.17	2.92	4.70	-0.06	0.75	0.95	-0.14	0.55	2
-0.01	2.75	1.20	-0.20	4.05	2.76	4.97	4.43	2.21	3.51	1.24	0.71	2.45	1.16	2.36	2.19	2.60	0.04	0.11	0.76	2.95	0
0.46	0.30	-0.03	-0.03	-0.07	2.75	3.81	2.44	3.77	2.49	4.71	5.67	3.03	2.36	1.47	-0.36	-0.08	0.32	-0.70	-0.47	-0.48	1
-0.08	-1.16	2.75	2.20	0.06	1.94	5.98	2.30	3.61	2.79	4.23	3.06	4.62	-1.00	0.83	1.17	-1.00	-0.40	-1.22	-0.03	-0.06	1
0.44	-0.42	1.08	0.23	0.69	0.81	0.55	-0.36	0.87	0.45	3.48	3.70	3.83	4.68	6.35	3.51	3.29	2.73	1.41	-1.01	-0.59	2
0.37	-0.37	0.86	-0.93	-0.62	-0.57	2.14	0.69	2.69	1.99	2.97	5.59	4.53	4.94	5.63	2.84	0.91	0.67	1.50	-0.15	1.04	2
-1.76	-0.29	0.68	0.05	1.21	1.18	1.74	3.30	4.67	5.06	5.20	5.51	3.56	2.12	1.13	0.35	1.31	-0.13	0.05	-0.79	0.95	1
0.54	-0.17	-0.46	-0.19	0.12	-0.61	1.87	2.85	2.34	4.39	5.62	3.97	4.34	1.56	2.16	2.97	0.05	1.79	1.33	-0.16	-0.58	2
-1.16	1.27	1.42	-0.60	1.09	0.35	0.27	-0.39	0.26	2.23	2.87	3.77	4.49	2.68	5.25	2.91	0.82	2.51	2.28	0.66	-0.60	0
-1.03	-0.20	0.94	1.09	0.99	1.66	3.42	3.06	2.70	5.57	5.08	3.81	3.47	2.05	1.28	-1.02	0.55	0.53	-0.86	0.99	0.12	1
-0.11	0.30	2.74	0.96	4.59	7.62	6.19	5.73	1.41	1.20	2.52	2.02	0.63	0.74	1.60	0.84	-1.23	0.70	-0.12	-0.62	0.98	0
0.72	0.16	-0.13	0.79	0.01	-0.13	1.51	0.50	0.92	3.46	5.26	4.37	4.39	2.85	3.03	3.97	1.54	0.75	1.01	1.29	-0.23	2
0.45	0.03	-0.96	-2.38	0.36	1.70	1.30	1.95	2.47	3.33	4.78	3.37	3.64	3.96	4.01	2.72	1.35	3.37	1.62	-0.12	-1.60	2
-0.02	0.79	-1.32	-0.17	0.95	2.31	0.12	1.00	0.26	1.69	1.72	2.97	2.20	4.61	6.44	4.66	5.46	3.55	1.55	0.67	0.27	0
0.74	0.91	0.90	1.69	3.48	3.75	5.29	4.05	3.31	5.81	2.16	5.23	2.76	1.07	0.32	-0.85	1.70	1.45	-0.74	0.49	1.35	1
0.55	-0.79	0.62	-0.34	-0.89	-0.47	0.76	2.69	3.58	3.18	3.57	3.95	3.03	5.44	3.49	2.55	1.30	1.91	1.30	1.50	1.47	2
-0.19	1.57	0.10	-0.54	0.12	1.19	2.21	-0.33	1.95	4.02	4.54	5.13	4.26	1.75	4.96	1.02	1.02	1.20	0.95	-0.77	-0.15	2
0.08	1.83	2.13	5.75	4.72	5.40	5.86	5.09	3.76	3.34	3.72	1.95	1.17	-1.48	-1.32	0.76	-1.40	0.07	-0.68	0.32	-0.24	1
0.79	0.86	-0.68	-0.92	-1.60	-0.11	2.09	2.18	4.40	5.69	4.87	5.55	5.16	3.20	1.73	0.24	1.39	-1.42	-0.25	-1.83	0.70	1
-1.28	1.03	0.38	0.67	2.87	0.40	2.42	1.55	2.24	1.13	0.56	4.12	2.13	3.23	3.27	2.22	2.82	-0.13	1.23	-0.82	-0.33	0
-1.25	2.03	-2.25	0.48	-1.13	0.84	0.22	4.18	4.45	4.50	5.95	5.29	3.82	3.47	1.99	0.64	0.71	-2.95	-1.72	-0.32	0.35	2
0.67	0.59	0.26	-0.34	-0.19	1.07	-0.66	-0.02	0.76	2.57	4.75	3.89	3.34	3.67	5.66	3.81	4.23	2.11	1.06	0.27	0.58	2
-0.24	-0.73	0.12	1.46	2.68	5.14	4.40	3.02	3.53	4.94	3.57	2.69	1.15	0.84	0.96	-0.28	-0.73	-1.03	-0.49	0.68	0.05	1
-0.42	0.37	-0.18	2.25	0.42	-0.16	1.24	2.76	4.30	4.47	6.78	5.78	2.99	4.35	3.88	1.18	-1.37	0.52	-0.72	-0.13	0.77	2
1.68	-0.38	0.32	0.90	-1.13	2.88	1.52	0.02	2.01	0.80	2.53	1.79	3.48	4.95	5.64	5.96	2.56	3.80	1.59	1.18	-0.79	0
1.23	-0.48	0.70	0.06	0.51	-0.42	0.87	1.18	0.87	3.76	5.74	3.52	3.16	5.51	4.25	1.69	1.23	1.78	2.95	0.07	-0.33	2
0.36	0.82	1.26	1.82	1.86	1.61	2.36	0.81	1.77	2.53	2.75	2.87	3.37	2.23	5.16	5.43	2.98	4.22	2.27	0.97	-0.86	0
0.12	0.74	-1.08	-0.03	-1.70	-1.74	0.85	1.36	-0.83	2.39	2.52	3.42	6.13	4.18	7.16	1.99	4.58	4.24	-0.21	0.24	0.43	2
-0.91	-0.47	0.65	0.74	-0.24	-0.19	2.44	2.35	1.64	0.79	0.53	3.16	5.25	1.85	5.55	3.86	3.63	2.80	1.51	0.47	0.36	0
-0.88	0.51	0.51	0.64	0.71	-1.33	-0.20	0.48	0.51	1.66	1.32	4.89	3.38	5.64	5.27	5.89	2.71	3.92	0.23	1.15	-0.09	2
-0.63	-0.58	1.36	1.85	0.98	0.44	1.91	1.50	1.37	1.16	1.72	2.48	3.48	3.02	3.88	2.95	3.37	1.58	-0.74	2.03	-0.33	0
1.23	1.31	1.16	0.07	1.66	0.65	2.01	1.79	2.31	2.91	3.18	4.34	4.07	4.51	3.61	4.02	1.00	2.45	0.09	-0.14	-0.78	2
-0.10	-0.07	-0.21	1.73	-0.68	-1.09	1.25	1.13	-1.66	2.26	2.61	3.30	3.36	5.06	5.91	6.05	1.19	0.42	3.33	2.30	-0.51	2
0.55	-1.26	0.64	-0.93	-0.08	0.85	-1.05	1.45	2.21	2.16	4.50	3.62	3.28	3.04	4.12	3.66	1.50	1.44	1.92	1.49	-0.30	2
-0.68	-0.96	0.12	0.08	-0.34	1.02	0.43	3.65	2.84	2.72	4.83	4.98	4.65	1.29	3.54	4.38	2.42	1.92	1.32	2.05	-1.59	2
0.25	0.70	4.14	1.24	4.36	4.93	5.60	5.50	4.58	3.51	-0.03	0.63	0.79	0.47	-1.11	1.27	0.24	1.82	1.10	-0.94	0.22	1
-0.19	1.21	1.95	2.82	3.37	4.26	6.37	3.41	2.18	1.90	3.37	0.13	1.83	1.88	1.01	0.74	0.24	-0.41	0.58	1.84	0.07	1
1.51	-0.88	1.61	1.47	0.60	2.12	2.75	4.48	4.93	4.11	5.22	4.60	1.75	1.17	1.50	1.29	-0.96	-0.68	0.40	-0.25	-1.31	1
0.89	-0.61	0.18	2.46	-0.43	1.13	1.35	3.04	4.48	4.17	5.15	4.53	4.62	4.37	2.27	1.75	1.11	-1.87	-0.37	1.67	0.59	2
0.32	-0.78	0.47	1.65	1.42	2.76	3.20	3.20	2.43	0.32	2.67	1.94	2.57	2.27	2.24	2.83	0.45	0.84	-0.59	-0.29	0.32	0
0.37	0.44	1.32	2.31	2.20	0.40	2.43	3.88	4.41	3.67	4.27	4.47	2.18	2.45	-1.28	1.36	-0.30	0.90	-0.51	0.31	0.01	1
-0.97	2.05	1.00	2.00	1.59	3.26	5.11	4.98	3.12	4.13	2.68	1.81	1.86	0.63	1.10	1.08	0.62	-1.02	-0.52	-1.76	1.26	1
-0.81	-0.36	3.08	3.45	3.41	4.99	4.51	4.04	3.60	3.24	2.67	2.83	-1.08	-1.22	-0.61	0.16	0.14	1.04	-1.89	0.81	-0.27	0
-0.81	0.20	1.88	1.45	3.47	2.96	5.51	4.42	4.52	2.51	2.71	0.91	1.96	-0.58	1.80	-0.68	-0.53	1.99	-0.42	0.18	1.29	0
-1.79	-0.05	1.03	3.34	3.51	2.05	4.07	2.24	3.71	1.54	1.41	1.30	-0.04	1.82	2.21	2.91	1.74	-0.17	-0.27	-1.56	0.44	0
1.06	0.66	0.15	1.36	-2.14	1.62	-0.61	4.11	1.71	3.69	4.04	6.06	3.93	5.35	3.13	2.67	3.59	0.70	0.07	-1.09	-1.03	2
3.31	0.29	1.60	-1.46	-1.16	1.06	-0.98	-0.87	3.22	3.17	3.21	2.53	5.38	2.65	4.88	4.89	2.67	1.46	0.79	-0.08	1.32	2
-0.71	0.15	0.85	-0.21	0.77	0.92	1.00	5.47	4.07	4.54	2.89	4.50	4.62	2.97	2.24	1.62	0.30	0.08	-0.09	0.81	-0.49	1
-0.83	-0.10	1.62	-1.39	0.78	0.06	1.99	-1.11	1.23	1.19	2.26	3.62	1.59	4.91	4.32	3.50	3.62	2.31	-0.45	-0.12	-0.16	2
-0.14	-0.26	-0.67	0.73	-0.13	1.05	1.49	-0.46	-0.33	2.23	1.02	2.91	4.70	4.84	4.21	4.16	2.52	1.41	2.13	2.46	-1.02	2
-1.60	1.41	-1.31	1.88	2.40	2.42	3.85	4.03	3.42	5.80	4.82	4.61	1.25	2.16	0.69	0.71	-1.28	0.51	-0.24	-0.04	-1.20	1
0.59	-0.65	1.84	2.68	0.82	2.21	3.77	0.47	1.96	1.80	1.06	2.35	4.51	3.32	2.34	2.86	2.44	2.37	2.33	0.24	-0.82	0
0.35	-0.29	-0.21	-2.05	-0.55	1.22	3.09	3.37	4.01	5.72	3.68	3.46	4.15	3.52	0.96	1.32	-0.40	-0.46	2.95	1.30	0.78	2
0.91	-1.83	1.53	0.59	1.44	3.21	2.59	3.79	3.01	2.11	1.58	-0.72	1.88	2.47	3.66	1.41	2.80	0.36	1.58	-0.14	0.45	0
1.90	0.24	1.22	2.24	1.92	1.18	5.09	3.67	1.42	1.78	-0.11	1.76	0.54	0.62	1.14	1.48	3.21	0.08	-0.48	1.36	-0.72	0
-0.73	0.33	-0.81	-0.26	-0.45	0.39	-0.70	0.76	2.02	1.37	2.20	2.85	4.67	5.25	6.76	5.24	3.61	1.99	-0.41	2.19	-0.57	2
-0.60	0.27	-0.21	0.65	1.10	0.68	1.91	0.85	-0.82	0.25	0.99	2.86	5.59	1.97	5.69	4.35	4.91	1.74	0.57	-0.46	0.44	0
1.59	0.35	0.92	0.82	-1.63	-0.77	-1.31	1.38	0.87	1.55	1.04	2.89	3.56	4.77	7.41	4.27	6.61	2.47	2.01	1.36	-0.48	0
-1.10	0.48	1.25	0.36	-0.95	-0.75	0.61	3.21	2.79	1.94	3.89	2.91	4.18	3.14	2.12	2.91	1.90	0.15	1.26	-0.06	-1.52	2
0.42	-0.37	-0.91	-1.92	0.38	0.46	1.36	1.74	1.96	3.70	6.82	4.77	4.60	3.89	2.46	2.39	2.46	0.28	3.47	-0.60	-1.00	2
-0.29	0.58	1.13	-0.92	2.32	0.41	-0.59	0.08	-0.85	1.17	2.70	3.60	4.11	4.38	4.87	2.44	3.26	2.66	2.28	1.23	0.61	2
0.95	-0.79	1.64	2.23	4.72	2.83	5.75	4.06	3.47	4.63	2.89	3.08	0.33	0.16	0.67	0.20	-0.34	-1.11	1.58	0.68	-0.65	1
-0.99	-0.56	-0.06	-1.86	0.53	-1.72	1.05	1.92	2.27	2.90	4.87	4.31	5.09	3.62	2.72	-0.71	2.78	2.31	1.92	0.31	-0.61	2
-1.11	1.13	1.41	1.70	-1.69	0.86	1.19	1.57	2.49	3.56	4.17	3.94	5.09	3.78	3.87	3.68	1.42	0.44	0.97	0.96	1.48	2
-0.73	-0.15	0.19	-0.90	0.84	2.28	4.00	1.22	3.49	4.37	5.16	4.22	3.90	3.57	2.23	-0.69	-1.05	0.61	1.29	-1.12	-0.77	1
-0.40	0.52	3.01	2.40	4.43	3.41	4.21	5.09	2.93	2.61	1.15	0.79	0.36	2.20	0.61	1.91	-0.02	2.48	0.75	0.24	-0.08	0
1.27	1.25	0.04	4.49	3.97	4.58	6.10	4.64	4.26	3.93	1.37	1.15	-1.04	-0.24	1.26	0.00	2.04	-0.29	-2.15	-0.16	0.00	1
-0.25	0.08	0.04	-0.27	-0.16	0.44	0.49	-0.43	1.31	1.93	3.25	2.51	5.14	3.14	5.20	2.36	2.61	2.87	0.53	0.43	0.20	2
-0.03	0.76	0.38	1.69	-0.69	0.80	3.00	2.11	3.25	6.14	4.81	3.56	1.66	3.01	1.22	0.36	-0.45	0.06	-0.06	1.38	0.54	1
-1.67	1.78	0.86	-0.51	0.75	0.32	0.93	3.55	3.84	5.44	5.58	5.37	5.41	4.99	3.84	2.92	-0.58	-1.44	-0.90	0.46	-2.07	2
0.69	0.98	1.99	2.13	3.37	6.43	6.22	5.30	3.58	1.59	0.48	1.53	1.16	1.27	-0.07	0.24	0.25	-1.10	0.54	0.46	-0.03	0
0.26	-0.13	-2.48	0.96	1.97	3.61	3.00	3.32	5.09	5.57	4.74	5.49	3.19	2.70	1.77	1.17	-1.01	-0.26	0.31	-1.24	0.17	1
1.19	1.69	1.24	-0.69	0.20	0.79	0.15	-1.26	0.78	0.54	1.94	3.15	4.85	4.79	4.55	4.55	3.70	2.77	2.97	0.06	-0.21	2
0.16	0.52	-0.30	0.96	3.66	0.43	1.74	2.48	1.46	0.36	0.78	2.29	2.56	4.24	5.15	2.98	3.27	2.60	2.98	1.01	0.07	0
0.09	-1.78	0.87	1.50	3.21	2.98	4.59	3.90	2.92	3.66	2.45	1.54	0.13	1.47	2.90	-0.94	1.12	0.63	1.03	0.13	1.47	0
0.51	1.02	-0.21	0.41	-1.22	-0.44	1.31	0.69	1.24	-0.07	3.29	3.63	4.53	5.30	7.01	6.56	4.38	3.14	1.14	1.41	-0.15	0
-1.65	1.39	1.00	2.58	1.21	2.56	1.71	1.85	1.67	0.47	1.01	2.46	1.31	3.58	4.13	3.54	3.67	2.43	1.16	-0.02	0.84	0
0.43	0.62	0.45	0.98	2.51	4.62	6.21	3.13	1.54	3.68	4.03	0.99	-0.41	0.82	1.26	0.98	1.96	-1.15	-0.66	-0.28	-0.21	0
0.07	2.13	2.11	-0.27	1.91	3.85	2.07	2.14	1.97	2.16	-0.12	0.87	2.15	1.80	4.64	2.92	2.15	1.22	3.65	-1.45	-0.55	0
-0.22	1.06	-0.72	-1.02	0.79	2.14	1.81	2.60	3.46	3.93	5.57	5.87	4.34	5.69	1.94	-0.29	-0.53	0.40	0.28	-0.63	0.98	1
-2.14	-0.08	-0.08	0.54	-2.75	1.47	0.72	2.82	3.31	2.02	5.74	3.89	5.87	3.39	5.23	2.87	2.93	1.11	-0.21	-0.42	-1.02	2
0.20	2.53	0.59	1.96	0.15	1.87	3.57	-0.10	1.28	1.48	3.40	3.57	4.83	3.79	3.68	3.65	2.23	0.65	0.92	1.85	2.14	0
-1.90	-0.63	1.45	1.57	2.68	1.61	4.00	4.21	2.54	4.72	4.05	1.22	3.61	1.26	1.76	0.05	-0.08	-1.04	-1.70	-0.42	-0.47	1
-1.23	0.06	0.95	0.25	-1.13	2.59	0.72	1.10	1.99	1.17	2.25	3.67	4.62	6.77	6.26	5.78	4.54	2.88	2.11	-0.63	0.52	0
-0.41	-0.28	1.23	2.41	-1.49	0.02	0.18	1.58	1.17	2.15	1.79	4.72	4.54	3.41	5.55	2.90	2.00	1.97	2.09	-0.13	1.43	2
0.46	0.67	-1.47	0.85	1.48	1.22	3.59	3.28	4.78	5.31	4.32	3.41	3.19	3.78	1.46	1.09	0.04	0.48	-0.27	0.27	1.62	1
-1.48	1.45	-1.07	-0.39	-0.16	1.04	2.74	2.33	2.05	4.75	6.38	5.76	0.83	2.06	1.26	3.44	1.66	0.10	-0.40	-0.50	-0.19	1
-0.51	0.47	1.31	0.05	0.88	0.41	2.76	0.90	0.50	3.33	1.12	3.23	1.70	2.04	5.80	2.98	3.15	0.44	3.11	2.84	-1.93	0
-0.40	-0.77	0.48	-0.44	1.01	-0.21	3.40	3.27	1.84	3.87	6.48	5.29	2.73	2.09	1.63	0.44	1.42	1.40	-0.17	1.33	0.01	1
-1.20	0.93	1.67	3.74	2.67	5.66	3.90	1.77	3.44	0.79	2.01	2.23	2.96	1.37	-0.02	1.85	-1.89	1.36	-0.11	-0.73	0.10	0
0.07	0.06	0.83	2.18	4.38	5.63	6.98	4.79	4.33	3.67	2.59	0.47	-0.34	0.71	1.26	0.22	-0.68	-1.36	0.15	-1.53	0.50	1
-0.49	0.92	-1.58	-0.10	-1.81	2.28	0.41	-0.28	-0.94	1.45	2.14	3.08	4.49	5.60	6.41	2.35	3.73	3.46	-0.34	2.07	-1.53	2
-0.24	-1.56	0.91	3.27	3.97	4.47	4.95	5.65	3.26	2.13	2.96	3.31	1.25	3.46	0.12	-0.80	-0.50	0.54	-0.62	0.91	-1.13	1
0.02	-1.22	-1.07	1.04	-1.58	1.33	1.03	3.79	3.75	5.23	5.82	4.45	2.88	3.29	4.66	1.24	-0.09	-0.61	0.53	1.45	0.57	1
-0.37	-1.37	0.14	-0.26	0.49	0.90	1.05	0.31	1.88	0.59	4.57	2.87	5.00	2.94	3.16	3.33	1.22	0.47	2.02	1.15	0.63	2
0.61	-0.10	-0.53	-0.81	-1.10	2.35	-0.56	1.21	2.36	4.29	3.86	5.06	4.48	3.87	4.86	1.78	1.09	1.02	1.34	1.10	-0.79	2
0.84	2.55	0.75	0.74	2.62	1.93	1.84	4.11	0.72	1.08	3.10	2.13	1.97	3.12	4.72	2.36	1.73	0.93	1.86	0.09	0.60	0
-0.70	1.88	1.93	0.42	2.28	0.22	2.05	1.32	2.90	0.58	1.41	3.08	0.99	2.18	3.17	3.93	2.03	2.83	1.31	-0.27	0.33	0
-1.05	-0.43	-0.13	-0.61	2.25	1.13	1.78	1.05	3.28	4.12	5.08	4.76	3.67	0.72	1.95	1.60	-0.17	-0.01	1.57	1.06	-1.36	1
-0.71	-0.43	-0.78	-1.02	-0.89	0.79	-0.37	1.45	1.80	3.60	2.61	3.54	2.12	3.71	4.85	2.80	2.06	2.03	-0.24	2.26	0.16	2
-1.61	-0.00	1.17	0.59	-1.59	-0.13	1.98	1.29	1.50	4.20	3.64	3.63	2.12	3.34	5.29	2.77	2.42	0.82	0.40	0.30	-0.59	2
0.09	1.73	2.03	1.87	2.88	4.58	6.25	5.61	3.63	4.22	1.10	1.31	-0.14	2.40	0.90	-1.93	0.48	-0.26	0.95	0.51	1.25	1
0.63	-0.82	0.49	3.51	1.97	1.86	4.30	5.42	3.59	3.72	2.70	4.35	2.19	1.77	2.32	1.10	0.49	-0.75	-0.07	0.15	-0.37	1
-0.17	0.03	1.01	-1.03	-1.08	1.22	1.18	3.08	1.54	4.47	4.01	3.26	3.13	4.00	2.39	-0.11	1.31	2.46	1.41	-1.73	-0.46	2
-0.71	1.80	1.52	-1.11	1.38	1.64	0.89	0.21	0.64	1.32	2.15	3.88	3.32	4.08	5.48	2.87	2.36	3.64	1.76	0.63	0.30	0
0.86	0.19	0.09	-2.54	0.12	0.44	2.56	2.15	2.83	3.47	4.55	4.87	4.40	3.02	3.00	2.91	1.91	0.48	0.38	-0.05	0.86	2
-1.24	0.14	-0.62	-0.76	-0.33	0.49	2.19	2.92	3.81	4.92	5.63	5.53	2.43	2.03	1.73	1.81	2.04	1.69	-1.65	0.31	1.28	1
-1.10	0.83	1.86	-0.27	1.95	1.29	3.48	4.25	2.60	3.82	3.37	2.36	-0.54	1.47	2.70	-0.81	1.52	-1.58	-0.81	1.94	-1.57	1
-0.67	-1.12	-2.86	0.64	1.32	1.01	-0.59	2.00	4.05	2.45	3.39	3.64	3.65	3.02	4.75	2.77	3.29	1.01	0.90	0.85	-1.19	2
-0.08	1.80	2.73	3.10	4.00	2.37	4.94	5.52	4.40	2.86	1.75	2.52	2.02	0.38	0.39	1.97	0.61	0.88	0.67	-2.31	-1.75	1
-0.67	-0.40	0.55	0.92	0.92	0.74	2.42	0.08	1.46	0.56	1.96	1.14	2.48	3.04	4.82	4.27	3.66	2.18	-0.13	2.61	-0.87	0
1.66	1.29	3.29	4.21	3.67	3.95	6.10	2.80	5.25	1.45	0.79	2.30	-0.62	0.15	0.57	-0.04	0.74	0.89	-0.03	-1.42	-1.76	1
-0.06	1.00	1.35	-0.64	0.98	2.95	2.18	4.40	2.78	3.63	5.15	1.18	1.82	0.97	1.84	0.42	1.76	1.26	2.34	-0.50	-0.57	1
0.68	1.33	0.27	-0.00	-0.81	1.70	0.75	0.85	3.07	3.41	5.03	5.20	5.06	4.08	5.11	3.76	1.53	2.62	0.96	-0.70	2.47	2
-0.62	1.09	-0.55	0.54	0.52	1.24	0.37	-0.51	1.17	3.65	2.12	4.93	3.57	3.34	5.38	5.12	3.06	2.47	3.40	-0.23	0.26	2
-0.05	-0.34	-1.22	-1.05	-1.47	-0.30	2.37	1.73	3.83	2.53	3.62	5.79	4.19	3.71	2.00	1.02	-1.16	1.51	1.33	0.18	0.17	2
1.01	2.75	-0.56	0.60	0.82	0.48	2.33	2.08	6.47	5.22	3.96	6.18	3.19	4.33	1.29	1.45	-0.48	1.51	-0.85	-0.64	0.51	1
0.28	1.43	-0.28	1.65	3.11	3.36	5.49	6.04	4.03	3.97	3.06	1.45	1.68	1.18	-0.62	-0.09	0.82	0.52	1.30	0.85	-0.54	1
-0.35	0.98	1.07	3.52	3.14	4.20	5.41	3.76	1.02	2.41	2.70	2.22	1.07	1.91	0.60	1.27	0.85	1.12	0.42	0.42	1.08	0
1.77	-0.44	1.07	3.49	0.72	2.50	2.81	3.38	1.69	1.14	1.36	3.15	2.76	1.64	2.19	2.51	0.70	0.15	0.03	2.13	0.25	0
0.63	0.71	1.18	0.23	0.11	4.37	5.97	2.71	3.01	4.34	4.30	4.34	2.41	-0.64	1.23	2.33	-0.77	-0.47	0.42	0.07	-0.70	1
-0.40	-0.42	1.18	1.49	3.07	2.79	4.44	3.65	3.59	2.15	1.81	3.56	0.33	2.77	1.15	1.71	1.55	1.45	0.42	-0.15	0.34	0
-1.91	-0.19	-0.76	-0.01	0.11	0.92	-0.24	2.01	2.20	4.33	5.53	5.51	4.43	2.63	1.62	0.59	0.73	1.49	0.18	-0.90	0.96	2
0.73	0.51	-0.07	0.57	0.65	1.28	-1.31	1.09	-1.86	0.55	1.64	2.62	3.30	4.16	6.17	5.50	4.38	4.47	2.14	0.33	0.06	0
0.51	-0.41	-0.17	1.39	2.36	2.41	3.64	4.20	4.54	4.90	5.38	3.99	3.63	1.36	-0.44	1.94	-0.30	-1.05	-0.05	0.51	-0.91	1
-2.84	0.75	1.21	2.19	3.53	4.65	5.70	6.23	4.89	2.07	2.27	0.49	2.12	0.58	1.03	0.38	0.33	-0.41	-0.53	-0.49	-0.09	1
-1.72	1.04	1.77	3.57	4.21	3.52	3.44	4.13	2.21	2.71	3.78	2.24	-1.33	0.16	-0.50	-0.26	-0.49	-1.13	1.26	-0.40	1.54	0
0.03	-1.45	-0.45	-0.63	-0.86	1.77	-0.44	-0.78	3.71	4.34	5.00	3.60	4.85	2.75	4.07	3.48	0.75	2.59	0.52	2.29	-0.10	2
-0.12	-0.73	-0.37	1.16	2.01	0.25	2.20	-0.07	-0.09	1.18	3.31	1.79	3.82	5.08	5.84	5.75	6.74	4.23	0.45	0.02	1.42	0
-0.81	-0.10	0.07	1.43	-0.02	1.79	3.65	2.57	2.59	2.39	1.01	1.61	1.64	1.35	4.03	3.67	2.87	2.77	0.33	1.39	0.51	0
0.26	0.89	2.00	2.04	2.84	3.90	1.29	3.06	3.05	2.94	3.21	1.53	0.51	2.65	0.49	2.09	1.91	0.62	-0.96	-0.24	0.99	0
-0.88	-1.90	-0.26	1.66	-0.52	0.26	2.21	4.98	5.54	4.98	4.49	3.55	1.81	1.63	-0.63	0.63	-0.77	0.95	-2.14	0.62	1.10	1
-0.95	2.83	0.90	0.19	1.18	-2.06	0.60	0.30	-0.44	-0.47	0.64	2.68	5.47	4.46	6.35	4.81	3.63	3.09	1.40	1.64	-1.63	0
-0.20	0.49	-0.10	0.69	-0.10	-0.60	0.80	0.20	1.42	2.01	3.10	3.95	3.40	4.19	2.98	2.68	2.09	0.96	1.35	2.71	1.72	2
-0.76	1.04	-0.63	0.42	-0.82	-0.27	2.06	1.95	0.96	2.28	2.50	4.17	3.49	3.50	3.96	4.01	0.95	1.29	1.64	-0.24	0.36	2
-1.13	0.28	2.59	0.92	3.02	3.62	1.34	1.83	2.18	4.12	0.95	0.84	2.99	0.19	2.50	2.80	1.41	1.89	1.66	0.73	1.02	0
-0.11	1.49	0.75	1.90	3.53	5.70	4.04	2.27	0.35	2.20	0.11	0.79	-1.30	-0.71	0.55	0.88	0.82	-1.66	0.71	1.40	0.11	0
-0.50	1.62	3.09	1.12	3.36	5.30	5.34	4.79	1.58	1.90	2.85	-0.55	-0.24	1.26	2.05	2.32	-0.83	-0.85	-0.85	-0.94	0.12	0
0.46	0.27	1.54	2.75	4.47	4.97	4.66	5.54	1.62	2.64	1.32	1.65	0.06	1.73	0.19	-0.74	-0.09	0.38	1.47	0.98	-0.37	0
-0.97	0.52	1.23	2.49	3.52	5.08	4.57	3.16	3.21	2.59	1.26	0.52	0.67	1.17	0.06	0.47	-0.19	0.04	-0.19	-0.84	-2.22	0
-2.06	1.10	1.98	2.03	4.15	3.11	5.82	3.20	4.28	4.49	3.06	1.26	1.33	1.67	0.92	-1.65	1.16	0.55	0.15	1.30	0.36	1
-0.59	-0.02	0.72	3.06	2.45	4.01	6.30	3.51	2.31	3.98	3.44	0.65	0.65	-0.05	1.32	0.12	0.50	-1.84	-0.07	0.45	0.31	1
0.41	1.85	1.51	1.60	2.45	2.89	5.45	3.17	3.01	3.73	2.86	1.87	0.35	3.15	-0.30	3.09	2.48	2.66	0.62	0.09	0.93	0
0.84	-0.63	0.86	0.57	1.17	1.61	3.44	3.06	3.25	3.33	6.04	3.23	3.33	2.75	1.24	2.16	0.39	0.14	-0.14	0.29	-0.96	1
0.09	0.30	0.12	0.86	1.13	3.00	2.23	4.04	3.79	1.53	1.39	3.41	0.14	0.73	2.03	0.76	1.41	-0.66	0.41	0.78	-0.38	0
0.72	-1.39	0.19	-0.73	-0.32	-0.02	0.15	2.65	2.40	1.27	6.34	3.65	3.13	4.37	3.18	2.32	0.52	1.45	-0.62	1.01	0.68	2
-0.18	1.38	0.91	2.57	2.25	3.61	2.78	3.70	3.15	3.79	0.95	0.68	0.75	0.08	3.71	1.01	1.53	-0.07	1.11	0.27	0.82	0
0.74	0.22	-1.22	0.53	0.99	1.46	3.03	2.42	3.59	6.10	5.94	4.10	3.84	2.98	0.99	0.88	1.37	0.97	0.07	-0.88	0.66	2
0.28	-0.19	1.95	2.01	2.54	4.64	3.90	3.63	2.11	1.48	0.49	0.66	1.17	3.08	1.82	-0.12	1.57	1.29	1.43	0.71	-1.47	0
-0.30	0.37	3.16	2.05	3.89	2.86	7.74	7.25	2.79	2.82	2.85	0.64	0.65	0.66	0.41	-1.15	-0.47	-0.71	-0.45	-0.45	-0.16	1
-1.17	-1.60	-1.60	-0.00	1.32	0.65	0.40	0.62	0.93	0.31	1.92	2.55	4.59	6.23	5.59	4.76	4.06	3.41	1.77	1.09	-0.23	0
0.91	0.46	-0.32	-1.08	-0.81	0.00	0.79	3.93	3.33	4.01	3.49	3.46	4.04	3.27	4.25	2.89	2.07	2.15	-1.36	1.19	-0.52	2
-0.35	2.38	1.35	3.64	3.35	5.47	6.22	5.04	3.43	2.91	1.01	0.37	-0.73	-0.53	0.39	0.21	-0.71	-1.01	-0.79	0.34	-0.70	0
0.09	-1.20	1.08	0.49	1.09	-1.30	0.77	-0.20	2.14	3.64	1.71	4.51	4.02	3.76	5.11	2.45	2.50	1.70	1.56	1.64	0.42	2
1.56	0.26	-0.56	-0.45	-0.09	1.59	0.90	-0.54	-2.60	0.75	0.86	1.31	2.41	5.23	4.33	3.92	3.98	1.50	2.24	-0.81	0.95	0
-2.01	0.76	-0.16	0.27	-0.63	-1.14	0.55	0.78	1.06	2.98	3.02	3.62	3.29	5.42	4.08	3.57	5.27	4.00	2.28	-0.25	1.31	2
0.15	-0.09	1.02	0.34	1.00	0.16	0.46	3.68	2.62	5.95	7.57	5.55	5.50	0.58	2.92	0.37	-1.25	-0.16	-1.60	0.47	0.19	1
0.16	3.38	1.29	3.19	3.73	3.90	5.19	3.65	2.21	3.96	2.19	2.55	0.68	-1.22	0.47	-1.93	-0.04	0.01	1.42	1.48	-1.36	0
-2.95	0.22	-1.43	1.88	1.35	5.11	3.13	5.36	4.13	4.41	3.15	2.77	3.17	1.20	1.05	-0.94	-0.23	-1.39	-1.19	-0.62	-1.07	1
0.07	1.73	-0.30	0.92	1.84	2.71	1.15	-0.23	1.73	2.13	3.33	3.11	4.10	3.91	4.31	3.20	2.71	2.54	2.23	1.14	0.76	0
0.87	0.00	-0.51	0.05	-0.07	1.81	1.57	2.27	2.18	1.57	5.06	4.83	4.48	2.53	3.18	3.56	1.13	0.49	-0.09	0.31	0.72	2
-2.13	0.60	-0.51	-0.71	-0.74	-0.79	1.42	3.01	-0.37	2.58	3.92	3.11	5.12	4.17	5.00	3.74	1.94	1.83	2.92	0.80	1.84	2
1.86	0.03	0.84	1.81	2.35	1.95	3.78	3.25	3.73	4.22	3.64	3.78	1.60	2.25	2.39	1.63	-1.35	-1.09	0.57	0.43	-0.31	1
-1.66	-0.13	1.12	1.53	3.71	2.42	6.84	6.06	2.33	2.07	2.91	0.67	-0.86	-0.02	2.30	0.37	1.50	1.11	1.31	0.61	-2.05	0
0.61	-0.26	3.00	1.77	1.66	2.22	3.76	2.84	1.25	2.52	1.54	3.52	0.91	0.69	-0.29	0.96	0.27	1.00	0.16	1.46	-0.93	0
-0.86	0.73	0.89	-1.59	-1.45	1.42	2.07	2.61	3.57	2.31	4.74	4.73	5.69	2.52	3.21	-1.26	0.05	-0.08	-0.27	1.29	-0.22	2
-0.60	0.08	2.31	0.94	2.45	6.63	7.52	4.68	3.61	2.25	0.78	1.81	-0.08	-0.08	0.14	2.29	1.81	1.80	-0.81	1.26	0.70	0
1.42	1.35	-0.14	-1.02	0.66	-1.49	1.65	2.59	4.11	4.11	5.16	3.60	4.51	1.99	1.83	0.49	2.90	-0.90	0.76	-1.72	0.84	2
0.31	1.74	0.16	1.97	2.13	3.33	2.47	1.42	2.80	1.19	3.41	2.16	2.62	3.14	1.51	3.85	2.66	1.36	2.01	0.33	-0.04	0
-0.07	0.48	0.01	-0.91	0.51	0.93	-0.59	1.48	1.74	0.50	4.47	2.71	3.59	4.90	4.47	3.00	2.54	2.25	0.26	0.89	-1.58	2
-1.31	-0.43	1.57	-0.74	-0.22	2.15	2.18	3.03	4.33	6.20	5.80	3.84	2.43	4.49	1.13	0.20	-0.64	0.92	0.17	-0.57	1.58	1
-1.10	2.56	2.08	3.01	3.90	6.13	5.34	4.56	4.83	2.59	2.60	0.93	-1.05	-1.71	1.02	-0.42	-0.46	-0.28	-0.08	-0.81	0.77	0
0.21	1.25	0.04	0.34	0.40	-0.10	-0.01	0.07	0.40	1.33	1.59	3.57	2.86	6.60	6.54	3.94	2.26	3.44	0.42	0.25	0.61	0
0.20	1.35	1.44	2.29	0.79	3.52	3.91	4.18	3.88	4.44	4.16	1.16	2.08	0.25	0.39	0.49	0.23	-0.32	-1.17	0.71	0.64	1
0.94	1.27	1.53	-0.15	1.48	4.42	1.82	6.19	4.28	4.95	3.50	4.50	2.06	1.19	0.83	-1.08	-0.52	0.99	-2.08	-0.46	0.01	1
-1.19	0.58	-0.72	-0.99	0.92	1.74	0.17	3.54	3.79	4.23	5.28	3.68	4.37	2.69	1.19	1.29	0.74	-0.58	0.81	1.04	-0.87	1
-0.01	-1.21	0.61	-0.02	0.38	3.04	3.31	3.84	3.47	6.62	3.80	4.45	3.98	1.11	0.24	0.67	-0.84	2.49	0.33	0.95	0.61	1
-0.33	-1.88	-1.13	1.78	1.25	0.78	-0.03	0.59	-0.74	1.73	0.94	3.07	3.32	4.85	4.37	4.07	3.71	3.32	2.52	-0.85	-0.54	2
-0.64	0.47	1.24	-0.05	-0.08	0.91	0.92	1.77	0.19	2.57	2.63	3.91	3.88	5.56	5.37	3.20	2.13	1.78	1.11	1.38	-0.52	2
0.36	-0.21	0.46	-0.23	-0.24	-0.01	-0.71	0.59	-0.52	2.86	2.24	3.49	4.05	5.00	3.21	4.50	1.38	1.42	1.16	0.68	-0.29	2
1.67	1.70	0.39	-0.28	0.85	0.39	3.66	5.51	2.54	4.47	5.18	1.05	1.65	2.10	0.23	0.65	-0.79	0.17	0.27	0.62	-0.32	1
-0.80	0.40	-0.16	1.39	0.54	2.86	2.12	2.42	0.82	3.31	-0.34	2.87	4.23	4.84	6.34	3.76	1.52	1.71	2.50	0.57	-1.53	0
-0.88	0.45	0.01	-1.89	3.25	-0.36	0.69	-0.47	1.26	0.98	2.28	3.07	3.46	4.77	4.30	4.72	3.19	1.65	0.88	0.86	-1.80	2
0.58	-0.24	0.24	-0.75	-1.41	1.07	1.78	3.54	1.97	3.02	2.46	2.12	3.56	2.78	4.16	5.30	2.85	3.00	1.63	1.79	-0.98	2
-0.03	0.14	2.00	3.27	0.34	2.14	2.02	1.22	1.82	0.47	4.74	2.33	2.28	2.63	3.81	1.69	2.82	2.03	1.30	-0.67	0.57	0
0.18	1.25	2.09	0.72	1.22	2.69	3.77	3.21	6.49	3.71	3.72	3.42	3.62	0.35	1.69	1.23	0.22	0.16	-1.07	0.73	-1.02	1
0.43	-0.60	0.15	-1.02	-0.28	2.95	3.55	2.02	3.16	4.90	3.49	5.97	5.00	3.39	2.88	1.21	1.55	0.45	1.45	-1.23	0.32	2
0.80	-0.43	0.57	-0.21	0.79	0.81	1.81	-0.65	0.84	1.12	2.69	2.79	3.38	5.35	5.28	3.25	5.05	2.24	2.05	0.56	0.81	0
-1.04	0.59	1.07	-0.39	0.46	-0.92	1.43	4.87	4.33	6.03	4.70	5.71	2.75	2.61	2.68	1.54	1.44	-0.62	-0.25	1.47	-0.39	2
1.31	-0.25	2.02	-0.27	0.92	-0.82	-0.75	1.76	-1.13	1.29	1.93	3.09	4.78	5.07	5.00	2.97	4.80	3.70	3.30	1.29	-1.06	2
0.29	1.66	0.33	0.97	1.72	2.57	2.61	2.01	1.19	3.02	2.56	2.37	0.93	1.40	2.72	4.01	2.11	1.81	0.51	-0.25	0.55	0
-1.61	-0.29	1.24	2.58	3.28	2.94	4.13	4.52	2.56	1.88	2.84	1.94	1.79	-0.14	1.86	0.46	-0.36	0.23	-0.09	0.05	2.40	0
1.01	1.25	1.59	0.86	1.65	2.51	3.98	4.47	3.43	5.26	4.47	3.10	1.60	1.43	0.10	1.63	-1.15	1.73	-1.53	-0.13	-1.68	1
-0.22	-1.58	-0.18	0.46	0.54	0.93	1.70	-0.27	1.33	0.24	3.13	3.49	2.67	2.56	5.88	2.91	2.79	1.61	1.97	2.36	-0.76	0
-1.74	0.98	2.28	1.64	1.74	6.35	4.11	3.80	3.80	3.61	1.89	3.43	0.78	0.59	-0.69	-0.31	0.29	0.76	-0.60	-1.44	1.43	0
-0.42	0.42	-0.43	0.60	-1.05	0.34	1.75	0.71	1.09	-0.79	1.17	5.27	3.49	3.54	4.50	4.08	3.38	2.72	0.21	2.36	0.83	0
-0.11	2.26	0.23	-1.10	-2.40	1.97	2.00	3.45	3.65	4.96	5.88	4.77	1.84	2.69	1.56	1.28	-0.31	1.93	0.42	-0.04	-1.07	2
0.90	0.26	1.19	1.08	3.97	3.40	6.14	4.82	3.67	3.38	3.05	1.16	0.21	1.32	0.18	0.26	0.08	1.96	0.02	0.18	-0.16	1
0.10	-0.14	0.41	0.05	0.64	1.45	-0.41	-0.21	0.07	0.96	2.69	0.25	3.03	1.95	4.40	4.65	4.97	0.84	1.43	2.76	-0.78	0
-0.64	1.04	0.98	1.59	1.70	1.95	4.82	1.72	4.82	2.46	4.39	4.01	2.63	2.54	0.45	1.51	-0.82	1.15	2.60	-0.99	0.17	1
-0.95	0.49	1.01	-1.76	-0.54	0.37	1.15	-0.66	0.73	1.46	2.04	2.04	4.05	4.19	7.38	5.78	5.80	4.35	1.59	2.63	0.17	2
0.40	0.09	-0.13	-0.07	2.09	2.28	2.21	1.75	1.95	0.82	-0.19	2.39	3.25	3.51	4.30	4.77	3.11	1.96	1.73	0.52	-1.31	0
-0.50	0.52	-0.94	2.29	0.46	0.44	1.58	3.03	3.70	3.41	4.13	3.48	2.28	2.88	1.82	0.85	0.08	0.04	0.09	-0.03	1.27	1
-1.18	1.94	0.02	3.15	4.62	5.18	6.21	4.26	4.88	1.52	0.71	1.01	1.14	-0.66	0.57	0.59	1.01	0.59	0.26	2.29	-1.69	0
-2.55	0.64	0.10	0.75	1.05	2.26	3.05	3.05	3.33	3.42	2.79	1.69	3.21	1.74	3.14	1.41	2.31	1.01	-0.18	0.79	-1.35	0
-0.46	-0.62	1.18	2.84	2.27	5.11	5.06	3.43	4.26	3.72	2.04	-0.79	0.39	0.68	-0.75	0.47	0.44	0.19	0.49	0.12	1.47	1
-0.16	0.79	-0.01	0.17	-0.90	-0.03	0.36	1.42	1.65	3.77	4.04	3.60	2.44	4.48	5.12	3.46	2.65	2.43	0.28	1.91	0.34	2
-0.57	-0.57	0.29	2.54	0.82	3.68	3.33	3.68	4.84	3.39	3.08	3.57	1.37	0.08	0.87	1.73	-0.90	-0.75	0.88	-0.35	0.84	1
2.85	-1.73	1.03	1.57	-0.30	1.99	2.04	-0.15	0.93	2.85	3.39	4.61	5.12	4.87	4.20	2.60	2.15	0.73	1.90	0.42	0.35	2
-0.52	2.01	2.39	4.21	3.57	4.13	6.00	4.77	6.54	3.34	3.17	3.50	1.08	0.19	-0.68	0.07	-1.22	0.03	0.89	0.94	-1.11	1
0.28	0.42	1.03	1.04	-0.31	1.58	-0.15	-0.18	0.85	2.16	0.90	0.71	3.43	6.82	5.30	4.90	3.87	2.13	1.83	1.05	-1.06	2
-0.08	-0.16	-1.09	0.06	1.86	0.60	0.46	1.78	2.71	4.96	4.94	5.57	3.29	2.61	2.63	2.20	1.76	-0.12	0.64	-0.55	1.07	2
-1.99	-0.94	1.58	1.48	1.66	2.10	2.55	1.89	0.39	1.59	1.27	2.61	-0.66	3.42	2.75	3.11	3.86	2.15	0.60	0.66	-0.59	0
0.82	1.43	2.18	2.10	3.16	4.66	4.20	5.64	3.15	3.91	1.67	1.06	1.87	0.40	0.62	-0.67	0.99	-0.42	2.06	-0.38	0.97	0
-1.97	0.71	0.46	-0.60	2.79	2.63	2.84	4.40	3.13	1.98	-0.06	0.93	0.58	2.47	-0.27	1.46	0.65	1.65	0.35	-0.21	0.81	0
0.60	0.20	0.09	0.30	1.46	3.99	4.12	4.03	4.54	4.47	5.10	4.49	1.62	1.23	1.17	0.76	-0.23	-0.80	-1.70	-0.27	1.42	1
0.57	2.50	0.87	1.84	2.72	4.53	4.27	3.69	2.84	3.13	2.33	-0.15	1.53	1.24	1.77	0.62	1.42	0.42	-0.15	-1.25	0.58	0
-0.53	-1.98	-0.77	-0.18	0.06	0.44	1.75	0.02	1.50	4.72	4.28	4.89	5.50	5.48	4.29	4.76	3.01	3.16	0.91	0.86	-1.24	2
0.50	-0.73	-1.06	-0.08	1.39	-0.33	1.13	-1.50	-0.49	0.41	3.04	2.40	2.27	3.97	5.83	4.64	5.30	3.02	3.01	1.10	0.70	0
-0.00	1.46	0.17	-0.15	0.89	2.05	2.38	3.30	2.75	1.49	2.89	3.18	2.67	3.87	0.60	2.08	4.81	0.67	0.27	3.19	2.04	0
-0.13	-0.36	2.00	2.33	5.48	2.57	3.24	4.77	4.90	2.15	1.12	3.49	1.72	1.84	0.42	0.25	1.96	2.60	-0.26	-0.44	1.13	0
-0.78	0.84	2.53	1.91	1.02	2.49	3.16	1.95	1.64	-0.14	-1.48	1.69	1.69	2.48	4.23	4.36	1.77	1.99	2.47	-0.75	-1.00	0
1.04	0.13	2.29	2.31	2.39	1.94	5.73	3.89	2.57	2.48	1.75	2.03	0.14	2.72	2.01	0.76	0.98	1.01	0.04	-0.56	-1.35	0
0.19	0.38	2.21	1.85	0.35	-0.44	1.83	4.35	2.88	4.04	7.01	4.40	4.65	4.15	3.11	1.09	2.20	0.43	1.45	0.83	0.40	2
1.14	-0.25	1.49	-0.90	0.16	0.86	1.07	3.43	3.60	5.30	5.80	5.34	5.37	4.44	2.16	1.83	1.79	-0.43	-0.94	-0.60	-0.24	2
-1.20	0.63	1.57	0.58	1.85	-0.18	2.09	1.48	0.68	1.61	2.71	1.12	3.52	3.19	3.93	3.56	2.24	0.79	0.61	2.32	0.52	0
0.56	-0.31	2.92	-0.29	1.70	2.84	3.88	3.65	4.24	3.65	5.26	3.10	1.85	1.20	0.35	1.51	0.30	0.99	0.47	-0.23	-0.59	1
-0.56	1.25	2.74	1.25	2.76	3.09	3.19	5.03	4.20	5.05	2.69	3.96	1.48	-0.83	-0.73	-0.05	-0.30	-1.30	-0.21	0.19	-0.93	1
1.48	-0.48	0.15	-0.98	0.56	0.86	0.31	1.95	2.16	3.80	3.61	4.76	3.40	3.28	3.22	4.22	2.30	4.14	0.85	2.83	0.81	2
0.56	0.18	1.00	0.49	2.49	-0.66	0.36	0.43	0.13	2.01	-0.08	1.67	3.56	3.97	5.59	3.33	2.80	2.36	2.35	-0.29	-0.95	0
-0.63	-0.34	-1.44	0.15	1.04	-0.05	0.12	1.28	2.51	3.33	4.53	3.75	3.59	6.15	4.41	2.66	1.01	0.84	1.25	0.81	0.31	2
0.89	0.16	0.35	2.58	3.95	3.88	3.00	2.83	2.15	1.46	3.05	3.18	1.91	0.63	0.86	0.41	1.58	2.92	0.57	-0.18	-0.68	0
1.14	0.62	0.99	0.91	-0.31	3.40	2.77	2.80	4.94	3.13	7.17	3.69	3.55	0.57	2.54	1.10	0.97	-1.90	2.08	0.64	0.75	1
-0.87	0.79	1.40	-0.08	2.37	3.18	2.80	6.67	4.41	3.41	3.34	4.61	2.16	2.12	0.18	2.48	-0.13	1.54	0.45	0.77	1.25	1
-0.36	1.11	1.24	1.45	1.53	3.71	4.97	4.01	2.81	2.50	1.38	2.90	0.53	1.05	1.20	1.57	1.32	-0.92	2.36	0.98	-1.63	0
1.31	0.71	0.13	-1.85	0.61	1.80	1.65	2.51	2.28	4.06	3.55	5.77	3.48	1.73	4.34	1.65	1.10	0.81	-0.15	0.60	0.60	2
-0.84	-2.25	0.41	-0.70	-0.66	1.37	1.44	1.07	4.63	3.31	3.27	3.58	4.90	3.36	2.97	2.92	-0.60	2.16	0.45	1.26	0.73	2
1.47	0.24	2.17	0.84	1.73	2.41	4.14	4.43	4.49	4.71	4.63	3.12	1.46	1.11	1.86	-1.35	0.39	-0.07	-0.27	-0.99	0.54	1
0.69	-0.06	0.69	1.70	1.37	1.11	1.51	0.81	0.32	1.90	3.48	1.40	1.41	1.32	5.20	4.61	1.76	0.17	0.42	2.73	0.56	0
1.26	0.33	1.46	1.14	3.89	3.51	2.18	1.89	3.55	2.14	2.92	3.52	1.22	1.41	2.60	4.82	1.00	1.45	1.72	0.04	-0.26	0
-1.90	1.48	2.08	3.02	2.17	1.30	2.47	1.78	4.10	2.26	2.46	1.86	2.53	3.75	2.27	1.87	3.95	1.20	3.76	0.11	-1.12	0
-0.66	-0.55	0.02	0.62	-0.50	3.01	1.26	3.24	2.93	5.64	4.59	5.28	5.42	2.80	3.20	3.10	1.84	1.80	0.19	-0.83	-0.71	2
-0.23	-2.67	-2.30	0.64	-1.31	-1.51	1.12	3.11	2.28	4.82	3.94	3.62	4.44	3.16	2.83	3.12	0.29	1.28	2.02	-0.27	1.44	2
-0.41	0.64	0.39	1.16	3.50	1.65	4.49	2.27	1.85	1.99	1.45	1.46	1.36	4.00	4.40	3.35	1.62	0.99	2.05	2.19	0.69	0
0.92	1.23	4.58	3.71	3.85	5.22	6.01	3.97	4.83	2.15	1.88	-0.05	1.22	0.99	1.33	-1.04	0.16	1.23	-1.16	1.05	0.78	0
-0.54	-0.73	-0.54	1.81	-0.72	1.23	-0.24	0.76	-0.57	3.28	4.52	4.93	3.83	3.41	3.75	4.63	3.19	3.33	0.25	1.36	-0.32	2
0.43	0.14	2.58	1.75	1.25	3.52	3.61	4.63	5.41	2.38	3.25	2.85	2.28	0.01	-0.33	-0.47	0.89	0.36	1.08	-0.76	0.94	1
-1.22	0.76	0.34	1.19	-0.99	1.20	3.14	4.38	4.34	4.79	4.95	5.06	3.54	2.67	2.34	1.58	0.46	0.29	0.08	-1.80	-1.70	1
2.23	2.14	-0.08	1.03	2.30	2.88	3.97	3.47	4.59	3.81	6.09	3.31	2.18	2.85	1.11	0.43	0.26	0.21	-2.22	1.04	-1.07	1
0.07	-0.01	0.58	-1.18	2.74	2.97	3.84	5.57	4.04	4.65	4.59	3.19	1.99	0.57	1.64	0.94	-1.27	-0.12	-1.06	-1.29	2.36	1
0.28	0.07	1.74	0.11	2.69	3.62	3.18	4.72	2.60	2.92	4.82	2.23	2.10	1.84	1.60	-0.48	-0.47	-1.25	-0.14	1.33	-0.38	1
-0.53	-0.78	0.20	1.76	1.36	0.41	-0.78	1.62	0.59	-0.05	0.26	2.33	4.52	5.08	5.62	3.59	3.43	5.35	3.74	-0.01	-0.02	2
-0.54	0.72	-0.37	-0.23	1.20	2.11	3.16	2.06	2.13	1.76	1.63	1.79	4.00	3.60	4.02	4.53	1.72	1.57	0.83	0.09	1.12	0
-1.03	0.82	1.02	-0.10	-0.91	1.73	0.92	1.60	-1.25	3.59	2.95	3.69	3.40	5.08	5.07	4.12	4.37	2.06	2.25	2.08	0.33	2
-0.58	0.55	1.43	4.31	3.22	3.40	6.88	3.56	4.03	1.80	0.75	4.27	1.51	2.03	1.60	1.07	1.99	1.20	0.21	0.80	0.95	0
0.84	-0.81	-0.85	1.75	0.80	0.32	2.59	3.71	5.51	3.89	7.69	5.23	3.42	2.12	2.68	1.82	-0.87	-1.64	-0.63	0.18	-1.82	1
0.13	-0.77	-0.34	0.25	0.76	-1.95	1.43	1.38	1.57	4.16	4.52	3.49	4.48	4.50	4.39	3.98	1.98	0.84	0.32	0.18	-0.45	2
0.85	0.07	0.28	-1.99	-0.12	-0.31	0.95	1.35	2.71	0.36	2.80	3.92	3.83	4.09	5.55	4.50	3.24	4.19	3.30	1.60	-1.24	2
1.77	1.21	-0.81	1.49	1.40	0.30	0.77	1.07	-0.30	4.06	2.36	4.13	3.75	3.68	6.34	2.71	2.57	2.63	-0.62	1.11	1.02	2
1.05	-1.34	0.42	2.75	0.34	2.54	3.86	4.70	4.72	2.45	2.72	3.56	0.57	0.19	0.00	0.70	-0.59	-0.70	-0.55	1.35	-0.36	1
0.18	-1.31	0.59	2.25	4.42	3.84	3.48	1.81	2.81	3.08	1.63	0.48	2.17	0.99	4.25	3.85	1.16	1.18	1.79	0.53	-0.52	0
0.79	2.77	1.14	1.63	2.74	4.96	5.70	5.59	3.30	3.34	2.97	2.31	0.35	0.69	-0.98	0.98	2.93	1.33	0.82	-0.04	0.61	0
-0.55	0.55	0.46	0.36	-1.05	-1.40	1.03	0.22	0.93	1.09	2.69	3.61	4.46	4.55	5.38	5.63	5.52	2.15	0.96	0.14	0.41	2
-0.08	2.40	-0.19	-0.48	-2.21	0.92	0.55	1.41	1.75	2.65	4.28	3.29	3.77	1.62	4.41	4.07	3.55	2.52	1.61	0.95	0.43	2
1.04	1.79	0.88	-0.24	1.06	1.14	0.85	2.31	3.91	4.94	6.60	2.97	4.33	2.39	3.03	3.15	1.60	0.53	-0.08	-0.66	1.37	2
-0.31	0.14	-1.47	-0.30	0.04	1.32	-0.51	1.55	1.74	2.69	3.26	3.75	4.61	5.37	4.25	3.61	2.92	2.92	2.74	-1.01	-1.01	2
-0.32	-1.20	1.36	2.54	3.83	3.44	4.39	3.84	5.33	2.88	2.62	2.46	1.36	1.52	0.23	0.87	-0.49	-1.49	0.87	-0.64	0.96	1
-3.25	1.27	0.88	3.12	2.78	4.03	4.71	3.12	4.15	2.55	1.32	2.71	1.82	1.78	0.77	2.78	1.62	0.24	0.74	-0.60	1.62	0
1.45	1.20	1.02	1.66	0.53	1.10	3.61	2.23	3.27	5.19	5.95	3.19	4.31	2.18	1.90	2.49	-0.84	-0.34	0.40	-0.40	-1.00	1
-0.56	-0.19	0.99	-0.70	0.36	0.24	1.71	3.07	1.77	3.41	5.85	4.57	3.50	2.00	5.51	0.36	2.50	3.81	1.40	0.65	0.12	2
0.38	1.31	2.41	1.36	2.16	2.38	5.04	6.97	1.85	2.06	1.78	1.67	2.05	0.17	0.96	1.41	-1.49	1.67	0.32	1.04	-0.42	0
0.76	-0.86	1.93	0.30	0.46	2.19	-0.75	0.99	0.71	2.15	1.02	2.94	6.06	5.25	4.84	4.45	2.66	4.41	2.87	0.86	-1.20	2
1.39	0.18	0.45	-0.77	-0.60	-0.20	1.13	1.52	3.59	4.55	6.53	4.61	3.29	2.87	4.24	0.67	0.88	3.54	1.45	0.84	-1.18	2
1.27	0.82	0.76	1.03	0.19	4.95	3.85	6.06	4.22	4.64	3.75	1.32	1.66	1.87	2.04	-0.61	-0.18	-0.76	-0.27	-0.15	-1.56	1
0.51	-0.82	-2.37	-2.23	-0.80	-0.13	-0.59	0.68	0.89	1.79	2.36	2.27	2.84	4.55	4.38	5.34	3.58	2.09	1.35	0.16	1.01	2
-1.41	-1.19	0.22	0.68	3.01	3.10	2.45	3.29	2.33	3.41	5.43	3.83	2.58	0.34	1.74	-0.39	1.38	0.80	0.97	0.09	1.22	1
-0.90	0.35	2.71	1.99	2.29	3.76	4.97	5.25	3.71	2.79	2.82	-0.52	-1.27	1.15	-0.09	-0.87	0.71	-0.90	1.63	-0.88	-0.69	0
-0.41	0.63	0.34	0.58	2.88	1.86	2.95	3.81	1.55	2.05	-0.50	1.11	1.84	2.84	3.07	1.13	1.36	-0.42	1.15	1.35	-0.58	0
0.67	0.49	1.82	1.23	1.72	1.95	4.37	3.92	4.71	5.83	3.02	5.45	1.53	4.66	1.69	1.74	-0.99	0.44	0.63	2.45	-0.31	1
-0.32	2.81	-0.15	1.97	2.64	2.32	3.15	4.03	4.81	3.23	3.62	5.34	1.69	1.73	0.72	-0.01	1.83	0.04	-1.17	-1.44	0.55	1
0.25	-0.75	0.47	-0.35	1.38	0.25	0.95	1.19	0.67	0.26	3.47	2.76	4.16	4.61	5.35	4.89	2.97	3.79	1.96	-1.50	0.61	2
-1.66	1.30	1.30	0.96	3.39	4.20	3.90	3.98	2.23	1.06	0.94	2.82	2.77	1.55	2.73	4.40	-0.17	2.08	-0.95	0.04	0.64	0
-1.31	1.39	0.01	1.30	1.98	1.71	1.50	2.64	2.27	1.84	1.04	2.24	2.75	3.13	4.30	2.20	3.52	0.52	2.75	0.17	-1.11	0
-1.56	0.51	0.83	-0.20	0.22	-0.52	0.61	2.57	5.65	3.15	7.23	6.81	4.75	4.17	3.15	0.70	0.72	0.12	0.47	-1.67	0.18	2
-0.36	0.17	2.55	1.00	1.55	4.43	5.31	3.62	2.66	4.28	2.87	1.57	0.94	0.36	1.01	0.31	0.70	1.01	0.48	-0.52	-0.25	1
0.98	1.40	0.07	-0.73	-1.57	-0.68	1.41	2.26	0.09	1.59	3.70	3.64	4.96	3.74	5.91	4.34	4.40	2.20	1.35	0.55	-2.10	2
-1.56	1.57	1.07	3.05	3.79	4.41	7.25	5.77	4.23	4.87	3.43	1.01	1.76	-0.19	1.60	0.16	-0.57	0.60	-0.19	0.98	0.18	1
0.39	0.33	-0.34	1.96	1.90	3.32	4.35	3.37	4.04	3.57	3.13	0.74	0.72	1.67	1.76	0.00	-0.10	1.38	-0.96	-0.08	-1.22	1
1.18	0.20	0.40	-1.24	0.60	1.20	1.33	4.27	2.66	5.16	4.33	4.58	4.26	1.96	1.52	-0.84	-1.68	0.94	-0.17	0.38	-1.13	1
-1.16	-0.49	0.83	-0.29	0.79	-0.21	1.02	-0.38	0.05	1.68	1.26	3.70	3.55	3.80	5.50	4.43	4.05	2.94	0.34	-1.31	0.33	2
1.14	-1.18	1.32	-1.19	0.84	0.08	0.99	1.24	3.40	4.59	5.06	4.69	4.29	2.96	2.27	3.91	1.08	0.37	-1.61	0.60	0.32	2
0.55	0.74	2.00	2.13	3.74	4.65	4.78	4.13	3.61	2.20	3.87	1.67	0.14	0.66	-1.86	0.81	-1.04	0.98	-0.06	-0.58	0.71	1
0.37	2.00	1.04	0.65	1.12	1.24	0.99	0.05	0.43	0.89	3.87	3.54	2.43	4.29	5.65	5.83	2.22	1.70	1.21	2.78	-0.83	2
-0.26	-1.00	0.06	1.04	1.22	0.52	-0.03	2.01	0.78	1.79	3.17	0.51	3.35	6.95	5.11	3.25	1.17	2.04	0.75	-0.64	-0.87	0
-1.61	0.87	-0.54	-0.30	1.77	-2.65	-2.11	0.29	0.52	0.82	3.09	1.93	3.91	4.63	5.88	3.90	4.15	3.59	1.98	-1.50	-1.15	0
-0.44	-1.33	0.21	-0.56	1.02	2.03	2.47	2.13	2.03	-0.23	4.15	3.77	3.68	4.80	4.84	5.33	2.93	2.97	0.10	0.70	-0.35	0
0.17	-1.12	2.29	-0.14	1.52	1.19	4.35	5.48	5.71	6.17	5.43	6.28	2.87	3.63	1.36	0.42	-1.55	1.64	-0.26	-1.54	0.40	1
-0.05	-0.81	0.76	2.55	0.90	2.21	2.27	5.65	4.81	5.72	5.71	4.41	2.00	2.33	1.20	0.57	-1.64	0.47	1.27	-1.57	-1.61	1
0.21	-0.19	2.27	1.08	-1.18	2.19	-0.04	2.20	3.20	2.40	4.96	2.74	4.83	3.30	2.39	1.33	2.49	1.23	-1.53	-0.01	-0.66	2
0.34	-0.94	-0.98	0.31	-1.37	1.75	0.28	1.39	3.46	3.73	3.24	2.94	5.66	2.63	3.79	2.60	1.57	3.00	-1.10	2.42	-1.56	2
0.77	0.73	2.25	3.20	3.14	2.91	2.83	2.36	2.13	3.66	4.20	1.46	0.47	-0.24	1.79	1.18	1.99	1.27	0.10	-0.46	-3.82	0
0.70	0.76	0.24	0.04	-1.26	-0.45	0.95	0.96	1.47	1.19	3.63	3.81	3.12	4.13	4.57	3.79	3.42	1.52	0.72	1.03	1.30	2
0.17	0.94	1.10	1.48	2.41	3.73	2.79	1.40	3.64	5.37	5.25	3.97	3.55	0.37	-0.13	0.50	0.55	-1.31	1.66	-1.22	-0.87	1
1.68	2.26	1.00	-0.16	0.76	2.67	1.79	2.86	4.28	3.07	5.12	4.90	3.13	5.17	2.76	2.44	2.38	0.33	-0.21	-0.65	0.81	2
-0.42	1.09	0.30	2.52	0.91	2.05	2.48	2.11	1.30	1.17	2.56	2.67	3.03	3.56	3.66	1.86	2.08	4.02	1.59	1.92	-0.40	0
1.11	1.33	3.00	3.37	3.60	3.97	5.93	3.99	6.07	4.01	1.79	2.33	0.74	0.65	-0.24	0.61	-0.09	-0.02	-0.82	-0.17	0.01	1
0.21	3.04	0.82	1.95	3.97	1.61	2.12	3.18	4.25	4.27	1.09	1.06	2.11	0.74	2.62	2.99	1.23	0.61	1.79	2.76	0.50	0
-0.80	0.19	-0.88	-0.50	1.42	0.07	3.37	1.66	2.35	3.29	2.75	3.11	4.25	3.66	3.14	1.15	1.59	0.65	0.92	1.44	-0.58	2
0.85	-2.44	1.37	1.24	2.75	3.48	3.97	5.02	2.39	2.88	1.36	2.47	0.10	2.76	2.48	2.31	1.75	0.43	-0.26	0.88	-0.35	0
-1.79	-0.81	1.41	-0.51	-1.75	1.11	2.81	2.19	4.04	3.41	5.77	5.15	5.96	2.22	5.06	2.65	1.75	1.64	-0.94	1.75	-1.17	2
0.02	0.68	1.61	2.03	1.73	3.55	3.26	4.97	4.77	4.93	3.60	3.40	1.58	0.19	0.21	0.62	-0.81	0.06	0.20	0.98	0.80	1
-0.73	1.43	0.10	-0.22	-1.17	1.96	2.32	1.66	3.46	3.69	5.11	4.93	4.55	1.30	2.60	2.11	-0.17	0.03	1.57	-0.08	0.89	2
-0.91	-1.78	0.30	2.37	2.32	0.29	0.65	-0.60	1.09	4.25	2.95	5.70	4.10	4.49	5.31	4.76	3.90	1.71	2.35	0.22	-1.53	2
0.28	1.50	-0.11	-0.57	-0.22	0.75	1.56	0.10	2.93	1.50	4.50	3.74	3.30	4.80	3.61	4.17	4.31	1.84	1.15	2.44	0.70	2
1.41	-0.87	-0.91	-0.79	-1.22	0.17	0.24	-1.38	0.14	3.33	5.98	4.96	4.86	3.45	4.46	1.84	1.92	0.20	1.24	-1.62	-0.21	2
-0.34	1.84	1.28	3.67	5.06	5.60	4.98	6.10	4.12	3.01	2.22	1.45	1.11	1.43	0.57	-0.73	0.09	0.21	-0.15	1.61	0.45	0
-0.95	1.15	0.64	1.76	-0.64	2.97	2.42	2.18	4.21	5.03	5.72	2.01	4.07	2.74	4.34	0.87	-0.17	1.70	-1.53	-0.39	1.18	2
1.08	-0.68	-1.31	0.12	-0.65	3.19	1.49	3.09	4.32	3.50	5.05	3.58	6.10	2.81	2.27	2.64	0.17	0.54	-0.32	1.38	0.69	2
1.59	0.32	0.74	-0.68	0.00	-1.30	-0.49	2.47	2.68	3.14	1.88	5.40	3.88	4.55	3.26	3.43	2.03	2.10	0.39	2.27	-1.64	2
-0.58	0.86	1.82	0.40	2.13	1.11	2.59	2.65	2.21	3.43	2.88	1.58	1.84	3.20	1.60	2.89	2.46	2.39	0.48	0.77	0.23	0
-0.81	-0.92	-0.47	-0.03	0.37	1.12	3.56	2.26	5.38	3.90	5.33	5.27	5.25	3.00	0.85	0.27	0.68	1.30	0.33	1.89	2.34	1
0.53	-0.51	0.46	2.64	1.88	2.81	1.55	2.43	3.74	4.34	2.74	3.06	3.27	1.37	-1.12	1.97	-0.04	-0.85	-0.14	0.25	1.31	1
0.29	0.70	-0.08	1.40	-1.41	0.83	3.73	1.47	0.50	1.11	3.16	4.45	3.79	3.90	4.68	5.05	0.88	1.71	0.90	-0.12	-0.84	2
-0.70	0.45	0.82	4.32	5.74	2.50	6.80	3.68	2.44	4.57	2.45	2.20	-0.90	-1.10	1.34	1.34	0.90	-1.05	-0.73	-1.14	-2.04	1
-0.66	2.16	1.77	2.34	2.25	2.65	2.79	0.86	3.01	-0.57	-0.41	2.43	3.06	2.90	5.26	2.92	3.23	0.91	1.42	1.76	-0.36	0
-0.30	0.42	-0.13	2.97	-0.51	2.66	3.57	3.02	4.43	4.19	3.64	3.58	2.69	1.77	-0.68	-0.04	-2.71	1.29	0.54	0.83	0.27	1
0.19	0.62	-1.18	1.24	0.85	0.59	2.18	2.83	4.15	6.74	5.38	5.85	2.69	2.54	2.51	0.87	0.03	-0.32	-0.54	-0.80	1.27	1
0.61	0.08	-1.08	-1.20	1.43	-0.26	1.31	2.83	1.55	2.65	4.12	4.60	4.05	4.46	3.64	2.37	0.44	-1.49	-0.49	-0.77	0.24	2
0.94	-1.05	0.05	0.48	0.11	2.61	3.84	3.74	6.13	2.31	5.86	4.38	2.38	1.14	0.32	2.69	0.42	1.55	1.37	-1.10	0.00	1
0.65	1.01	-1.88	1.78	1.06	1.75	1.47	1.52	2.94	4.56	4.98	3.14	3.95	3.17	3.26	1.34	0.47	0.46	0.99	1.75	-0.75	2
-0.50	1.31	-0.95	-0.39	0.61	1.21	1.14	0.02	1.52	1.79	4.26	3.00	3.18	4.38	4.89	3.85	3.49	3.20	0.67	0.11	1.52	2
0.68	1.57	0.58	2.63	1.57	3.16	4.90	4.31	1.91	4.01	4.67	2.83	1.44	0.77	1.47	-0.63	-0.80	1.47	0.76	-0.34	0.33	1
-0.83	-0.19	0.48	0.39	0.81	-1.26	0.16	0.32	-0.79	0.04	2.85	4.45	4.77	4.77	6.02	4.45	3.88	3.43	-0.19	0.63	-0.34	0
-0.98	0.14	2.91	0.76	2.79	5.80	4.88	3.43	3.77	4.04	1.27	0.83	0.15	-0.25	1.84	2.05	-0.49	-1.06	0.90	1.07	-0.88	0
0.17	-2.75	0.36	-0.06	-0.46	-0.35	0.11	0.04	1.42	0.75	2.04	6.11	4.11	4.97	4.38	4.73	3.07	1.81	2.26	-0.52	-1.53	2
0.49	-0.87	1.25	-1.04	-0.21	1.37	-0.85	1.89	2.34	3.06	3.04	4.59	3.55	4.61	3.87	3.81	2.21	1.92	0.48	0.46	2.54	2
-0.50	-0.21	3.41	-0.24	-0.16	1.62	1.16	2.83	1.60	2.46	5.28	4.29	5.65	4.63	2.93	1.13	1.53	0.74	-1.39	0.07	-0.24	2
0.72	-1.23	0.01	-1.14	-1.49	-1.55	3.71	4.11	4.65	5.85	6.10	4.50	3.74	3.05	2.11	1.73	0.48	-0.41	-1.11	-0.66	1.69	2
-0.51	0.31	0.98	-0.33	5.28	5.82	4.12	5.50	3.04	3.32	1.49	1.52	0.16	0.15	-0.78	1.22	-0.45	1.02	0.56	0.69	1.05	1
2.30	-2.02	1.14	0.03	1.03	-0.19	1.47	0.41	2.14	2.34	3.56	3.42	3.60	2.60	3.44	3.73	3.81	2.81	1.35	2.01	-0.90	2
-0.83	0.22	-0.66	1.84	0.95	1.41	0.23	1.52	1.10	1.09	1.92	2.33	4.44	4.79	3.93	3.30	3.70	0.92	2.59	0.44	-0.94	0
1.64	1.24	2.10	0.46	-1.97	-0.38	-0.73	2.88	1.79	2.28	3.09	3.26	4.78	4.99	5.04	3.71	3.50	3.19	4.11	1.24	-0.18	2
0.71	-0.85	-0.62	1.41	-1.15	-2.48	1.49	-0.51	0.15	2.16	2.79	1.69	6.05	4.44	5.76	3.84	2.82	2.47	0.91	0.63	-0.04	2
0.30	2.06	0.37	1.63	0.79	3.18	3.27	4.48	4.61	3.06	3.26	5.22	1.58	1.87	0.63	1.18	-0.33	-1.25	0.93	-0.14	1.99	1
0.57	-1.04	-1.11	0.57	-0.68	1.23	1.65	1.54	1.65	2.30	5.15	4.44	3.09	2.67	4.34	2.68	2.46	1.37	1.40	1.12	0.18	2
1.51	-0.26	2.98	1.31	2.31	3.58	2.75	1.39	2.65	2.62	1.41	1.37	2.12	1.95	2.17	2.01	4.44	-0.13	0.42	0.68	1.41	0
1.70	1.59	1.30	1.86	0.18	0.33	-0.27	0.34	0.49	2.19	1.84	2.64	5.72	5.60	6.19	3.76	3.40	0.13	1.87	0.12	-1.22	2
0.06	0.15	-1.12	0.95	-2.62	-0.14	1.00	1.36	3.47	3.00	3.73	4.24	3.90	3.34	4.25	3.62	2.76	1.44	3.02	-0.26	-0.07	2
-1.32	-0.16	0.43	-1.17	1.16	1.50	1.26	0.59	1.16	2.19	3.02	5.65	3.86	4.75	3.89	3.10	1.90	-0.00	1.58	-0.97	-1.58	2
-0.57	-1.29	1.25	0.98	-0.68	0.81	0.78	0.58	-0.21	1.41	1.75	1.84	4.21	5.60	4.73	5.56	3.53	1.88	2.36	0.60	-0.69	0
-0.58	-1.94	1.51	2.21	-0.15	1.56	0.60	-1.45	-1.18	2.81	1.64	2.46	3.33	4.48	4.44	2.93	4.01	2.45	0.80	-1.21	-1.33	0
-1.64	-0.27	0.28	-0.83	-2.02	0.00	3.92	2.57	2.28	2.76	5.04	6.52	3.76	4.17	1.50	3.37	1.28	-0.63	-0.44	0.67	1.28	2
-0.76	-0.52	-1.26	0.07	0.61	0.00	0.45	-0.49	-0.48	0.01	1.50	4.40	2.92	3.17	4.86	3.76	2.61	0.74	3.16	0.82	1.40	2
-1.15	1.39	2.78	-0.17	-0.70	-0.38	0.98	-0.27	1.07	2.34	2.70	2.93	4.58	4.17	5.93	5.63	3.74	3.26	2.15	1.69	-1.59	2
-0.13	1.72	0.26	2.37	2.30	3.42	3.19	2.88	2.39	2.21	1.48	3.16	2.13	2.94	2.02	2.56	0.72	1.12	0.31	-0.31	0.70	0
0.17	-0.70	-0.73	0.71	0.40	0.67	1.74	0.97	1.62	3.55	4.96	4.58	5.87	3.85	3.05	4.13	2.84	2.26	0.45	2.92	2.59	2
-0.38	1.34	1.23	1.89	2.18	1.28	2.88	3.69	1.91	1.32	0.96	0.33	0.91	1.59	2.91	1.93	2.76	0.04	2.06	0.43	2.24	0
-1.71	2.05	0.66	-0.06	-1.05	-1.27	1.83	2.19	1.36	1.91	3.89	3.37	4.63	5.50	4.32	5.57	5.59	3.07	1.49	2.31	2.52	2
-0.05	-0.56	0.65	1.00	-0.54	-0.02	0.31	1.06	0.96	3.00	3.28	3.02	5.49	4.54	7.66	4.09	1.05	2.82	0.94	1.74	1.72	2
-0.83	-0.58	0.00	1.41	-2.40	0.05	2.21	1.96	0.96	4.03	5.02	3.73	4.34	4.37	1.28	3.97	3.57	0.61	1.76	0.27	-0.42	2
0.77	0.33	2.07	0.26	0.61	2.60	5.44	2.53	3.25	3.71	3.56	2.32	3.53	0.43	1.88	1.09	-0.45	1.00	1.58	0.11	0.84	1
-0.35	0.57	0.91	1.28	-0.01	1.11	2.28	2.30	3.08	4.82	7.28	6.21	4.76	3.18	1.66	0.08	0.66	-1.25	-0.06	-0.81	0.77	1
1.72	1.33	2.48	1.62	3.76	4.48	5.45	6.05	3.18	2.56	3.83	1.89	-0.14	0.90	-0.47	0.11	1.22	-0.58	-0.99	-0.73	-1.39	1
-2.10	0.67	-0.92	0.73	0.89	-0.60	2.44	3.31	1.93	2.96	4.20	5.22	2.51	4.19	4.35	3.99	0.24	1.60	0.00	1.14	-0.14	2
-0.04	1.43	0.84	-0.63	-0.76	1.06	1.20	0.76	4.39	4.18	4.78	3.13	4.43	5.51	2.77	2.23	3.27	1.16	2.07	0.07	0.49	2
0.86	0.27	0.13	0.07	-0.67	1.48	2.14	2.88	3.17	3.61	4.08	4.32	3.99	3.92	1.40	2.05	0.91	-1.61	0.79	1.40	0.80	2
-0.56	1.96	1.78	0.60	1.18	-0.33	0.09	3.07	1.92	2.76	2.07	3.02	3.76	2.84	5.70	3.88	3.43	2.08	0.73	0.35	0.91	2
-0.13	-1.82	0.57	0.51	-0.12	2.69	2.98	1.05	4.90	4.55	4.87	5.87	4.20	3.85	3.84	2.18	0.96	0.89	1.03	0.71	-2.72	2
-0.89	-1.06	-0.56	1.66	2.97	3.80	5.21	4.70	3.12	2.99	4.10	1.89	1.36	0.89	0.09	-0.23	-1.40	0.29	0.38	-0.99	0.62	1
-0.98	1.05	-1.22	2.34	-1.89	1.20	-0.62	0.41	-0.58	-1.24	0.75	3.35	4.19	5.91	6.12	5.02	3.93	3.87	0.58	0.47	-0.63	2
-0.99	0.19	3.51	1.51	3.50	3.92	5.31	5.37	3.96	2.13	4.89	1.57	-1.33	3.19	0.60	0.15	0.19	0.92	-0.29	1.16	-0.49	1
-0.30	1.20	0.10	2.85	0.96	3.46	3.87	3.46	4.20	3.50	2.76	0.82	-0.14	0.83	1.98	0.29	-0.19	0.42	0.91	0.89	-1.54	1
0.71	0.23	-1.21	0.97	1.29	0.96	3.21	1.77	4.70	5.45	5.69	5.30	4.63	4.64	2.64	1.45	-2.88	0.24	0.52	1.01	-1.50	2
-1.18	0.04	0.26	0.99	2.23	3.67	2.15	2.44	2.59	1.87	1.49	1.05	2.95	1.39	3.35	3.35	2.73	1.87	2.29	0.16	0.54	0
1.48	-0.36	2.30	1.46	1.95	3.71	4.81	4.34	5.64	4.05	3.32	2.35	0.73	-0.03	1.07	0.06	0.60	1.06	-2.36	1.86	2.22	1
0.47	0.43	2.12	3.17	0.83	2.88	3.70	4.87	1.78	3.10	3.46	2.32	2.46	1.67	-0.46	-0.07	1.38	-1.82	1.67	-0.48	0.09	1
0.06	1.28	0.74	-0.03	2.52	2.23	3.00	3.74	1.22	1.98	1.55	2.87	1.46	1.91	3.57	3.34	2.72	1.29	0.25	0.58	0.06	0
0.56	-0.36	-0.46	-0.38	1.12	0.82	0.67	3.41	2.64	5.06	5.37	5.05	3.08	4.44	2.86	3.11	0.73	-0.11	0.60	0.23	0.18	2
-1.00	2.37	1.72	0.08	2.63	2.10	2.69	3.09	2.36	0.25	1.63	1.33	-0.41	1.25	1.69	2.05	1.78	2.04	-1.21	-0.37	0.58	0
0.14	-0.56	1.45	3.29	4.35	2.11	4.66	4.35	2.66	4.68	2.99	3.21	0.87	-0.59	1.22	1.38	1.51	-0.35	0.61	-0.21	1.11	1
-0.44	0.89	1.12	0.18	2.17	-0.33	-0.75	-0.37	-1.01	2.64	2.08	2.52	4.32	5.49	5.44	5.09	3.74	3.02	1.94	-1.39	-1.96	2
0.37	1.70	1.11	0.29	0.95	5.10	3.04	2.64	2.64	3.21	0.78	1.07	-0.74	0.87	0.97	1.73	-0.05	-0.02	0.38	1.15	1.07	0
-2.27	0.65	1.45	0.55	2.77	2.70	1.20	4.23	3.60	2.87	6.12	4.69	4.19	2.90	1.93	0.74	-0.92	0.44	1.48	-0.20	0.30	1
0.10	1.30	1.48	1.75	5.05	4.55	4.00	4.44	3.16	2.76	1.64	0.94	-0.54	-0.04	-0.34	0.24	0.81	-0.17	0.25	2.74	-0.94	0
1.71	0.99	2.76	2.03	1.69	4.40	2.22	1.38	1.17	1.00	2.93	2.44	3.45	3.47	1.68	4.19	2.86	1.06	1.27	0.99	0.76	0
1.64	1.74	-0.44	-0.39	1.76	0.24	2.90	2.37	3.03	2.71	2.07	2.44	1.84	3.04	2.09	4.26	2.90	2.42	-0.09	-0.13	0.42	0
0.65	1.05	3.49	1.82	3.06	2.07	5.74	4.38	2.36	3.65	3.33	3.02	1.24	0.61	0.90	-0.64	-0.24	1.14	0.07	0.21	-1.43	1
0.03	-0.93	0.67	-1.42	0.21	0.38	2.02	2.42	2.91	2.81	7.30	4.23	4.05	2.52	2.13	0.28	0.43	1.09	1.47	0.21	0.70	2
0.62	-1.05	0.58	0.92	1.32	1.32	0.16	0.19	-0.27	1.52	1.46	3.25	3.77	4.86	3.82	4.06	1.23	3.87	0.93	2.40	0.36	0
-1.01	-0.68	1.34	-0.68	0.15	0.16	0.45	3.71	2.86	3.17	5.06	4.04	2.77	2.45	1.32	0.74	0.18	0.65	-0.75	0.73	-0.41	1
2.06	2.38	-1.49	-0.50	-1.03	1.72	2.13	1.56	4.33	2.53	5.44	3.61	4.01	2.22	4.22	2.39	2.47	0.80	-0.14	-0.46	-0.33	2
0.04	-1.68	-0.13	0.85	0.35	-0.31	-0.32	-1.90	-1.72	3.02	3.27	3.82	3.63	3.79	5.05	3.69	3.74	3.21	3.47	1.21	-0.56	2
1.40	-1.27	1.87	-0.61	0.29	-0.52	2.16	2.35	3.64	2.22	6.17	4.88	3.36	3.98	3.55	0.64	-1.47	0.15	0.43	0.39	0.67	2
0.06	-0.34	-1.32	0.13	-0.14	1.59	3.64	2.05	4.21	4.65	5.11	5.43	4.68	4.68	1.18	-0.47	-0.02	0.29	0.29	0.43	-0.55	1
-1.73	-0.14	1.15	1.67	2.61	3.34	3.94	1.82	2.12	2.34	1.88	1.38	2.22	2.91	3.43	2.67	3.42	1.22	-0.55	0.07	-0.02	0
0.90	0.16	-0.06	1.00	1.55	1.91	5.36	2.74	3.33	4.16	5.47	4.06	1.75	3.22	1.83	1.13	-0.07	-2.39	-0.65	0.53	0.02	1
0.69	-0.18	-0.40	0.68	1.20	0.10	0.50	1.04	0.30	2.12	1.52	2.24	2.94	4.01	7.02	4.22	3.71	1.48	2.40	1.21	0.60	2
-0.15	2.00	2.49	2.76	3.43	2.76	4.67	4.32	4.01	2.23	1.56	1.85	1.86	1.37	0.69	0.61	2.92	-0.27	1.33	2.05	-1.57	0
1.93	0.46	1.40	0.39	0.06	0.68	0.55	2.58	2.13	1.32	5.33	4.34	2.94	6.33	4.56	5.55	2.63	1.19	1.65	-0.20	-0.17	2
1.49	0.46	1.57	1.03	0.95	0.58	3.51	3.61	5.08	3.90	5.37	3.28	4.06	2.40	1.16	-1.72	-0.79	-0.54	-1.34	-0.80	0.91	1
0.47	0.28	0.93	0.23	-0.82	0.13	1.19	2.74	4.39	5.44	5.50	5.67	2.65	1.80	1.47	1.06	1.15	-0.59	-0.81	-3.11	0.26	1
0.27	0.40	0.19	0.93	-0.77	0.76	0.07	-0.34	0.22	1.20	1.69	1.46	3.64	4.93	6.38	3.89	4.55	4.08	2.74	0.78	0.67	0
0.16	0.50	1.65	1.10	2.61	3.18	4.76	3.85	2.88	1.13	1.89	1.10	1.62	1.38	-0.42	1.65	0.62	0.06	-0.77	0.55	0.37	0
-1.43	-0.57	-1.55	-1.64	-1.66	-0.28	-0.49	0.34	1.15	1.24	2.42	3.13	3.92	6.75	4.87	4.81	2.31	2.17	2.27	1.39	0.25	2
0.49	1.79	0.13	0.05	0.82	2.14	2.40	3.10	4.62	3.91	4.88	4.00	3.35	5.86	2.13	1.23	1.14	-0.54	0.95	0.06	0.73	2
-1.66	0.08	1.64	0.52	2.81	3.68	1.68	2.97	1.92	1.86	3.04	2.36	3.33	4.00	4.07	2.48	2.24	3.32	1.26	-0.36	-0.20	0
-1.92	0.99	1.60	2.04	1.83	3.65	2.62	3.92	3.72	4.06	5.07	4.06	2.02	3.15	1.55	1.12	1.02	-0.80	-0.30	-1.84	1.37	1
0.85	0.86	2.25	2.51	3.46	4.43	6.33	4.69	4.12	2.97	1.64	0.86	-1.08	0.10	-1.75	0.10	-0.40	1.72	-0.73	0.41	0.12	1
-0.61	0.51	0.90	1.26	0.00	1.06	1.99	-1.20	1.39	0.13	1.21	1.71	3.29	5.85	4.95	5.21	1.36	2.66	1.90	-0.66	-1.81	0
0.26	1.20	0.27	1.74	-0.87	0.86	0.67	1.86	-0.60	1.40	2.83	2.19	5.45	5.45	5.61	3.82	3.73	4.09	1.99	-0.16	0.05	2
0.22	0.19	1.71	2.21	0.81	1.93	3.00	3.66	2.34	3.03	1.36	-1.00	1.61	1.18	1.43	2.03	1.86	1.49	0.73	-1.30	-0.40	0
-0.81	-0.14	2.28	4.20	3.35	4.26	4.69	5.36	4.24	1.60	2.52	1.79	-0.13	0.45	0.56	0.11	-0.24	-1.20	-0.65	-1.44	1.83	1
1.55	1.22	-0.31	-0.95	-0.92	-0.23	1.14	2.42	0.91	2.23	1.31	2.33	3.57	5.04	5.07	4.73	2.01	1.39	0.66	0.33	-0.76	0
1.49	1.97	-0.15	0.41	0.03	1.19	2.65	3.48	3.36	6.44	6.76	3.25	4.26	0.16	0.88	1.98	0.59	0.00	-0.09	1.86	1.47	1
0.44	1.91	-0.80	1.39	2.03	3.46	3.54	3.94	3.84	2.33	2.63	4.18	1.36	1.85	0.19	-0.06	0.15	0.72	0.13	-1.82	0.37	1
0.14	0.19	-0.19	0.65	2.01	2.34	4.12	1.33	3.46	4.17	5.29	3.20	4.01	2.80	2.71	1.07	-0.91	0.07	0.82	0.21	-0.60	1
0.79	0.97	2.53	2.45	3.64	4.80	3.87	4.78	3.65	1.66	2.04	1.08	1.01	1.54	0.68	-0.58	-0.05	-1.12	0.99	-1.53	-0.65	1
0.53	-0.99	1.27	0.11	1.29	1.08	1.26	2.05	1.92	2.57	2.88	2.68	2.95	4.98	6.00	3.45	2.50	1.61	2.19	1.99	0.79	0
1.57	0.53	1.72	0.59	-2.25	0.35	0.32	0.78	0.23	0.65	0.69	3.85	3.61	4.43	6.59	4.78	3.74	2.25	3.15	2.26	0.06	2
0.31	-0.06	-1.24	-0.43	1.51	-0.40	-0.40	-1.43	-1.88	2.99	2.32	3.94	3.94	5.27	5.47	4.55	3.67	1.92	2.13	0.68	0.27	0
-1.81	1.13	1.23	0.66	1.57	1.92	4.73	3.60	3.50	2.65	2.23	4.32	0.96	1.37	-0.53	0.90	-0.02	-0.72	-1.47	1.00	-0.77	1
1.76	-0.75	1.38	2.19	0.37	4.26	4.08	4.65	3.83	4.85	4.13	2.53	3.28	2.59	2.41	-0.60	0.75	-0.07	0.60	-0.33	0.26	1
1.20	-0.78	0.92	3.02	1.71	3.42	3.91	2.37	3.47	2.41	2.31	1.32	1.17	1.65	1.03	0.33	0.30	0.11	0.07	-0.56	-0.51	1
0.39	-0.25	1.21	0.28	-0.51	0.45	0.23	-0.17	2.05	4.34	2.26	3.87	4.75	4.68	5.15	2.53	1.38	3.05	1.86	1.35	1.10	2
-1.36	0.03	1.46	0.39	0.00	0.36	1.26	3.67	1.38	3.04	2.26	6.67	3.75	2.37	3.27	3.30	0.22	2.40	3.41	1.44	-0.31	2
-0.35	-1.48	1.05	-1.28	0.25	1.59	0.80	3.45	3.74	4.44	5.45	4.05	3.59	3.09	2.16	0.97	0.15	1.74	0.25	0.07	0.87	2
-0.99	0.11	3.23	2.31	1.81	4.27	5.49	6.16	3.90	3.26	1.54	2.27	2.12	0.44	-0.40	-0.42	1.24	-1.61	-0.75	0.63	0.16	1
-0.68	0.62	2.17	1.31	2.38	2.68	3.94	2.98	5.45	3.07	4.87	3.62	1.01	0.93	2.46	-1.02	-0.19	-0.50	-0.36	0.87	-1.73	1
2.30	-0.16	2.86	1.94	3.03	3.22	4.58	4.81	4.07	4.51	3.89	1.72	4.72	1.25	2.49	1.38	-0.51	-0.91	0.44	-1.70	0.24	1
-0.50	-0.77	3.47	2.56	2.23	3.42	2.94	4.92	4.92	4.85	5.31	2.31	3.28	0.79	0.07	2.13	0.48	-1.53	-1.14	-0.35	-0.47	1
-0.12	1.85	0.36	0.07	2.13	3.67	4.48	2.17	3.84	-0.22	0.77	1.94	1.82	4.10	2.60	3.16	3.86	1.65	1.45	-1.60	1.78	0
-1.69	1.42	2.48	4.40	3.74	3.08	4.81	3.41	3.14	3.28	-0.55	-0.63	1.84	2.02	-0.60	0.43	0.89	0.41	-0.50	0.51	-0.99	0
0.99	-0.17	0.53	1.31	0.07	-0.45	2.64	1.74	3.17	4.19	3.92	6.55	2.69	3.60	1.94	1.32	0.32	0.32	0.68	-0.59	-1.06	2
0.27	1.41	0.94	1.45	3.26	2.62	4.68	4.14	4.06	2.35	0.45	2.04	-1.18	2.23	0.49	0.68	2.05	1.46	0.70	0.82	-0.85	0
-2.30	-0.33	2.24	1.49	1.03	5.30	4.96	5.49	3.12	1.02	1.20	1.09	-0.45	1.14	0.56	0.34	-0.09	0.52	-1.97	-0.40	-2.29	0
-0.05	0.62	-0.49	-1.18	0.17	-0.24	0.43	1.56	1.40	2.39	3.53	4.45	4.04	2.82	3.19	4.94	3.33	2.78	0.08	1.65	0.51	2
-1.66	-0.44	-0.90	-1.15	1.11	-2.19	1.61	-1.00	-0.34	1.39	1.87	2.78	3.70	4.09	6.66	5.10	2.48	3.86	3.06	0.41	-0.39	0
0.57	-1.85	3.55	1.51	3.06	3.09	2.24	4.40	1.58	3.96	2.03	0.25	1.41	1.84	2.01	1.15	0.81	1.19	1.26	-0.91	-2.04	0
0.40	-1.10	-0.14	0.91	2.54	0.05	3.02	3.24	4.21	4.91	5.51	4.69	2.52	0.62	1.95	-0.25	1.77	-1.07	-0.55	0.62	2.04	1
0.16	-1.53	0.83	-0.47	3.42	1.48	1.77	2.76	4.35	4.00	4.41	5.03	4.93	3.22	1.41	0.54	-0.21	0.27	0.23	0.61	0.78	1
1.80	2.14	1.70	3.96	4.01	4.51	4.43	3.86	5.34	3.99	4.10	1.96	-0.80	-0.57	-0.69	-0.69	-1.44	0.87	1.54	-2.18	-1.50	1
-0.74	1.32	1.10	3.35	1.51	2.27	4.85	3.96	3.40	3.79	3.66	4.06	2.79	0.86	1.30	0.68	-0.55	0.76	-0.03	-0.38	-1.68	1
-0.29	0.23	2.21	2.85	4.00	5.47	5.82	1.93	4.70	3.33	1.35	2.50	-0.66	1.74	-1.34	0.17	0.53	-0.58	1.68	1.19	0.44	0
1.56	0.34	0.72	0.89	1.44	1.85	2.43	3.77	3.95	3.16	4.75	4.01	3.20	2.12	2.65	1.10	0.21	-0.93	0.56	1.13	-1.24	1
0.90	-0.38	-0.68	-1.56	1.03	-0.26	0.97	-1.09	0.98	0.46	3.34	3.82	3.78	6.31	5.27	5.11	2.33	4.04	2.07	2.13	-0.15	2
0.30	-1.42	0.37	0.62	1.34	1.39	2.81	1.78	4.81	5.26	6.14	3.56	2.86	2.84	1.52	-0.16	1.32	1.48	0.99	-0.15	0.73	2
-0.29	-1.82	0.01	-1.41	0.53	0.66	1.44	3.63	3.43	4.35	5.23	4.29	3.84	1.90	4.35	2.32	-0.71	1.42	0.19	-0.66	-0.58	2
-1.21	1.69	1.48	2.26	2.66	4.66	6.43	5.20	3.66	2.94	1.26	1.32	-0.93	0.62	-0.19	0.77	-1.32	2.08	0.48	1.48	0.77	1
-0.17	-0.10	0.11	-0.75	1.11	1.26	1.02	0.66	3.97	4.43	5.07	4.11	5.15	3.31	2.60	1.35	-0.20	0.64	-0.95	0.20	1.35	2
1.17	-0.39	2.93	3.78	3.07	2.58	4.12	4.40	5.86	3.30	2.76	2.52	0.09	1.80	-0.47	0.78	2.54	2.52	-0.12	-1.56	1.55	0
0.25	0.40	0.89	0.06	0.15	1.39	1.37	3.18	1.48	3.61	2.97	4.12	3.93	5.74	3.54	3.58	1.87	1.57	1.15	-1.45	-1.52	2
-0.98	1.44	0.36	3.40	4.90	6.92	3.71	5.28	4.72	3.15	3.15	1.28	-0.29	0.07	-1.11	0.91	1.40	1.70	0.68	0.10	-1.67	0
0.65	0.25	1.43	2.58	4.31	3.52	3.13	4.98	2.91	3.64	3.20	2.68	0.64	2.07	1.28	1.12	0.13	1.01	0.09	0.45	1.88	1
-0.97	1.48	2.70	2.17	4.62	4.21	5.94	1.95	3.41	4.52	2.88	2.71	3.06	2.21	-0.42	0.57	-1.28	0.97	-1.46	0.53	0.53	1
0.25	-0.02	-0.98	0.01	-0.63	-0.97	0.32	0.84	-1.64	0.42	1.41	3.11	3.74	3.82	5.83	5.00	2.80	2.07	2.39	0.51	-2.22	2
0.86	1.01	1.04	1.64	0.37	2.77	2.45	4.48	2.92	4.11	3.82	4.56	3.34	1.95	1.29	-0.25	1.61	0.40	0.53	-0.61	-0.86	1
-0.10	0.73	0.10	1.25	1.96	4.46	4.93	2.42	4.23	3.50	2.61	1.63	1.10	-0.66	-2.28	0.30	-0.97	1.57	-0.03	-1.75	0.18	1
2.50	0.46	0.63	-0.98	-0.73	3.69	2.94	3.04	1.57	4.09	5.52	5.02	6.06	2.72	2.31	0.42	-0.36	0.31	-0.30	-0.70	1.01	2
-2.23	0.19	-0.41	-1.31	0.52	1.75	2.03	1.51	4.17	4.09	3.35	5.32	2.86	3.19	2.74	1.90	2.34	0.55	1.30	0.43	-0.58	2
-1.09	-0.07	0.29	1.71	0.61	1.68	3.07	4.16	3.40	5.47	4.08	2.31	4.07	1.85	1.23	-0.74	0.45	-1.09	-0.30	0.84	-0.02	1
-2.69	0.72	2.02	0.20	0.99	0.38	1.04	0.96	0.98	1.56	1.87	2.68	2.76	3.36	6.52	2.58	3.10	2.87	2.14	0.68	0.67	0
-1.22	0.14	1.44	1.02	1.00	2.85	3.55	5.09	3.41	3.72	5.35	3.83	0.89	0.10	2.36	0.81	-0.18	-1.27	-0.85	-1.51	1.11	1
-1.04	-0.47	2.61	0.82	4.07	1.67	4.37	3.64	0.18	2.18	3.07	2.52	1.56	-0.04	0.75	2.69	0.77	1.20	0.26	3.65	0.17	0
1.41	-0.30	-0.59	1.01	0.70	3.12	2.23	3.99	6.42	4.28	5.25	4.73	3.65	2.08	2.09	0.66	-0.45	2.33	-1.52	-0.69	-0.08	1
-1.61	0.04	-0.24	1.22	-1.98	2.11	1.11	2.12	1.25	2.27	3.95	2.88	4.19	3.23	4.87	2.75	2.85	3.42	1.74	-0.21	-0.46	2
0.35	2.31	0.90	0.17	1.92	3.51	2.67	3.26	1.04	0.44	1.77	0.15	2.59	1.11	4.15	0.74	1.66	1.68	1.57	1.02	1.12	0
-1.30	-0.00	-0.02	-0.35	0.74	1.53	4.47	5.31	2.54	4.85	4.66	5.58	1.47	0.75	1.49	0.43	0.19	-1.22	2.03	-1.35	-0.92	1
0.59	-0.31	1.62	-1.87	0.14	-0.43	-1.07	0.55	-0.34	1.58	3.35	1.97	3.64	6.54	5.50	5.87	3.22	3.20	2.11	1.44	-0.06	2
0.66	0.28	0.81	2.09	0.80	3.28	3.95	1.76	2.71	2.75	2.04	4.27	1.17	0.75	4.21	2.46	0.57	0.43	0.87	-0.55	-0.75	0
0.16	-0.06	0.87	0.23	4.05	5.32	5.40	4.86	1.47	3.14	2.71	0.57	1.61	-1.97	-0.34	2.02	1.50	0.33	1.16	-1.31	1.33	0
-2.20	-0.90	1.63	3.33	3.58	4.28	5.57	5.47	3.00	6.07	3.64	2.19	-1.06	0.53	1.78	0.90	1.18	1.20	2.23	0.32	2.14	1
0.77	-1.56	1.95	-0.70	0.49	0.62	1.10	-0.77	1.56	2.83	2.52	3.95	5.20	4.79	7.39	0.91	2.05	2.58	3.12	0.49	0.63	2
1.75	-0.45	-0.02	1.75	2.18	1.77	3.79	4.00	4.62	4.02	1.35	2.71	2.17	2.55	-1.70	0.27	0.66	0.60	0.51	-0.69	-0.20	1
-0.86	1.03	1.30	1.14	2.72	3.14	3.41	1.74	1.14	0.95	2.21	3.49	3.58	3.65	4.22	2.17	1.01	0.95	1.02	0.33	1.28	0
0.84	0.34	1.89	0.07	3.53	4.90	5.19	6.45	2.20	1.29	2.32	1.83	-0.04	-0.75	0.02	1.20	1.05	1.95	0.51	0.76	2.20	0
1.50	0.79	0.31	2.22	3.33	0.99	2.46	3.39	2.00	0.02	3.29	-0.46	2.45	3.25	2.71	2.68	2.24	1.06	1.56	0.69	1.00	0
0.51	-1.18	2.03	0.69	0.11	1.13	0.63	1.87	2.24	2.08	3.96	3.39	3.15	4.07	3.55	3.54	2.52	0.97	1.12	0.16	0.82	2
0.35	2.02	2.21	3.53	3.54	5.54	4.95	5.26	2.99	2.25	3.69	0.30	0.69	1.50	0.21	0.25	1.49	0.28	1.46	0.46	0.38	0
1.18	0.88	-0.28	1.21	-0.33	-0.34	0.57	0.51	2.71	1.99	3.85	3.00	3.11	5.65	3.37	1.67	2.20	1.63	0.18	1.05	0.61	2
-0.11	-1.56	-0.39	0.39	-0.43	0.03	-0.78	-1.52	-0.35	-1.14	0.81	3.85	3.23	5.92	5.81	6.36	3.12	3.02	2.38	-0.01	2.37	2
1.76	0.42	0.08	-1.12	-0.65	2.14	1.24	3.19	3.36	4.09	4.37	3.20	3.40	2.58	2.92	1.63	0.79	0.80	0.81	-2.52	-1.15	1
1.56	-1.24	2.88	4.35	3.63	4.87	7.66	5.29	2.64	3.51	2.96	2.14	2.04	0.67	-0.53	1.30	-0.95	-1.09	0.05	-0.33	-1.18	1
-0.39	-0.10	-0.95	-1.62	-0.49	0.19	0.60	2.04	0.50	3.09	4.46	4.74	2.92	3.39	2.68	1.82	1.51	3.32	0.50	0.67	-0.64	2
-1.15	2.43	-0.69	0.44	1.07	2.08	4.74	3.41	3.48	4.75	3.70	3.60	2.64	3.48	0.41	1.11	0.84	0.97	0.40	0.50	0.90	1
-0.93	0.99	3.07	2.22	4.12	5.32	5.10	4.26	6.06	3.67	2.38	-0.73	-0.73	-1.79	0.11	0.93	-0.66	-0.17	-0.42	0.27	-0.06	1
1.64	-0.49	2.18	1.50	4.45	6.35	4.07	3.36	5.10	2.80	2.16	1.23	1.77	2.55	0.45	-0.74	0.08	0.72	0.12	0.10	0.08	1
-1.21	2.16	1.46	3.01	2.84	3.38	4.26	3.24	1.56	2.45	1.98	-0.18	0.14	0.50	1.34	0.55	-0.25	0.90	0.80	-0.84	1.04	0
-0.26	0.68	2.29	2.37	3.18	5.65	5.39	4.87	3.85	2.80	2.28	0.63	0.59	0.69	-0.98	-0.79	0.84	-0.44	-1.41	-0.19	-1.09	1
0.16	1.23	0.83	3.02	4.37	2.99	4.47	4.59	4.25	2.44	0.87	1.76	0.51	0.65	-1.82	-1.29	-0.14	1.00	0.03	-0.96	-1.57	0
-0.01	0.78	-0.36	1.67	4.05	3.51	1.19	1.78	0.28	1.83	0.67	1.53	2.47	3.14	4.80	2.41	2.04	1.21	1.57	0.97	-0.30	0
-0.29	0.02	2.39	1.08	4.07	1.70	0.92	0.64	0.14	2.27	2.39	0.42	4.19	3.01	4.04	1.57	4.05	1.64	1.19	1.52	-0.75	0
-2.02	-0.84	-1.20	-0.73	-1.68	-0.24	1.11	4.43	5.19	4.65	3.10	4.84	2.70	2.25	2.22	1.14	0.73	0.05	0.60	0.03	0.03	2
-0.10	-1.74	-0.90	1.21	1.64	0.21	0.94	0.39	-1.12	1.38	-0.47	3.88	3.87	5.93	6.03	4.56	4.65	2.51	1.27	0.39	2.24	0
-2.17	1.33	0.33	-0.50	1.01	1.07	1.06	2.59	1.13	3.50	3.72	3.24	4.86	2.07	3.05	1.50	2.08	2.45	-1.74	2.05	1.72	2
-1.38	0.42	-0.12	1.04	-0.09	-0.32	1.19	0.33	1.10	0.06	4.84	2.20	4.54	4.08	5.89	5.37	1.60	3.39	0.55	1.31	-0.01	2
1.31	1.36	0.27	2.05	3.74	3.63	4.33	5.01	4.15	4.19	5.45	3.82	2.79	3.03	2.06	1.51	0.74	1.60	0.79	-1.67	1.28	1
-1.56	-0.57	0.80	2.33	1.86	-0.01	3.48	-0.26	0.92	2.16	1.52	1.87	3.08	3.28	2.26	4.48	2.45	2.48	1.14	0.92	1.59	0
-1.03	1.31	2.55	2.31	2.28	2.57	3.20	2.62	4.43	4.82	4.35	3.81	3.19	2.29	1.02	0.83	1.84	1.37	1.95	-0.88	-0.04	1
0.02	-1.25	0.65	0.76	0.85	2.03	2.62	4.66	3.51	3.82	3.59	4.20	3.24	3.10	2.92	0.45	0.97	0.31	0.81	-0.92	0.00	1
0.36	2.22	1.88	3.99	2.79	5.01	5.13	5.23	3.97	2.69	1.92	0.43	0.01	0.22	0.07	-0.94	-0.17	-1.17	0.57	0.21	-0.58	1
0.06	0.90	1.78	1.02	2.13	2.15	3.28	2.62	2.30	2.80	1.34	2.66	0.48	1.41	3.58	2.41	2.09	0.78	2.07	0.97	-0.99	0
0.02	-1.03	0.20	2.34	0.14	2.77	3.44	3.13	4.87	6.14	3.66	2.25	2.03	1.00	2.02	-0.18	0.17	-0.03	-1.27	0.68	-0.09	1
1.26	-0.26	-0.01	2.00	2.56	3.32	5.33	4.87	3.58	4.12	4.45	0.09	-0.11	-0.30	-0.31	-0.09	-2.68	-0.28	-1.51	0.65	0.94	1
-0.07	-0.74	-0.33	1.55	1.34	0.54	3.14	3.34	4.71	4.64	5.34	3.96	2.78	2.58	0.67	1.24	0.35	-0.74	-1.15	-1.86	0.30	1
1.68	0.12	-0.69	-0.84	-0.98	0.38	0.70	2.84	4.17	2.62	3.48	5.62	2.73	5.50	2.74	2.05	0.06	-0.38	-0.25	1.18	0.65	2
-1.54	-2.73	-0.31	-0.19	0.67	1.44	1.87	1.63	4.67	6.08	6.03	2.72	4.70	4.66	3.47	1.81	1.34	1.01	0.85	0.51	-0.53	2
-0.99	-1.13	1.19	-1.38	-0.47	1.02	2.29	4.24	2.94	4.37	5.61	3.92	4.48	1.85	4.05	0.50	2.37	0.92	-1.33	0.80	-0.96	1
-1.37	-1.31	3.26	2.85	2.56	4.55	5.14	4.17	2.61	2.44	3.43	0.62	0.89	0.92	0.05	-0.05	-0.34	0.80	-0.21	-1.68	1.53	0
-0.96	1.24	-1.31	-1.59	0.29	-0.06	1.63	-0.33	0.33	1.30	3.87	5.86	4.25	3.74	6.71	5.18	1.67	2.05	-0.39	2.27	0.71	2
-0.26	-1.00	1.21	-0.47	2.99	3.73	3.39	3.47	2.88	3.87	3.13	3.58	1.92	1.24	1.14	0.52	-0.12	-0.02	-0.53	1.57	0.91	1
-0.07	1.41	0.16	1.05	0.28	3.68	3.55	4.84	4.07	2.70	4.34	2.49	3.71	3.13	3.32	1.25	-0.56	-0.26	1.59	0.87	-0.56	1
-1.78	1.87	0.19	2.33	0.28	2.26	3.97	2.99	3.15	5.00	4.89	3.23	2.46	2.04	3.09	-0.29	0.27	1.14	-0.90	1.93	1.42	1
0.76	0.57	1.02	3.47	2.30	5.04	1.86	2.16	4.63	5.24	3.96	3.40	2.61	0.75	1.26	-0.36	0.96	1.46	0.10	1.14	-1.11	1
-0.46	0.39	-0.84	-0.82	0.08	-0.03	0.61	-0.50	1.07	1.51	0.94	2.12	6.32	5.00	4.64	5.51	3.11	2.82	1.14	1.85	0.78	2
1.45	-0.52	0.23	0.23	1.42	0.63	1.97	-0.66	2.72	3.17	0.13	3.72	3.02	4.69	5.69	3.53	1.40	2.38	3.30	0.38	-0.65	0
-0.81	0.20	0.77	-1.25	0.22	0.05	-0.76	1.51	1.14	1.87	1.33	4.59	3.93	4.64	3.90	3.37	2.47	1.23	1.55	-1.75	1.08	2
0.03	1.51	1.71	1.85	1.31	2.17	1.21	-0.27	3.34	1.22	2.35	2.32	2.09	3.36	5.50	5.06	3.30	2.92	2.40	0.87	0.45	0
1.75	-0.30	-0.77	0.54	-0.04	0.72	3.00	2.19	4.11	4.22	5.34	2.78	5.34	2.56	3.07	0.52	1.02	0.20	0.91	0.30	1.76	2
-2.03	0.65	0.12	0.23	0.52	0.64	3.38	2.40	5.11	4.91	6.87	2.79	4.74	2.46	2.02	4.40	0.78	0.05	0.46	3.10	-0.64	2
-1.47	-0.18	0.47	1.83	-0.67	-0.01	2.49	0.09	2.53	1.37	3.31	5.45	4.64	3.97	2.59	4.22	1.57	1.67	1.17	1.78	-0.65	2
-0.61	0.97	1.95	1.00	1.23	4.25	4.53	3.33	4.65	2.15	1.17	1.82	1.44	0.70	0.01	-1.39	1.28	1.98	-0.34	-0.25	-0.25	0
1.43	1.99	3.89	2.19	5.71	4.69	5.55	5.74	4.12	4.38	3.81	1.57	2.28	-0.89	1.44	-1.80	1.06	-0.90	-0.69	-1.27	1.15	1
-1.00	1.02	0.90	-0.26	-1.48	-1.44	1.76	0.44	2.64	2.48	2.94	2.60	3.97	3.99	7.57	4.13	3.42	1.56	1.64	1.29	0.20	0
-1.00	1.59	-0.79	1.62	-0.33	-0.26	1.08	1.55	0.11	0.55	4.66	3.36	3.51	6.92	3.69	4.02	3.45	2.38	0.13	1.55	2.36	2
1.11	0.21	-1.12	2.13	-1.67	1.94	2.90	4.23	3.43	6.10	5.16	3.05	2.89	3.78	2.20	0.59	-1.12	-1.49	-0.13	0.69	-0.12	1
0.42	-1.30	1.65	1.33	1.35	1.74	1.08	1.78	1.27	2.56	0.96	2.41	2.66	5.23	6.80	4.41	3.01	1.30	2.25	1.44	0.92	0
1.13	-0.32	0.04	-0.85	-0.21	-0.10	-1.01	0.69	1.70	3.35	4.01	2.35	3.98	6.02	4.66	3.04	1.86	1.47	1.07	2.71	-1.32	2
0.17	1.23	1.29	0.89	0.47	4.42	3.73	3.47	4.72	3.68	2.56	5.27	2.10	2.71	-0.10	0.51	-1.61	1.46	-0.51	0.05	-0.45	1
1.54	0.07	2.57	2.61	2.78	4.56	4.93	4.30	2.91	3.79	3.87	1.02	0.56	-0.01	1.61	1.01	-1.33	0.97	-1.26	-0.40	0.43	1
0.16	0.35	1.51	1.53	1.83	3.18	4.01	1.96	2.74	1.03	2.94	1.65	0.55	2.80	2.57	1.18	2.20	1.66	1.59	-0.18	-0.70	0
-1.98	0.20	-0.81	-1.05	-0.65	-0.49	-0.23	0.78	2.44	2.69	3.42	4.05	4.09	2.75	6.34	2.93	3.33	0.33	-0.12	1.33	1.46	2
0.86	0.10	-0.82	2.92	3.27	4.86	2.92	3.63	1.07	1.58	1.96	1.40	0.80	2.46	2.15	2.29	1.71	1.28	2.80	-0.61	0.44	0
2.05	1.15	-1.01	1.11	-1.17	-0.29	1.11	2.42	1.11	0.60	3.02	1.30	3.20	5.20	6.67	4.10	3.18	2.25	1.28	3.00	-0.67	2
1.45	1.89	-0.41	1.22	2.48	2.38	7.05	2.90	2.64	1.12	3.76	3.16	3.00	3.20	2.49	2.78	1.86	1.74	-0.13	0.81	-1.84	0
0.49	0.36	1.61	2.02	-0.76	3.06	2.70	2.50	5.52	4.04	4.02	2.74	2.78	3.68	2.29	-0.38	-0.44	-0.43	-0.09	0.21	0.00	1
1.26	1.98	0.66	2.98	4.42	2.91	4.09	2.58	2.76	1.78	0.92	1.60	1.20	2.24	2.65	2.24	1.00	2.14	-1.78	0.95	-0.35	0
2.23	1.12	1.53	2.26	4.33	3.71	6.10	4.21	3.08	3.29	3.46	1.82	0.96	0.23	0.69	0.20	2.30	-0.12	-1.25	-1.40	0.05	1
-0.35	-0.46	-0.40	-0.55	-0.85	0.87	0.71	2.43	1.50	3.34	3.73	3.50	5.18	4.83	4.50	4.51	2.50	0.20	-0.99	-0.57	1.46	2
1.30	1.17	0.24	2.18	2.33	4.95	4.08	3.59	2.05	1.00	2.71	3.02	1.14	2.57	2.66	3.59	3.31	2.48	0.56	2.27	0.50	0
-2.17	0.54	-0.29	-1.61	0.61	-0.94	2.20	4.01	3.05	5.59	5.29	4.17	5.16	1.54	3.74	2.04	-0.70	1.56	-0.41	-0.43	-0.30	2
0.41	0.30	2.18	1.89	3.46	3.93	3.58	3.81	1.70	1.88	0.63	0.04	1.93	2.38	2.32	1.34	1.88	1.44	0.22	1.20	-1.01	0
0.74	1.05	1.06	4.32	3.32	4.50	5.42	4.54	4.53	3.93	2.61	0.97	-1.89	-0.31	1.88	1.46	0.63	-2.64	0.77	-0.18	-0.02	1
-1.48	0.27	-0.54	1.98	1.41	2.39	2.01	3.02	4.92	2.03	6.83	4.17	1.25	3.10	0.28	2.19	-0.06	0.68	-1.25	-0.57	-0.40	1
0.09	1.64	1.19	3.40	2.10	3.98	4.50	3.54	1.16	1.47	2.15	-1.69	0.75	0.54	0.96	1.41	1.11	0.91	0.95	0.66	-0.50	0
0.34	0.09	0.33	0.76	0.10	4.11	3.33	5.16	4.26	4.80	3.72	3.72	0.82	1.49	0.56	0.90	-2.70	-0.63	2.50	0.18	-2.44	1
-0.19	-0.07	1.39	0.80	3.41	0.81	3.88	4.25	3.58	5.97	5.33	2.19	2.28	1.05	4.10	0.65	-1.61	0.95	0.29	0.83	1.09	1
-0.98	-0.05	-1.14	1.24	-0.15	0.13	-0.24	0.45	0.63	0.50	0.77	2.31	3.54	4.70	5.71	4.21	4.90	3.84	2.68	1.71	0.88	0
0.98	-0.14	1.34	1.47	-0.11	4.06	4.15	4.02	4.38	3.34	3.29	2.09	0.82	0.18	0.57	-0.03	1.30	1.92	-0.91	0.12	-0.38	1
0.70	-1.12	-0.19	-0.34	-0.83	0.09	0.60	1.40	0.10	1.73	3.06	6.31	4.45	4.02	5.75	3.03	1.32	1.42	2.16	-1.46	0.98	2
-0.49	1.04	-0.28	-0.97	1.50	0.57	1.77	1.89	1.50	3.08	2.91	4.22	5.52	4.30	5.16	2.08	4.00	1.84	0.02	-0.63	0.89	2
0.01	-0.47	-0.20	2.71	3.35	2.47	5.84	5.33	4.46	4.58	2.34	-0.02	-1.51	0.24	-1.62	-1.04	0.61	-0.32	-0.49	0.33	0.78	1
0.45	1.05	0.45	1.74	0.77	2.17	1.07	0.75	1.82	1.18	1.25	1.61	1.53	3.94	4.25	3.04	3.78	1.46	0.24	-0.85	1.03	0
0.80	0.86	-0.11	1.46	1.82	3.12	5.01	2.31	2.60	1.99	2.25	1.38	1.62	3.00	1.07	2.16	1.16	1.43	1.02	-1.01	-2.31	0
-0.55	-0.82	-0.43	0.85	1.84	0.80	0.83	1.44	0.37	2.28	1.80	2.85	3.20	4.76	3.30	4.40	4.55	1.61	0.62	-1.04	-0.70	0
-0.50	0.38	0.70	1.15	0.42	0.96	3.44	1.99	2.35	3.97	5.50	3.32	2.21	0.56	1.20	0.44	0.55	1.12	-1.60	-2.06	-1.26	1
0.07	0.77	-0.73	-1.20	0.98	3.37	2.90	3.95	3.24	4.09	5.78	4.93	3.23	1.68	1.12	3.12	-0.20	2.55	1.05	0.45	-2.03	1
0.18	0.14	1.97	0.62	2.42	2.72	5.14	2.86	2.20	2.83	4.01	0.96	-0.18	1.36	0.64	2.46	-1.05	0.92	1.95	0.98	0.32	0
-1.00	0.14	2.15	2.55	4.92	5.30	4.32	4.68	5.71	2.40	1.35	1.40	1.80	1.69	-0.23	0.38	1.96	0.17	0.79	2.05	0.41	1
0.57	1.85	-0.47	1.91	0.38	-0.35	0.86	2.21	-0.66	0.56	1.26	1.61	4.56	5.13	4.92	5.05	3.03	4.95	3.08	0.77	0.82	0
0.50	0.13	0.73	1.73	2.93	3.55	2.83	3.56	3.60	2.76	4.51	3.13	0.58	1.39	-0.67	1.86	0.33	-0.10	0.15	0.75	-0.39	1
-1.22	-1.18	0.94	0.61	5.57	4.00	6.76	4.78	4.11	3.07	2.35	2.64	-0.08	1.05	0.71	1.01	1.12	1.25	1.00	-0.02	2.19	1
-0.64	-0.40	0.77	0.59	1.09	1.34	1.31	1.60	1.77	1.73	0.38	1.18	1.71	3.10	3.24	3.54	2.60	3.63	1.59	0.88	0.85	0
0.06	0.16	0.71	1.74	2.24	0.41	3.78	3.69	2.90	2.18	0.92	2.68	3.47	1.09	3.09	1.82	3.27	1.29	0.22	1.65	3.67	0
-0.01	3.20	3.57	2.18	2.42	3.07	5.96	3.05	3.17	1.47	2.19	0.13	0.63	3.39	0.89	-0.46	-0.82	-1.43	-1.03	-1.96	-0.20	0
0.12	0.15	-0.06	-0.97	0.32	0.86	1.95	3.52	2.07	4.50	8.50	3.12	3.29	3.66	1.65	-0.26	0.48	2.47	2.05	-1.47	1.64	2
0.45	1.80	1.44	0.06	1.31	-0.25	2.24	2.17	2.83	3.83	5.80	3.25	1.35	1.64	3.53	1.86	-1.23	0.30	-1.34	-0.43	1.48	1
-0.33	-0.15	0.19	1.54	0.70	0.70	2.34	2.24	1.27	1.08	3.15	4.70	1.08	3.45	4.53	3.35	2.24	0.54	1.11	-0.61	-1.34	0
0.03	0.35	0.78	0.81	-0.65	-0.12	1.96	1.46	2.22	5.78	5.05	3.11	2.26	2.94	1.16	2.33	-0.75	0.99	0.15	-0.94	0.30	2
-0.14	0.63	1.76	1.08	3.94	5.46	7.49	5.07	5.82	2.82	5.07	1.06	2.10	1.89	-0.24	1.02	1.72	-0.10	1.19	0.03	-1.35	1
0.26	-0.67	0.26	0.94	0.40	3.12	2.03	0.99	1.95	0.85	1.03	0.83	3.27	3.50	3.05	3.37	3.25	1.11	0.76	-1.12	1.58	0
0.12	-0.33	1.63	1.97	-0.42	3.12	3.23	3.63	3.56	1.44	1.45	1.70	2.66	2.16	3.21	1.39	2.24	1.61	1.50	-0.02	0.31	0
-1.56	-2.15	0.99	-0.28	-1.06	0.99	1.60	2.86	4.20	1.78	3.62	5.14	4.83	4.15	3.39	5.80	0.71	0.12	-0.42	-0.64	-0.28	2
-0.16	-0.45	-1.16	0.50	0.12	-0.43	-0.12	0.98	3.50	2.89	4.11	4.50	3.69	3.83	3.93	3.36	1.90	0.57	1.20	0.86	-1.12	2
-1.28	0.36	1.14	2.87	2.56	3.28	5.61	4.37	2.82	4.35	1.91	2.31	1.02	1.82	3.38	2.80	0.98	0.72	0.31	-0.99	1.02	0
-0.93	0.44	-1.24	-0.56	-1.38	-0.05	3.32	2.86	2.98	4.75	4.93	5.85	4.07	2.09	2.62	3.12	1.17	0.53	0.12	-0.25	-0.29	2
1.03	1.39	-0.81	1.89	4.47	1.80	5.34	5.82	3.03	4.39	4.12	3.69	2.59	3.60	-0.42	-2.02	2.37	-0.41	0.62	-0.80	0.26	1
0.33	0.26	-1.46	0.26	-0.45	1.14	2.40	1.37	0.70	1.96	4.74	3.52	3.94	3.65	5.62	6.86	3.20	2.94	3.06	1.73	0.44	2
0.30	3.18	0.81	2.77	3.33	4.29	6.46	3.08	3.24	1.36	0.75	1.74	0.31	0.92	1.05	1.02	1.18	1.83	-0.58	1.67	0.67	0
2.01	0.66	-0.31	0.65	1.68	2.95	7.04	5.00	6.20	2.58	2.53	3.21	0.20	-0.06	1.00	-0.01	2.85	0.66	-0.07	0.54	-0.67	1
-1.04	1.48	2.05	0.77	1.10	1.03	1.35	4.66	4.89	5.71	5.87	3.33	1.92	1.46	2.51	0.02	-0.17	1.16	-0.58	0.00	0.45	1
0.76	0.59	0.77	-2.56	-1.15	-0.89	1.98	2.95	3.03	3.73	6.41	5.91	5.30	3.65	2.08	1.45	0.69	0.86	0.99	-0.03	0.20	2
0.23	1.26	0.29	0.84	0.58	0.34	0.01	1.78	-0.59	0.91	2.62	2.44	3.56	4.91	5.37	4.04	2.74	3.26	3.00	1.23	1.23	0
-0.41	1.65	3.03	2.08	4.00	3.75	4.85	6.65	2.58	3.76	1.25	1.14	-1.10	0.67	1.32	-1.80	0.13	0.23	0.29	-0.72	-1.67	1
-0.56	-0.63	0.77	0.69	0.83	-0.13	0.04	-1.21	-1.01	-0.16	1.97	1.59	3.44	6.03	6.28	4.21	3.25	3.44	1.68	1.82	1.40	0
0.46	0.54	0.74	1.01	1.55	2.28	3.09	2.82	1.95	1.84	2.44	0.59	4.53	2.80	4.25	3.77	1.10	1.47	-0.22	2.38	-1.05	0
0.21	0.84	0.68	2.54	2.90	3.23	3.95	3.66	2.36	2.92	0.79	2.65	2.41	1.22	5.02	2.26	0.08	0.29	0.47	0.10	1.14	0
1.35	0.45	1.09	2.88	2.56	3.93	1.74	2.30	2.56	2.31	1.65	0.77	2.01	-0.75	2.84	2.37	0.35	1.64	1.72	1.65	-0.97	0
0.93	-1.73	1.06	0.69	-0.12	3.32	0.78	2.17	2.57	4.26	2.83	2.35	4.36	2.22	3.00	3.01	2.43	2.54	1.73	-0.12	1.42	2
0.72	0.58	1.48	1.07	2.24	3.43	4.40	2.99	5.64	5.26	6.23	4.13	0.39	0.23	1.98	1.06	1.14	-0.13	1.47	1.39	-0.41	1
-1.38	1.83	0.16	-0.30	0.76	1.56	4.71	4.42	3.24	3.94	6.12	5.07	4.45	3.90	1.10	1.68	-0.60	-1.39	0.78	-1.35	0.35	1
-0.20	0.79	2.22	-0.92	-1.24	-0.09	0.24	2.06	1.67	1.37	5.79	4.91	2.75	3.38	1.43	0.57	-1.15	1.32	-0.08	-1.48	-1.12	2
-0.58	1.11	-0.32	2.15	-0.76	4.37	3.89	4.09	3.39	4.02	5.83	4.77	1.30	0.75	0.21	0.15	-0.91	1.31	-0.10	0.00	-0.61	1
-0.39	-0.65	0.13	-0.87	-2.89	-0.26	0.94	1.96	2.52	4.08	4.52	5.16	2.75	3.69	4.03	2.87	1.31	2.52	2.31	-0.07	-0.69	2
0.24	0.48	1.91	-0.10	1.06	0.47	1.17	-0.72	-0.81	2.48	1.36	2.00	5.12	6.14	5.04	4.32	3.23	3.66	1.28	2.10	-0.54	0
1.89	-1.65	3.52	-0.59	0.94	1.54	2.29	3.50	5.07	4.48	5.62	4.17	2.94	5.39	1.83	1.83	-0.38	-0.30	0.48	0.63	1.06	1
0.55	0.65	0.12	1.20	2.59	1.76	0.65	0.55	-0.18	1.85	1.61	1.85	2.82	2.33	4.94	3.77	3.08	1.83	0.93	2.19	0.08	0
0.01	-0.66	-0.20	2.22	-0.26	-0.65	-0.34	0.85	-1.29	1.21	1.40	3.50	4.89	6.29	4.63	3.41	3.44	0.74	2.56	1.11	-1.70	2
-1.54	0.83	1.71	2.32	3.39	2.19	4.72	2.72	3.60	1.78	2.13	1.92	2.02	2.40	3.80	1.78	1.92	0.01	1.17	1.52	-0.14	0
0.04	-1.24	1.82	0.80	0.51	1.58	1.82	3.36	4.32	2.94	5.86	4.58	3.03	1.90	3.05	1.69	0.09	0.90	0.53	0.75	0.76	1
-2.48	0.59	1.00	2.11	-0.28	6.48	4.47	3.57	3.15	3.61	6.02	5.39	2.66	3.01	1.74	3.10	-0.15	-0.18	-1.70	-0.23	0.66	1
-1.61	0.49	0.77	1.26	3.02	5.91	3.72	4.50	4.86	3.98	3.59	1.32	2.16	0.86	1.45	1.05	-0.45	-0.03	-0.58	1.08	0.32	1
-0.66	0.90	2.30	2.65	5.12	5.22	7.24	5.13	5.09	1.31	1.26	-1.43	0.39	1.96	1.48	1.88	2.57	0.82	-0.17	1.43	1.84	0
0.55	1.79	0.57	-1.30	-0.07	1.58	1.65	2.04	3.22	5.93	6.08	4.15	3.24	2.72	2.24	2.42	1.84	-0.16	1.14	0.83	0.30	2
-0.60	1.26	4.08	4.10	3.00	3.93	7.36	5.57	4.22	1.48	1.56	1.36	-1.06	-0.63	1.48	1.86	1.36	-0.50	0.98	-2.27	-0.30	0
0.30	-0.17	0.09	0.59	-0.27	2.30	0.72	1.22	1.50	1.78	1.00	3.60	3.47	2.14	3.70	2.92	1.93	1.95	-0.09	3.57	-0.86	0
-0.86	0.01	-1.22	0.53	0.94	1.06	1.78	3.37	4.69	3.26	7.43	5.51	3.11	1.74	1.54	2.26	-0.04	-1.36	-0.54	0.73	-1.77	1
1.22	-0.80	1.28	0.80	0.35	0.82	4.75	2.34	3.39	4.17	3.61	2.61	5.55	4.92	2.41	2.69	-0.92	-0.14	1.72	0.47	2.23	2
-1.36	-2.60	-0.30	-1.64	0.40	-1.89	1.12	3.11	3.25	5.81	4.53	3.63	4.55	3.65	1.24	0.75	-0.48	-0.94	0.17	-1.84	2.02	1
-0.85	-0.76	-0.47	0.16	0.07	-1.24	0.98	2.08	3.91	6.25	6.50	6.12	3.75	2.99	2.70	2.86	0.39	-0.02	-0.80	0.13	1.20	2
-0.71	-0.82	-1.12	0.63	0.24	0.27	1.17	0.46	1.27	1.62	4.46	1.53	2.74	4.47	5.39	3.77	3.49	2.42	1.12	0.23	-0.49	0
-0.29	-0.38	-0.13	0.01	-1.08	-0.69	2.85	1.21	1.00	0.98	4.27	4.13	4.26	2.68	4.06	2.21	0.01	0.88	-1.00	0.60	0.04	2
-2.41	-1.70	-0.48	1.97	-1.42	-0.01	3.29	1.32	6.72	5.35	4.81	5.73	5.68	4.82	1.96	1.28	-0.17	-0.31	-0.17	-1.00	-0.16	2
-0.63	-0.78	1.64	1.61	1.96	2.96	1.92	3.86	3.63	5.94	6.88	5.73	2.87	4.20	2.86	0.38	-0.75	-0.01	0.90	0.70	1.13	1
1.05	1.70	-0.73	0.21	1.72	2.77	2.05	1.55	0.42	2.58	0.91	1.96	1.77	3.77	4.06	2.31	1.33	0.76	-0.06	-0.10	1.77	0
1.29	0.41	1.50	2.03	4.17	5.50	6.15	5.78	3.46	4.47	2.57	2.52	-0.62	0.81	0.21	-2.40	-0.66	-1.26	1.14	0.05	0.78	0
-0.84	0.26	0.02	-0.32	0.38	2.29	0.10	3.69	3.41	6.12	6.00	3.05	3.78	2.39	1.80	1.86	-1.00	-0.44	-0.96	0.37	-0.86	1
0.99	0.63	0.69	0.49	0.90	0.98	1.18	4.08	4.03	6.24	6.59	4.32	2.69	3.95	2.08	-0.48	-0.49	-0.91	-0.20	0.97	1.31	1
0.71	-0.86	1.22	0.99	1.33	1.67	2.94	4.75	3.53	1.80	1.60	2.60	2.08	-0.02	2.02	1.16	3.19	1.46	0.80	-0.02	0.32	0
-1.15	-0.41	0.57	-0.18	-0.66	-0.16	2.49	2.63	2.06	3.09	3.08	4.77	3.46	3.14	1.83	1.43	-0.27	0.90	-1.44	-0.56	0.58	2
-0.09	0.60	0.78	-0.23	0.60	-0.13	1.96	1.67	1.40	2.15	4.94	3.66	3.11	3.95	4.20	1.30	2.30	1.09	-0.78	1.09	-0.75	2
-0.03	0.71	1.22	0.40	2.54	2.03	4.57	2.46	1.52	2.42	2.37	2.67	-1.06	2.27	2.58	0.50	3.51	1.13	0.29	0.56	0.75	0
-0.04	0.83	1.42	-0.03	1.19	-0.29	-0.26	0.65	1.53	4.13	5.15	5.10	3.64	3.72	4.38	2.77	2.39	1.84	1.17	-0.00	1.20	2
-0.32	2.45	1.42	1.94	1.75	5.00	4.42	2.81	3.67	3.20	4.63	4.15	1.63	0.51	1.59	1.18	1.36	1.83	-1.15	-1.01	0.61	1
0.16	-1.65	-0.55	1.54	-0.12	-2.49	-1.30	-1.51	0.69	2.39	2.59	2.15	4.21	4.63	6.21	3.97	4.16	2.87	3.15	3.83	-1.10	2
0.70	-0.20	2.68	1.97	4.03	3.74	4.60	3.17	6.06	3.05	2.18	2.35	0.78	3.46	-0.68	2.56	-1.06	0.02	0.98	-0.11	0.33	1
1.24	0.29	1.16	-0.58	-0.25	4.59	2.47	4.38	4.99	4.80	3.82	4.32	1.87	0.90	2.22	1.39	0.97	-0.36	0.35	-0.26	-0.45	1
-0.17	1.14	0.71	3.05	4.96	6.73	5.80	6.51	3.73	2.38	2.36	2.42	0.61	-0.50	-0.94	1.91	1.10	-0.65	-0.07	-0.42	-0.76	1
-0.95	-0.28	0.51	-0.19	0.43	2.19	3.01	0.11	2.24	2.81	4.47	2.67	2.44	3.19	4.44	3.19	2.18	2.58	1.10	1.26	-0.79	0
1.89	0.68	0.86	3.12	1.62	4.19	5.37	4.63	3.72	2.74	1.93	1.27	2.70	0.45	1.62	1.50	1.55	1.59	-1.16	-2.76	0.44	1
1.20	0.62	1.85	3.33	3.55	3.65	4.84	3.54	5.24	2.70	1.64	1.81	-1.19	-1.26	2.37	-0.51	2.27	0.91	-0.54	-0.13	0.91	0
-0.54	-0.58	0.76	-0.70	-0.14	0.65	2.26	2.51	3.16	3.01	3.35	5.04	4.92	4.22	2.19	1.27	0.05	-0.27	-0.90	0.01	0.96	2
-0.58	0.88	-0.34	0.41	-0.12	-0.06	-0.15	3.46	0.53	3.24	4.82	3.94	3.53	3.99	6.01	3.06	2.88	0.33	1.84	0.41	1.00	2
1.21	0.42	0.51	-0.88	-0.02	0.30	-0.17	1.08	0.69	2.50	2.51	2.74	4.50	5.38	8.72	4.34	4.05	2.22	0.54	-0.44	-1.01	2
0.68	2.87	1.84	2.08	3.00	4.45	4.64	4.72	4.39	2.14	2.03	0.27	0.95	0.50	-0.43	0.10	0.34	1.18	0.82	0.55	-1.32	0
-1.28	0.23	-1.18	0.83	1.96	2.63	2.98	2.45	3.05	4.53	5.99	3.50	4.20	2.86	3.52	0.76	1.56	1.37	0.02	-0.62	1.50	2
-0.17	-0.02	2.03	1.10	0.73	0.34	2.43	1.27	0.98	5.69	6.82	4.21	4.97	2.68	4.06	2.36	1.49	0.88	-0.38	3.11	-2.78	2
-0.98	-1.60	0.12	0.25	-0.23	1.99	2.02	2.52	4.06	5.65	5.10	3.74	3.89	2.43	3.13	0.81	1.44	0.10	-0.09	-1.47	-0.89	2
-0.42	-1.57	0.53	0.19	0.68	-0.08	1.86	2.42	5.16	5.92	6.66	5.05	2.99	1.51	3.06	1.73	0.35	0.19	-2.26	-1.19	-0.89	1
1.27	0.43	0.39	1.30	2.93	0.23	4.28	4.45	2.39	3.75	5.70	6.58	2.00	0.40	1.28	2.15	-0.10	-0.04	-1.33	-0.50	0.92	1
0.21	0.13	0.09	2.48	2.25	1.47	4.15	3.34	6.44	3.89	5.56	3.10	1.92	1.62	1.81	0.36	0.43	-0.52	0.26	-0.70	-0.45	1
-1.16	0.56	0.36	-0.93	0.12	0.64	-0.73	0.55	0.10	0.96	1.82	2.56	3.16	6.98	6.74	4.98	4.55	1.27	2.12	1.63	-0.65	2
0.24	-2.18	-0.03	-1.10	-1.69	1.02	1.07	1.47	3.87	6.01	4.86	4.34	3.24	3.72	2.65	0.31	1.88	0.52	2.19	-0.98	1.22	2
-0.00	2.49	0.16	4.10	4.82	5.20	5.83	3.84	3.80	2.93	0.40	2.87	0.58	1.18	1.44	0.56	-1.35	0.01	0.28	2.05	-1.12	1
2.42	-0.41	-0.73	-0.28	0.93	-0.35	0.69	1.86	2.14	3.17	5.91	3.44	3.48	5.26	2.84	2.09	1.71	-0.52	0.49	1.44	-0.10	2
0.73	-0.31	1.97	0.72	4.14	6.60	6.36	3.58	4.14	3.34	0.82	-0.45	-1.36	-0.20	-0.83	0.94	0.21	-0.30	0.47	0.87	-2.23	0
0.29	0.82	2.47	2.23	4.88	5.53	6.19	4.67	4.83	4.34	2.55	2.42	3.06	0.99	-0.71	1.08	-0.79	-0.44	-0.82	2.42	0.71	1
-1.04	-1.45	0.88	2.24	2.70	4.18	3.70	3.25	4.19	1.88	2.34	1.37	0.61	0.19	1.03	-0.28	-1.08	-0.01	0.32	0.06	0.88	1
1.46	-2.93	0.83	-1.77	-0.24	-1.03	0.52	1.02	1.14	0.50	0.57	3.26	4.26	4.42	6.95	4.66	3.36	2.76	1.21	1.57	-1.16	2
0.03	0.50	0.32	-1.68	-0.22	1.70	1.56	2.33	3.02	3.09	5.04	3.84	3.12	2.86	2.21	4.43	2.27	1.40	0.74	1.12	-0.73	2
0.66	2.13	2.15	2.03	1.56	3.59	3.33	3.74	1.37	4.11	1.76	2.41	1.24	0.58	2.28	2.75	3.05	0.76	2.02	0.37	0.95	0
-0.81	-0.07	0.87	-0.50	1.10	0.37	2.00	0.30	1.06	2.56	5.08	3.81	4.65	6.65	4.08	2.31	1.97	0.52	2.20	2.00	-0.47	2
0.19	2.18	1.79	1.12	1.78	2.33	3.24	3.04	5.25	4.26	4.27	3.31	2.61	1.87	1.95	0.20	0.25	-0.42	-0.29	-0.30	0.51	1
0.30	-0.17	1.57	1.70	4.88	2.37	5.05	4.31	2.17	2.87	2.85	1.88	0.85	3.52	0.83	2.31	1.57	1.14	1.11	1.32	-0.15	0
1.12	0.40	2.27	1.57	2.60	3.44	3.77	2.60	4.09	3.17	4.59	2.41	2.64	1.36	2.98	2.16	1.32	-0.60	-0.86	0.61	0.03	1
0.18	-0.01	-0.05	0.49	2.58	1.59	2.62	1.16	2.58	3.26	1.91	1.87	2.06	0.93	2.10	3.28	0.24	0.43	1.75	0.94	-0.51	0
1.98	1.52	2.80	1.54	-0.34	-0.24	1.68	1.54	2.03	3.77	5.17	5.78	3.53	3.28	2.04	0.69	3.32	-0.20	0.85	-0.83	0.48	2
0.82	0.84	1.33	2.33	1.16	4.25	5.02	2.47	3.92	3.29	3.87	2.23	-0.50	1.32	0.13	1.91	0.07	0.96	2.67	0.36	-0.97	0
-0.15	-1.56	-1.95	-0.06	0.09	-0.63	2.24	1.97	2.47	1.69	4.65	3.70	4.47	2.55	4.58	3.10	1.57	0.15	-0.79	1.01	1.74	2
-1.56	-0.49	1.38	1.79	4.38	3.81	4.85	4.38	4.11	1.87	3.10	2.40	1.23	0.02	0.59	0.65	-0.02	1.46	0.31	0.61	-0.18	1
-0.48	0.29	0.87	2.46	2.34	4.56	4.37	4.44	4.05	2.62	1.08	-0.49	1.30	0.28	2.24	1.05	-0.95	0.11	0.46	-0.21	1.31	0
1.40	0.98	2.03	2.35	2.35	0.39	2.62	2.60	2.11	0.99	2.27	1.42	0.08	2.61	3.19	3.81	2.26	0.90	2.38	0.23	-0.51	0
-0.26	2.13	-0.27	-0.57	0.65	2.42	3.35	5.24	2.96	3.98	2.92	2.76	3.14	1.86	-0.35	2.13	-1.13	0.83	-0.64	1.01	-0.57	1
-0.09	-0.99	0.50	2.90	2.74	2.56	4.07	2.95	4.34	2.73	1.20	2.34	1.08	0.60	0.56	-0.11	-0.41	-1.36	-1.34	0.16	0.31	1
-0.11	-0.07	2.16	2.33	2.59	2.38	3.99	1.94	4.37	3.59	2.52	2.69	0.49	0.48	1.52	1.14	2.72	-0.13	-0.59	0.38	0.54	0
-0.36	0.10	0.76	-0.13	1.08	0.31	-0.45	1.44	1.84	0.63	0.98	3.12	1.82	4.40	4.77	3.49	3.78	1.02	0.65	0.37	0.10	2
0.03	1.30	1.66	0.87	2.57	3.98	3.26	3.02	3.28	3.89	4.28	4.06	1.11	2.11	2.38	0.90	1.41	-0.74	0.18	0.08	1.19	1
0.07	1.29	0.93	0.57	-0.32	2.42	2.54	3.92	5.62	3.01	3.74	4.12	2.95	2.61	1.65	1.41	1.02	-0.35	-0.43	0.57	-0.21	1
-1.92	-1.12	1.81	3.87	2.73	5.58	5.53	3.94	3.44	4.59	1.45	1.48	-1.56	1.08	-0.71	1.38	1.59	0.58	0.28	-0.13	-1.18	1
1.14	-1.42	-0.28	0.47	0.48	1.29	0.91	2.75	2.18	3.54	4.61	6.29	1.84	1.77	1.29	0.97	0.80	-0.11	0.94	0.86	-0.52	2
-0.59	-0.26	0.15	1.64	1.62	1.95	4.18	3.24	5.52	4.67	5.17	5.83	2.77	2.26	2.80	1.52	1.18	-0.07	-0.90	0.41	-0.31	1
-0.02	1.36	2.41	1.24	2.53	2.28	1.32	1.65	3.96	6.24	6.13	3.22	2.59	1.65	2.45	0.16	-0.63	-0.74	0.51	-2.42	0.40	1
1.24	0.78	0.51	3.22	3.78	3.53	4.60	4.07	3.94	4.39	3.01	-1.20	0.62	1.76	-0.04	1.14	-0.65	0.51	-0.96	0.06	-0.64	1
0.09	-2.50	0.58	0.31	-1.28	-0.39	1.05	2.25	2.26	1.87	5.23	4.34	2.62	4.88	4.62	1.73	2.14	0.11	0.48	2.35	-0.71	2
1.79	-0.76	-0.58	-0.18	-0.13	-0.12	-1.31	0.29	-0.33	2.01	1.38	2.67	5.18	4.78	5.19	4.45	3.33	2.43	0.68	0.44	-0.59	2
0.05	0.93	1.83	2.15	1.87	3.50	4.32	3.69	3.90	3.43	2.79	1.07	1.05	1.47	0.86	2.10	-0.16	-1.16	-0.82	0.03	-0.77	0
-0.26	1.10	0.98	2.15	0.84	1.67	1.06	2.59	4.01	5.66	6.18	3.10	4.53	2.92	1.92	0.81	0.74	0.05	-0.75	-0.63	0.82	2
0.46	1.55	1.35	2.48	0.80	1.92	1.53	3.74	2.07	1.68	0.73	3.16	2.40	3.33	1.80	1.44	2.07	2.03	1.06	-1.37	0.41	0
1.13	-0.24	1.06	2.55	0.26	3.37	2.42	2.87	1.71	4.49	2.00	1.83	3.77	3.18	1.49	3.69	-0.74	1.64	1.49	0.89	-3.88	0
0.37	1.63	0.92	-0.17	3.30	3.07	3.87	1.82	0.62	2.02	2.67	1.82	1.33	1.02	1.06	1.51	2.11	0.72	2.71	2.13	-1.73	0
-0.84	-1.49	1.01	-2.73	-0.32	-0.83	2.95	0.36	3.45	3.35	2.46	3.30	4.35	2.37	2.89	0.71	1.59	3.24	0.06	1.00	1.11	2
-0.56	0.64	-0.19	0.14	-0.46	0.88	1.66	1.98	1.03	4.77	4.91	5.12	4.58	5.96	5.57	3.13	2.24	1.84	0.32	-1.05	1.36	2
-0.17	-0.85	1.03	0.92	-0.38	0.58	0.05	2.96	1.01	2.59	3.26	3.05	4.49	2.23	4.05	2.51	2.20	0.32	1.71	1.29	-0.59	2
0.04	-0.03	-0.92	1.49	2.40	3.43	2.76	2.92	2.24	3.04	0.97	2.26	0.59	1.42	2.55	1.51	2.48	2.31	0.40	1.71	-1.23	0
-2.08	0.36	1.52	2.46	2.78	5.65	5.84	5.46	4.63	1.22	2.77	1.69	0.80	1.30	-0.05	0.30	-1.21	0.37	1.61	0.16	-0.54	1
1.18	1.39	2.02	0.61	1.78	2.07	5.57	3.74	3.55	3.65	4.24	2.40	0.18	1.48	-0.85	1.04	-0.65	0.91	0.72	-0.25	-0.85	1
-0.75	0.92	0.62	1.15	0.36	1.94	3.25	3.61	4.31	3.83	4.96	2.52	1.56	2.65	1.25	0.08	-0.45	-1.01	1.60	-0.56	0.24	1
0.24	0.37	0.32	2.15	2.72	1.84	3.34	2.15	2.65	2.48	1.50	1.83	1.38	1.69	3.18	0.13	0.09	1.73	-0.20	1.57	0.45	0
-0.90	-1.05	0.51	1.24	1.59	0.14	2.59	2.54	-0.80	-0.35	1.75	3.25	3.70	4.87	3.61	5.16	3.82	0.56	2.03	0.67	-0.27	0
-0.64	-0.05	-0.28	-1.33	0.27	2.16	3.31	3.61	4.95	3.72	5.68	4.98	3.97	2.83	3.02	2.37	-0.22	0.40	2.13	0.24	0.61	1
0.01	0.51	0.77	0.03	-0.42	2.23	3.90	2.93	3.16	3.11	0.83	2.80	2.59	2.32	3.59	3.68	2.96	-0.18	1.31	0.67	0.63	0
-1.25	1.88	0.35	1.01	-1.52	1.32	3.64	1.57	3.41	3.26	6.04	6.57	3.55	5.68	1.17	1.04	0.50	0.45	2.27	1.60	-0.28	2
-0.52	-0.09	-1.48	-0.27	-0.19	1.35	3.34	1.62	1.58	3.95	3.63	4.49	2.32	3.32	3.35	1.26	-0.07	1.90	-0.15	0.98	-0.65	2
-1.01	-0.33	0.47	1.74	0.07	0.89	1.66	1.81	5.24	4.13	6.05	5.28	4.57	2.29	2.32	2.78	1.59	0.07	0.74	0.27	0.74	2
-0.45	1.82	0.67	3.98	0.87	1.44	1.47	2.73	4.50	2.72	5.33	4.41	2.66	0.63	-0.14	-0.26	0.44	1.86	0.01	2.10	-1.95	1
-0.29	-0.49	1.52	1.60	1.42	2.74	4.30	1.61	3.63	3.31	4.99	4.98	3.44	1.52	0.07	-0.19	-0.28	-0.10	-0.79	1.34	0.27	1
1.16	0.42	0.42	0.79	1.09	1.82	1.83	2.64	1.30	2.48	2.20	2.20	1.43	4.55	3.76	1.59	3.90	1.35	2.99	1.54	1.09	0
-0.73	2.62	1.46	2.20	1.38	2.85	3.73	2.48	2.84	2.34	0.71	2.75	3.82	2.40	2.35	1.46	0.63	1.95	1.29	-0.83	-0.03	0
1.30	0.67	0.88	1.35	0.86	2.29	0.66	-0.72	1.81	2.48	0.39	4.33	4.22	5.45	4.77	3.05	3.38	2.52	3.16	-0.27	-0.34	0
1.21	1.25	-0.20	-0.07	0.61	1.06	1.61	2.77	-0.07	1.83	1.83	2.65	2.98	5.26	5.58	3.15	5.04	3.90	2.50	3.26	0.02	0
-0.61	1.23	0.07	-0.32	0.51	1.69	1.45	1.30	1.43	3.43	4.94	5.39	2.86	3.30	5.37	2.41	2.85	-0.44	-1.23	1.22	0.89	2
-0.27	1.89	-1.32	1.31	-0.08	0.37	0.87	3.23	5.46	6.15	6.44	4.39	2.12	2.57	2.30	1.91	1.27	-1.83	1.16	0.42	-1.49	2
-0.74	0.33	-0.79	0.29	0.09	0.36	-0.20	0.09	0.10	0.27	1.62	3.09	5.59	4.95	5.37	4.17	4.31	2.68	2.38	1.58	0.44	2
0.11	-1.30	-0.62	-0.15	0.85	1.66	4.18	2.82	5.08	7.63	5.74	4.05	2.66	2.77	1.92	2.73	-0.11	-0.44	1.01	0.84	-0.39	1
0.78	-1.19	-1.06	1.04	-0.32	0.41	3.27	2.32	5.18	5.02	7.11	4.29	5.08	1.26	2.22	0.15	0.22	-0.83	0.23	-0.99	-1.26	2
1.30	0.60	0.71	1.23	2.97	3.45	3.38	2.86	4.94	4.46	4.74	3.73	0.42	2.35	0.64	0.22	0.28	-0.69	0.22	0.56	-1.15	1
0.23	-0.38	-0.03	0.89	1.85	3.81	3.01	1.80	2.47	3.04	0.58	1.60	-0.06	0.54	0.79	-0.63	-0.77	-0.62	-0.40	1.15	0.69	0
0.64	1.22	2.00	3.77	4.30	3.89	5.08	3.78	6.04	2.73	2.42	0.67	0.40	-0.23	0.58	-1.92	-0.21	-1.27	-0.58	-0.23	-0.01	1
-0.69	-2.10	0.58	1.85	-1.32	0.63	0.53	0.48	-0.21	-0.17	1.75	3.47	5.70	6.93	5.49	4.63	4.46	1.94	4.32	1.34	0.52	2
-0.78	1.72	2.96	1.93	4.84	3.02	4.48	4.12	2.75	3.60	3.95	1.35	1.54	1.08	1.80	3.06	-0.21	-0.93	-0.25	0.36	0.84	1
-1.40	1.29	-0.06	-0.94	2.86	-1.78	-1.84	1.73	-1.04	0.68	1.88	4.69	4.85	6.68	6.28	3.55	4.93	3.28	1.91	3.15	-0.39	0
0.10	0.12	-0.51	1.19	-1.63	-2.23	-1.51	0.53	1.49	-0.03	3.08	2.48	3.33	4.74	5.25	2.77	3.79	3.09	1.09	2.05	-0.04	0
1.87	1.16	-1.38	-0.71	-0.97	1.63	1.40	1.82	1.84	3.65	3.89	3.50	3.78	3.20	2.80	2.13	3.11	3.01	1.98	2.13	-0.50	2
-1.32	-0.04	-0.70	1.31	0.80	-1.76	0.82	2.45	1.13	2.63	1.36	3.40	3.84	6.28	4.38	3.25	0.56	2.00	1.56	-0.28	0.20	2
0.48	0.61	3.33	1.09	3.06	3.98	7.18	4.35	3.76	1.96	2.73	0.42	3.02	2.15	1.72	1.40	-0.41	-0.47	1.35	0.16	-0.73	0
-0.03	0.06	0.83	1.12	2.43	2.54	2.98	4.11	4.14	3.64	6.35	2.63	1.85	1.82	1.44	-0.19	2.34	0.18	-0.51	-2.84	0.93	1
-0.36	0.06	-0.99	0.55	-1.30	1.50	1.49	0.60	0.85	3.06	2.75	2.10	4.05	2.92	5.02	4.31	3.51	2.61	1.06	1.40	-0.77	2
1.02	-0.22	2.13	3.73	1.96	3.54	6.17	4.13	2.77	4.17	3.83	1.64	1.77	0.83	-0.74	0.33	-0.91	-0.74	-0.12	0.97	-0.66	1
-2.47	0.86	0.46	3.27	2.89	4.21	5.93	5.10	4.19	2.07	3.14	0.98	0.91	0.56	2.51	0.93	1.10	0.56	-0.13	0.90	-0.97	0
0.29	0.29	0.63	2.20	2.31	2.56	2.24	3.13	1.79	2.19	2.11	1.81	1.23	1.47	3.26	4.32	1.93	-0.86	1.70	1.04	0.64	0
-1.52	-0.81	0.47	2.98	2.61	3.22	4.87	3.69	3.76	3.20	3.69	1.37	2.10	-0.04	1.76	-0.92	-0.58	0.39	0.25	1.57	-0.13	1
-0.54	0.17	1.43	-1.22	-0.74	-0.54	1.69	3.95	3.13	5.30	5.30	4.26	5.26	2.62	1.26	0.10	2.10	0.60	0.18	0.85	-1.82	2
-0.50	-0.26	0.58	0.15	0.39	-0.02	2.13	2.74	5.15	3.12	4.39	6.44	4.49	3.03	2.99	2.22	2.35	-0.98	-0.16	-0.23	0.41	2
1.35	0.96	-0.85	1.14	0.64	0.80	1.07	2.46	-0.85	0.91	2.53	1.70	3.30	2.78	3.59	2.96	2.84	3.62	0.34	1.73	0.30	0
-2.93	1.04	0.85	0.22	0.35	0.67	-0.22	1.32	0.69	2.24	2.24	4.56	3.51	3.28	7.12	2.33	2.39	2.26	2.90	-0.13	-1.06	2
-0.42	1.65	1.34	1.90	0.73	1.20	2.08	2.59	1.45	2.03	-0.54	1.52	1.44	5.00	3.68	2.10	2.38	3.80	1.95	-0.42	-0.72	0
1.09	-0.42	2.48	1.50	3.62	6.68	6.54	6.29	3.46	1.78	2.86	0.57	-1.97	1.24	0.05	0.21	0.22	1.08	1.15	-0.17	-0.83	0
-2.82	0.01	1.32	0.02	2.86	2.73	3.38	4.76	5.08	3.67	5.47	3.03	1.62	0.93	-0.03	1.15	-1.37	-0.25	0.04	0.90	-0.40	1
-1.29	-0.26	1.68	0.83	1.65	0.65	0.49	3.11	2.28	4.39	5.89	4.27	3.16	3.32	2.36	0.94	-0.06	0.95	1.46	1.05	0.14	2
0.27	-0.34	0.11	1.92	1.34	0.41	1.16	1.20	0.99	1.41	1.31	3.70	4.34	4.69	4.71	2.15	1.94	1.70	1.51	2.07	0.13	2
-0.58	-1.20	0.80	-1.95	-0.38	1.02	-0.90	1.31	2.75	3.10	5.39	4.10	3.50	4.20	4.00	2.05	-0.57	1.15	0.52	0.08	-1.72	2
-0.96	1.85	1.67	4.13	2.20	5.20	5.21	5.43	3.42	3.14	3.05	2.44	-0.83	-0.20	2.27	-0.46	-0.14	0.91	1.70	1.42	-0.70	1
-1.32	-0.55	1.72	0.29	0.53	4.14	4.05	5.22	3.30	4.53	4.13	4.56	2.42	1.70	2.65	-0.30	-0.47	-1.88	0.74	0.08	-0.28	1
-0.78	-0.62	-0.05	-0.82	0.40	2.23	0.59	4.10	2.86	3.40	4.84	5.54	4.02	2.88	4.05	1.46	3.37	2.88	0.50	-0.44	-0.34	2
1.17	-0.21	-2.15	-0.85	0.83	0.91	0.27	1.94	1.08	4.16	4.16	3.22	4.54	3.91	3.21	2.71	1.41	1.37	1.62	0.80	-1.35	2
0.08	1.33	-0.57	0.44	0.84	5.09	4.89	5.21	4.97	4.09	5.81	3.44	0.63	0.80	1.33	-0.76	0.31	-0.46	-2.67	-0.70	1.03	1
-0.71	0.42	1.37	-0.60	2.28	2.73	3.53	3.61	4.62	4.34	4.38	2.98	3.22	1.25	2.79	0.35	-0.97	-0.24	-1.54	-2.82	1.33	1
-1.75	-0.34	1.55	4.03	5.18	3.45	5.23	4.55	2.39	3.09	1.20	1.08	-1.01	0.78	-2.14	0.59	-0.65	0.08	-0.14	0.71	-1.61	1
0.48	0.31	-1.16	2.32	1.80	-0.08	0.31	2.58	4.33	4.47	5.52	5.31	4.16	4.25	3.47	3.68	0.66	1.89	0.52	-1.18	-1.57	2
0.14	1.48	0.68	0.66	2.38	3.68	2.84	2.03	4.61	0.57	3.09	3.00	1.55	3.24	3.14	2.70	0.53	-0.33	1.48	0.12	-0.63	0
-0.63	0.14	1.54	0.37	-2.16	0.16	2.34	3.42	5.65	2.68	6.07	2.75	2.59	3.98	-0.23	0.70	0.87	0.24	0.23	1.23	0.39	2
-0.06	0.63	2.75	0.39	0.88	2.64	5.09	4.32	4.65	4.41	4.11	2.88	1.29	3.08	-0.18	1.10	0.48	-2.22	0.20	0.10	0.76	1
-0.94	0.44	4.50	2.90	4.76	5.26	4.35	3.92	2.56	2.38	1.41	2.43	-1.05	1.36	1.30	-0.33	0.40	-0.82	0.35	0.07	-0.12	0
0.20	0.93	2.02	1.97	4.08	5.28	5.58	3.88	4.93	4.17	4.65	0.79	1.03	2.25	-1.00	1.06	1.40	-0.89	1.94	0.81	-0.70	0
-0.25	0.43	-0.10	1.80	2.19	2.42	2.21	4.10	4.22	-0.41	0.81	3.22	0.87	1.74	2.22	1.64	2.57	-0.64	1.39	-0.10	-1.58	0
-0.81	-1.78	-0.40	-1.05	-1.71	-0.35	0.59	2.41	2.11	-0.05	1.27	3.07	4.93	5.38	5.53	2.99	0.16	1.75	2.40	1.90	0.53	2
-0.45	1.52	0.51	0.43	0.76	4.24	3.25	1.96	2.07	2.41	1.30	2.78	3.15	2.39	2.56	2.44	0.51	0.54	1.41	-0.40	-0.17	0
0.42	0.52	-0.90	-0.06	2.06	4.19	2.23	-0.24	1.30	0.25	1.52	1.68	3.64	4.17	3.36	4.88	3.70	1.38	1.08	-1.11	0.83	0
1.22	2.15	1.53	1.33	1.47	4.57	5.35	3.78	3.21	3.71	3.80	3.47	0.36	1.15	2.84	-2.99	0.53	-1.05	0.59	0.03	1.20	1
1.43	0.89	1.40	3.69	4.78	3.86	6.47	5.55	5.57	2.51	3.50	2.42	1.56	1.89	0.43	1.14	1.17	-0.66	1.26	-0.42	-1.00	1
-1.12	1.60	1.04	4.10	1.87	4.93	5.13	5.26	4.79	3.18	2.35	3.11	-0.03	-0.03	-0.96	-0.46	-1.14	0.52	-1.96	0.78	-0.69	1
-0.26	-0.15	-2.08	-0.46	-0.46	0.50	2.18	3.47	2.36	3.15	5.95	4.57	3.23	4.51	2.06	1.31	1.24	1.40	-2.22	-0.30	0.00	2
0.57	-0.21	0.45	1.61	1.27	2.75	4.72	3.77	3.15	2.61	2.00	0.73	0.74	1.16	0.75	0.89	-0.01	0.45	-0.63	-0.47	0.69	1
-0.29	-2.21	0.70	1.92	-0.42	2.13	2.95	3.28	4.81	4.53	4.51	3.35	3.86	1.35	0.63	1.17	-0.51	1.66	-0.41	0.02	0.37	1
-1.60	2.46	2.05	0.76	2.46	3.33	5.72	4.85	4.93	3.81	2.94	1.10	-0.07	-2.31	1.50	-0.80	1.34	0.13	0.56	0.23	-0.81	0
1.39	-0.93	-1.89	0.87	1.24	2.93	1.92	5.04	3.20	5.69	4.66	5.67	3.32	3.82	2.51	1.24	0.38	-2.09	0.80	0.06	-0.78	1
-2.19	1.16	0.54	1.37	0.57	-0.57	-0.36	0.27	1.78	1.30	2.29	2.91	4.42	6.21	7.72	4.58	3.50	3.50	3.44	1.74	0.40	0
1.74	0.65	0.94	1.22	-1.34	0.62	2.05	0.41	0.48	0.71	4.54	2.11	3.63	4.70	5.44	4.74	2.52	2.03	2.16	0.46	-0.82	0
0.44	-0.37	0.06	0.21	-0.22	2.44	1.80	3.58	3.08	4.82	5.24	5.03	3.21	3.14	1.65	-2.70	-0.55	-0.90	0.01	0.35	1.60	1
1.08	0.95	-0.27	0.88	2.20	1.11	2.43	4.19	0.50	2.79	1.61	1.76	2.44	4.57	2.86	3.19	2.54	2.05	0.76	-0.94	-0.04	0
1.29	-0.58	1.91	1.24	2.52	1.51	1.23	0.76	1.10	1.09	2.31	2.71	3.61	2.98	3.88	4.41	3.58	1.95	1.26	1.26	0.67	0
1.48	0.39	1.24	0.41	-0.39	0.95	2.56	0.79	1.67	2.69	1.70	0.57	4.15	2.28	4.50	4.21	3.33	1.51	2.14	0.93	-1.14	0
1.70	-2.05	1.39	-0.95	0.28	1.24	1.43	2.26	4.91	3.42	5.89	5.27	3.17	2.46	2.43	0.10	0.02	-2.15	0.21	0.39	1.17	2
-0.10	-0.75	-0.05	2.05	-0.92	1.39	3.51	2.60	4.08	4.33	6.36	2.71	2.25	1.12	0.95	1.22	1.50	1.16	-1.19	-0.46	-0.68	1
-1.06	-0.97	-0.94	0.82	-1.31	2.11	4.22	3.34	4.48	5.45	5.48	5.18	4.03	3.17	0.47	-0.21	1.00	0.12	0.53	-0.57	-0.35	1
0.46	-0.07	1.87	-0.69	-0.04	0.60	1.56	1.97	2.78	4.32	1.62	3.24	4.85	3.72	5.64	3.27	1.78	-0.04	0.70	0.54	-0.22	2
-0.29	-0.84	1.51	1.19	-0.00	0.61	-1.14	-0.62	2.29	0.53	2.97	2.16	3.35	5.32	6.15	5.77	4.12	5.11	1.66	0.13	0.33	2
0.05	0.18	2.43	1.72	2.67	3.62	4.45	5.05	4.40	4.09	2.22	1.59	0.85	-1.17	2.18	1.00	1.49	-0.07	2.09	-0.38	-0.82	1
-0.06	0.11	3.31	2.88	4.67	3.51	7.53	5.85	4.23	3.97	2.11	2.05	0.08	-0.10	-0.86	-0.68	-1.89	1.27	1.29	0.12	-0.16	0
-1.25	-0.93	1.22	-0.22	2.19	2.75	4.05	1.70	2.65	0.35	2.27	1.11	4.55	2.95	4.39	2.64	3.42	2.28	0.67	-0.47	-2.46	0
-0.16	-0.76	0.00	-0.17	-0.16	0.54	2.33	3.38	4.44	5.86	3.63	4.43	6.37	2.83	1.16	1.55	-1.06	-1.33	0.70	0.78	-0.26	2
-0.13	-1.65	-1.34	-0.84	0.92	-1.11	0.15	1.23	1.41	0.99	1.64	3.16	6.49	3.80	6.13	5.89	3.85	2.57	3.07	1.60	-0.18	2
1.34	0.55	-1.21	0.86	0.12	1.73	2.52	2.24	1.03	1.44	1.99	1.82	2.08	3.06	2.97	2.68	2.17	1.63	1.40	1.06	-0.37	0
-0.35	-0.40	0.17	0.05	1.05	-0.30	0.68	1.03	0.90	2.15	3.60	4.97	4.51	3.51	2.77	2.67	1.09	2.31	0.24	0.22	-0.62	2
0.11	0.60	2.07	1.74	3.79	4.81	4.67	4.98	5.01	3.31	0.85	2.27	-0.16	0.56	1.50	-0.12	-1.33	0.94	-0.99	0.11	1.40	1
-1.27	1.01	-0.83	0.50	-0.32	1.63	3.25	0.64	0.97	2.09	4.84	4.44	4.15	4.56	3.22	3.71	3.47	1.88	0.54	1.10	0.02	2
1.20	0.31	-0.08	-0.66	0.36	0.49	-0.67	0.69	-0.27	1.30	3.91	3.86	6.38	4.32	4.11	5.49	3.68	2.99	1.13	0.03	-0.18	2
-0.66	2.26	-1.35	0.13	-0.94	0.84	1.90	0.79	2.39	3.36	6.05	3.93	3.18	3.01	3.07	1.87	0.86	1.32	-0.56	-0.88	0.26	2
-0.97	-0.76	0.68	1.37	-0.99	-0.32	3.39	3.92	3.22	4.19	6.93	5.21	3.85	5.39	0.92	0.82	0.76	0.33	0.07	1.14	-1.43	1
0.47	-1.69	0.67	0.25	0.63	2.00	2.60	4.17	2.82	4.06	6.74	4.03	3.26	2.73	1.36	2.49	-0.22	-0.78	-0.92	0.87	1.68	1
0.29	-1.32	0.28	1.71	0.17	2.39	3.92	1.79	3.53	6.37	4.82	3.79	0.98	2.35	1.68	1.07	1.40	-1.40	0.28	0.00	1.38	1
-0.33	0.83	1.14	-0.11	1.78	1.36	1.11	-0.91	3.43	5.03	3.99	5.31	2.85	4.03	4.36	1.16	2.47	0.93	2.18	1.40	0.85	2
2.22	0.76	1.58	2.65	2.01	0.79	4.73	1.84	3.18	1.76	1.55	1.98	1.14	0.26	1.76	1.53	1.17	-0.11	-2.12	1.22	0.85	0
-0.48	-1.41	0.02	-1.41	0.35	1.89	0.90	3.05	3.13	5.02	5.52	5.17	3.87	5.06	3.11	1.75	1.35	1.58	-1.68	0.41	-1.62	2
-0.11	0.64	0.90	1.69	1.46	1.90	3.83	1.78	4.60	4.58	3.33	2.57	4.82	2.47	2.13	1.14	-0.43	0.04	-0.32	0.98	1.57	1
-0.35	-0.22	2.21	1.96	1.66	1.33	3.37	2.11	0.13	1.76	3.44	4.63	3.99	3.64	5.74	4.27	2.64	2.38	1.24	0.57	1.75	0
1.33	1.54	-0.07	1.34	0.33	1.80	-0.36	2.43	2.60	3.52	4.43	2.31	4.55	3.92	2.22	1.81	1.83	-1.21	2.23	-0.86	-0.45	2
0.39	-0.60	0.42	1.20	-1.95	-1.27	1.79	2.80	4.84	6.82	4.38	6.20	2.49	3.49	1.76	1.08	0.81	-0.58	-1.00	0.83	1.21	2
0.39	0.28	1.66	1.85	3.92	3.08	5.26	2.87	2.28	2.68	3.67	1.62	0.79	0.81	0.34	1.12	2.00	-1.24	0.12	1.08	-1.30	0
-0.35	-0.70	2.44	3.34	0.91	2.24	3.40	4.41	2.36	1.35	2.09	-0.19	2.56	2.35	3.69	0.07	1.44	2.02	2.03	-0.50	0.09	0
1.19	1.24	1.59	2.29	3.73	4.34	5.17	3.33	5.72	2.35	1.03	1.59	-1.23	1.82	1.19	1.18	0.81	0.88	0.79	1.39	-0.39	0
-1.32	-0.47	1.28	-0.08	-0.13	0.10	0.76	-1.91	0.77	1.24	3.10	2.90	3.41	4.96	3.83	4.75	4.09	2.89	1.57	2.22	0.71	2
-0.58	-0.46	1.59	1.53	-0.06	0.79	2.02	2.75	-0.11	1.82	1.11	2.02	3.12	5.11	5.93	5.33	3.80	2.71	0.87	0.26	-1.18	0
2.63	1.01	0.55	-0.78	0.57	1.06	2.51	2.16	4.17	5.68	5.57	4.25	4.00	4.51	1.06	2.47	-0.89	2.20	1.32	-0.74	-0.11	2
-0.80	2.11	0.79	1.22	0.01	1.21	2.55	2.51	2.75	2.98	3.03	4.21	3.73	4.11	3.50	3.31	1.25	-0.73	0.09	0.19	-0.50	2
1.59	1.11	1.08	1.44	3.62	3.47	5.19	3.72	2.85	4.31	2.73	1.58	-0.56	0.80	1.44	1.33	1.28	1.24	-0.98	1.80	0.67	1
0.81	0.47	-0.57	-0.62	1.01	1.48	-1.10	3.65	2.34	1.74	6.49	4.74	4.44	5.20	2.34	2.37	2.19	2.05	-0.40	1.08	-0.07	2
1.62	-1.62	0.18	-0.27	0.08	0.22	-1.49	-0.19	-0.50	0.89	2.05	3.87	4.28	5.29	5.80	5.84	1.71	1.95	0.62	0.07	0.75	2
-0.33	0.25	-0.40	0.95	0.14	-0.37	2.29	3.07	1.35	2.59	3.69	4.63	3.02	4.45	3.46	3.65	0.95	1.46	1.11	0.63	-0.65	2
-0.96	0.58	-0.56	0.77	-1.37	1.27	2.24	0.80	1.55	4.77	4.97	6.79	2.95	3.33	5.00	3.65	0.44	1.74	2.17	0.68	0.16	2
1.40	-1.40	-1.14	0.59	3.32	2.39	5.17	4.21	3.93	3.78	6.74	3.39	3.40	2.20	1.81	1.60	-0.82	1.86	-0.63	0.89	-0.92	1
0.25	-0.12	0.49	-0.41	1.14	3.71	2.93	3.02	3.83	4.31	6.17	3.59	1.81	2.13	0.57	-0.89	0.69	0.53	-0.01	-1.49	0.88	1
2.29	-0.95	3.49	0.52	3.69	4.83	7.13	5.08	4.45	4.56	3.84	0.65	1.15	-0.64	0.69	-1.73	2.48	-0.85	1.09	-1.48	-0.11	0
2.49	-0.10	1.53	1.29	0.20	2.62	1.83	3.67	4.44	5.51	6.99	4.24	3.78	3.60	1.07	-0.42	-0.50	-1.36	-1.44	1.63	-0.03	1
-0.36	0.32	2.74	1.60	-0.29	1.46	2.63	2.47	3.74	0.94	0.98	3.59	1.67	3.43	5.21	3.85	2.12	1.46	1.06	1.76	0.62	0
0.37	1.04	1.41	4.83	4.08	5.62	5.18	5.86	3.47	0.57	1.94	1.46	0.05	-1.27	1.73	0.62	-0.91	0.40	0.96	-0.10	-0.53	0
-1.55	-0.76	-0.35	-0.79	0.37	0.29	3.91	2.57	2.15	3.85	7.17	4.69	3.97	3.72	1.83	0.28	-0.02	0.62	1.00	-0.19	-0.43	2
-1.73	0.78	2.13	2.81	2.91	6.26	5.62	3.51	3.90	1.97	1.43	1.65	-0.06	1.31	-0.92	-1.51	-0.76	-0.14	0.50	-0.76	0.17	0
-1.94	-1.14	0.61	-0.13	1.22	-1.30	1.37	0.57	0.18	2.04	3.06	2.65	3.73	2.84	6.26	5.58	4.65	3.86	2.15	2.41	-0.10	0
-0.89	-0.29	1.47	0.28	-1.24	-0.61	2.55	2.23	2.09	1.52	4.07	3.99	4.68	1.83	6.37	3.83	0.43	0.18	1.59	-1.19	-0.14	2
1.82	1.66	1.57	1.89	3.12	2.25	5.83	2.69	4.06	3.66	4.19	3.80	2.37	1.66	2.64	1.74	0.05	-0.09	-0.32	0.93	0.97	1
-0.64	-1.71	1.96	2.72	1.52	1.72	3.45	3.57	4.00	3.78	3.77	3.05	3.07	1.07	0.37	-0.23	0.70	1.20	-2.33	-1.47	0.89	1
-0.62	0.84	1.23	-0.55	0.09	-0.25	0.48	2.04	1.61	2.62	4.86	2.69	4.86	3.17	3.03	2.40	0.73	2.93	-0.37	0.51	-0.99	2
-0.58	1.23	1.18	0.87	0.25	-0.90	0.21	1.70	1.64	3.31	2.29	3.20	4.40	4.04	5.05	4.52	2.31	1.25	2.97	-1.32	-0.20	2
-0.17	-1.75	-0.67	1.15	1.55	0.84	2.38	2.26	2.71	3.38	5.70	5.91	4.99	3.33	3.21	0.42	1.00	-0.04	0.05	-0.90	0.82	2
-0.47	1.25	1.50	1.48	4.03	0.17	3.80	1.37	0.31	0.91	1.90	2.37	2.69	2.88	3.15	1.91	1.77	1.27	-0.34	1.00	0.21	0
0.93	0.76	2.22	2.64	5.79	3.75	4.29	5.76	3.96	2.80	2.41	1.28	2.40	-0.82	0.28	-2.11	-2.82	-0.12	0.30	-0.39	-0.38	1
-0.26	0.32	0.07	0.86	1.09	-0.56	1.79	0.19	-0.67	0.84	2.51	3.56	3.99	3.09	5.16	4.50	4.98	2.42	1.51	0.26	-0.73	2
-2.62	0.78	-0.24	2.02	0.61	-0.66	0.25	0.64	1.18	0.93	2.44	4.48	4.18	4.25	5.20	3.04	3.36	1.95	0.79	0.21	-0.20	2
0.65	0.14	2.98	1.43	2.63	4.94	3.95	1.72	2.60	3.51	0.85	2.11	1.40	2.50	0.70	1.20	1.39	1.29	0.65	0.48	1.39	0
1.59	-0.04	1.33	2.76	1.66	4.61	4.61	2.28	5.21	3.87	2.66	2.56	0.95	-0.49	-1.49	0.28	-0.06	0.46	0.84	0.54	-2.96	1
0.64	0.14	-1.23	-0.70	0.34	2.17	3.45	3.93	3.68	4.08	3.66	3.38	4.27	2.39	3.66	2.51	1.62	0.85	-0.43	-0.35	-0.19	1
-1.29	2.48	-0.40	-0.36	-0.35	0.47	2.86	1.29	3.63	3.94	3.69	3.21	4.51	4.47	2.83	3.05	0.86	1.10	-0.09	0.05	-0.06	2
-0.16	1.67	-1.36	2.23	1.81	2.86	3.75	3.53	4.80	5.65	4.25	4.40	1.75	0.95	2.09	2.43	0.08	-0.66	0.37	-1.76	-2.18	1
-0.12	0.86	0.51	1.26	0.79	2.69	3.08	3.57	6.49	3.06	4.46	3.04	0.82	1.46	0.12	1.77	0.41	-0.69	1.47	2.66	-1.49	1
1.52	-0.84	3.01	1.83	4.08	5.78	3.92	4.79	3.34	2.89	2.61	2.46	-1.23	0.80	0.55	1.74	-0.70	2.24	-0.67	-1.38	0.31	0
-0.52	-0.76	1.23	-0.39	1.14	2.08	1.03	2.58	0.75	1.79	1.98	0.83	2.59	2.23	4.59	4.28	3.84	2.12	1.43	1.46	-0.70	0
1.22	-0.76	1.02	1.53	3.10	3.09	2.66	4.03	1.36	2.01	0.24	0.70	1.02	3.46	2.94	0.84	3.54	2.71	2.01	0.62	0.15	0
-1.17	0.73	-1.44	-0.05	0.28	0.81	1.55	3.74	2.67	4.96	3.84	4.09	3.68	2.34	3.88	0.11	3.33	0.19	1.15	0.80	0.47	2
-1.63	0.25	2.00	1.77	2.07	2.71	3.03	4.80	4.47	3.56	4.75	2.26	4.50	4.58	1.49	0.23	0.47	0.24	-1.03	1.84	-0.36	1
1.44	-0.48	0.97	-1.82	1.05	-0.01	1.02	1.20	2.49	1.40	2.74	4.05	5.72	2.42	4.99	3.50	3.71	2.17	1.59	-0.06	1.30	2
0.61	1.30	0.55	1.42	1.35	3.23	3.57	0.87	2.57	2.08	1.63	2.50	3.92	2.07	2.28	2.73	2.61	2.67	0.66	-1.49	-1.03	0
-0.81	-1.26	1.03	1.19	-0.45	-0.20	2.32	0.56	2.47	4.82	4.80	2.76	4.83	3.51	2.05	1.49	-0.63	1.95	0.24	0.27	-0.43	2
-0.34	-0.83	1.72	0.28	3.78	2.24	1.48	1.96	0.85	1.15	0.55	1.77	0.99	3.51	3.83	3.02	3.58	1.00	1.37	-1.90	-1.10	0
-0.08	0.78	1.61	1.01	0.01	0.91	1.47	-0.04	0.29	0.11	2.65	3.69	1.56	6.08	5.38	3.42	4.76	3.58	0.33	0.42	-0.31	0
1.11	-0.59	0.50	1.34	1.29	0.83	1.14	3.54	2.48	1.57	2.38	4.35	6.75	2.72	3.15	2.25	2.77	3.31	0.73	0.01	0.07	2
-0.01	-0.88	-0.29	-0.08	2.06	0.79	2.57	2.79	3.01	3.01	5.07	2.92	2.43	1.56	2.57	2.06	0.44	1.06	0.58	-0.27	1.37	1
1.46	-0.28	-0.72	0.41	-1.23	0.07	0.16	-0.50	0.68	0.59	3.23	3.27	3.74	4.80	4.20	4.37	2.82	1.77	2.54	2.19	-0.71	2
-1.59	0.89	-2.32	-0.76	0.14	-0.15	0.56	1.47	1.58	3.03	4.47	3.95	4.02	5.00	1.78	2.19	1.21	1.18	-0.32	-0.98	-0.69	2
1.45	1.42	0.24	-0.06	-0.44	0.51	-0.51	0.70	1.42	2.82	3.30	2.62	4.91	4.70	6.81	4.91	3.58	1.52	1.78	-0.33	0.88	2
0.39	0.62	0.83	2.07	4.08	3.89	3.12	3.19	2.36	2.70	1.35	0.70	-0.16	1.72	2.73	1.60	1.52	0.32	1.24	2.03	1.38	0
-0.48	0.70	-0.22	-1.91	0.30	-0.43	1.12	0.65	1.83	1.43	3.91	4.50	3.94	4.09	4.87	2.34	2.74	0.60	0.43	-1.13	-0.74	2
-0.09	1.49	1.26	0.15	1.32	3.82	2.41	4.43	0.67	3.53	3.93	1.68	1.42	2.34	3.42	0.68	2.09	0.74	2.15	0.95	1.02	0
-0.76	-1.55	-0.48	0.48	0.64	3.72	4.15	3.82	4.65	3.59	3.97	3.65	1.75	0.96	1.42	-0.10	-1.53	1.64	-1.22	0.14	-0.02	1
-0.56	0.60	2.21	2.82	3.33	3.72	5.93	3.98	3.01	3.41	3.20	1.64	0.18	0.41	0.44	1.66	0.42	-0.30	0.46	-0.55	0.49	0
0.27	1.43	2.63	3.65	2.83	3.59	4.17	2.25	4.36	2.74	2.04	1.04	1.13	1.47	2.47	2.07	1.69	-0.07	3.19	-0.43	0.24	0
0.84	0.29	0.21	1.37	2.44	2.25	2.88	3.02	3.87	4.74	5.49	2.98	3.29	1.68	-0.43	2.81	0.03	1.26	0.25	1.73	-1.11	1
1.78	0.46	0.85	0.10	0.80	2.30	0.73	3.31	3.03	4.64	6.79	3.72	1.84	2.79	2.88	1.34	-0.25	0.13	1.19	-0.46	-0.33	2
0.17	0.01	-0.18	-0.74	1.60	-0.45	1.95	3.52	1.12	1.67	3.94	5.26	3.44	3.03	3.56	4.12	3.47	1.73	1.38	-0.02	-1.68	2
-2.34	0.39	-1.42	2.09	3.15	3.31	3.78	4.24	3.70	1.81	2.18	-0.51	0.52	1.55	1.14	0.86	2.59	2.16	1.29	-0.39	0.13	0
-0.13	-0.10	-0.72	-0.38	0.06	2.40	2.03	3.12	5.08	4.91	5.33	4.70	6.14	4.13	1.71	1.35	1.24	0.21	-0.61	0.49	-0.30	2
1.31	1.34	2.30	1.98	3.54	3.15	3.82	4.04	1.74	4.91	3.90	1.17	1.81	1.35	1.81	0.58	-0.21	-1.09	0.97	0.40	-0.84	1
0.37	-0.13	1.35	2.55	3.34	4.09	3.69	3.93	3.30	1.32	2.68	1.82	1.93	0.24	2.75	1.66	0.44	-0.69	-0.32	2.01	-1.21	0
-1.23	2.15	0.16	0.30	-0.35	-0.11	0.44	2.35	1.33	2.92	4.63	4.75	3.72	3.07	5.56	3.44	3.03	2.67	1.50	0.24	-0.23	2
-0.28	1.09	1.51	2.20	3.03	5.17	4.46	4.41	3.30	3.61	2.63	1.82	1.20	1.98	0.14	1.53	-2.43	0.26	0.66	-1.29	-0.35	1
-0.82	1.61	2.02	1.01	2.15	2.57	1.46	2.25	0.47	1.47	2.73	1.54	1.93	2.70	4.42	3.17	1.62	2.17	1.22	1.01	-0.93	0
1.04	0.62	2.56	2.58	5.92	5.29	4.94	4.11	3.12	2.68	1.20	1.75	1.03	-0.32	0.39	1.63	-1.96	1.17	1.86	0.67	0.56	0
-0.74	-0.26	1.25	-1.29	0.52	-0.26	-0.20	1.89	3.62	5.97	9.06	5.57	5.97	3.59	2.40	1.61	0.29	-0.55	-1.21	0.34	0.13	2
-0.13	0.24	-0.06	1.49	1.31	1.65	5.75	6.48	5.98	2.70	4.07	2.89	1.86	2.08	1.01	1.49	-0.42	-0.10	0.43	1.55	-1.64	1
0.42	0.40	0.07	-1.03	-0.16	1.97	0.28	0.92	0.96	-0.55	1.01	3.71	4.91	4.15	4.98	3.62	4.90	2.25	3.41	2.35	-1.34	2
1.54	1.51	3.19	1.49	3.39	3.25	3.30	1.79	3.94	2.47	4.03	2.71	0.59	1.81	-0.16	0.58	-0.34	-1.15	1.66	-1.19	-0.99	1
1.06	-1.40	-1.09	-1.16	-0.44	2.86	-1.29	-1.15	0.14	1.40	1.77	1.37	3.40	4.22	6.18	5.12	3.33	1.26	1.04	2.97	-0.21	0
0.28	-0.98	-0.79	-0.42	-0.69	1.93	2.29	3.44	2.55	5.49	5.21	2.82	2.93	3.00	3.37	2.10	1.88	1.36	1.33	1.86	-0.08	2
-1.62	-1.29	0.78	0.71	2.31	4.37	5.03	4.37	4.09	4.89	3.99	2.81	1.55	2.73	2.31	0.58	-0.24	-0.87	-1.77	1.82	-0.53	1
-0.79	0.02	3.42	3.18	3.40	3.56	7.45	5.44	4.35	3.35	0.98	-0.44	-1.39	0.18	0.96	0.52	-1.68	0.23	-0.46	0.86	0.94	0
0.25	-1.10	1.55	0.77	-1.91	1.26	1.60	5.06	5.20	4.57	4.63	3.97	2.63	4.38	0.73	0.52	-0.04	-0.27	-0.76	0.31	-0.02	1
1.72	0.23	0.10	0.48	0.51	0.11	2.09	3.82	3.93	4.93	4.05	6.53	5.26	3.68	0.51	2.20	-0.46	0.70	0.60	-0.06	0.76	2
0.97	-0.99	-0.99	-0.98	-0.63	0.47	0.68	0.95	1.16	2.45	4.23	4.15	5.02	2.54	5.20	3.65	2.43	1.11	1.96	-0.43	-0.73	2
1.54	0.69	1.77	1.59	2.49	1.95	4.66	4.16	4.80	4.18	4.11	3.19	2.11	2.72	-0.65	0.44	0.51	-0.48	1.12	-0.45	-0.64	1
0.43	-0.20	-0.01	1.39	2.84	2.89	4.10	2.89	3.99	3.38	3.40	4.01	1.86	-0.20	2.17	1.93	-0.02	0.40	1.10	-0.03	0.85	1
-0.43	-0.25	1.16	2.24	-0.12	-0.21	-0.01	2.60	1.85	4.62	5.35	4.46	4.18	4.93	3.45	0.73	1.21	0.40	-1.01	0.26	-0.95	2
1.16	0.06	-1.23	0.10	0.40	1.49	1.21	3.46	3.57	5.19	6.68	5.68	2.51	3.44	4.59	2.78	-1.21	1.83	-0.67	1.71	0.55	2
0.84	-1.48	0.51	0.60	-0.35	0.65	0.20	1.70	3.53	4.85	4.63	3.62	5.75	2.97	3.03	0.60	1.52	0.48	0.34	0.68	-0.61	2
-0.55	-1.31	-0.90	0.66	-0.43	2.95	2.77	3.75	3.04	4.96	4.25	5.87	3.22	2.12	0.62	1.25	-1.97	-0.59	1.12	0.46	0.87	1
-0.33	0.32	-0.51	-0.85	-0.06	1.30	1.11	5.17	3.89	4.70	5.55	3.68	2.78	1.77	2.80	3.98	-0.73	-0.95	-0.05	-0.14	0.59	2
-0.03	0.86	0.85	-1.01	0.64	0.12	3.20	3.15	1.81	4.88	6.55	4.09	3.62	5.01	2.09	2.78	1.00	0.08	0.47	2.00	0.50	2
1.02	-0.15	3.22	1.00	0.25	-0.47	-0.18	-0.92	-1.87	1.56	2.34	3.19	4.64	2.74	4.43	4.70	2.97	2.19	0.74	1.73	0.78	2
-1.13	0.22	2.61	2.20	2.98	3.72	5.76	3.93	3.67	2.43	2.76	3.14	0.41	1.62	2.08	1.23	1.01	0.48	0.40	0.24	-0.68	1
1.17	0.35	1.47	2.76	6.32	3.82	6.17	5.85	5.35	2.78	1.82	2.04	1.43	0.73	0.85	1.34	-1.65	0.18	-0.92	-0.71	0.54	1
-0.29	0.30	-0.47	0.02	0.17	1.86	1.87	3.48	4.02	4.54	5.59	4.83	3.74	1.33	1.46	1.40	1.67	1.96	0.03	0.48	0.83	2
0.43	0.12	-2.17	0.04	0.90	-0.00	2.02	4.01	4.15	3.74	6.57	5.35	4.26	2.59	1.39	1.54	1.30	1.76	-0.97	0.81	0.88	2
-1.56	0.40	-0.30	2.49	0.19	-0.06	1.68	1.72	0.83	2.06	2.27	2.88	2.49	2.26	6.58	4.76	0.91	3.81	1.23	0.86	1.04	0
-0.49	1.04	1.81	2.72	3.81	2.88	5.31	4.57	2.57	3.90	4.29	1.36	0.43	0.29	2.19	-0.43	0.16	-0.53	-0.03	-0.70	0.14	1
1.66	-0.50	2.17	1.25	5.51	4.72	6.84	5.83	3.16	3.72	2.99	0.09	-1.51	-0.58	-0.05	0.99	-0.76	-0.69	-1.20	1.37	-0.80	0
-0.77	1.16	-0.40	0.98	0.53	0.52	1.69	1.89	2.54	2.48	4.58	4.31	3.25	5.25	3.01	2.28	1.17	-0.63	-0.49	-0.54	-0.25	2
-0.39	-1.70	0.85	2.35	-0.19	2.32	2.20	2.02	1.18	0.94	2.13	3.29	3.83	3.65	2.89	2.83	0.05	2.92	1.64	-0.16	-0.32	0
-0.56	1.62	0.84	1.82	2.92	2.37	3.69	4.18	2.72	2.55	0.38	2.60	2.86	0.94	2.48	1.16	3.11	2.26	-0.10	1.20	-2.23	0
-0.45	-0.12	-0.64	0.07	-0.07	0.36	2.42	4.08	6.55	5.52	5.96	5.72	3.87	4.81	1.03	-0.66	-0.40	-0.27	0.75	-0.11	-0.63	1
-1.12	-0.26	1.21	0.46	2.57	3.17	4.52	3.86	3.05	4.18	5.11	1.98	2.23	0.45	-0.30	0.29	0.44	-1.59	1.06	-1.22	1.22	1
0.51	0.82	0.74	3.12	1.28	3.17	2.32	1.55	1.10	3.85	3.71	2.68	2.24	3.43	2.73	1.58	3.13	1.39	0.19	0.79	-2.14	0
1.00	1.09	-0.01	-1.52	-0.17	0.14	0.93	3.16	2.97	3.78	4.44	3.44	5.35	3.62	3.47	2.73	2.82	0.43	-0.01	0.80	0.19	2
0.61	1.26	1.30	1.28	3.57	3.21	7.43	2.37	2.13	3.05	2.91	1.05	0.08	0.22	-1.16	-0.64	0.88	0.78	1.31	0.60	-0.40	0
0.73	0.91	2.51	1.16	1.96	3.01	2.66	4.05	3.15	4.28	5.02	2.36	1.93	1.74	1.20	3.07	-0.56	-0.45	-0.46	1.20	-0.50	1
-1.50	0.38	0.38	0.87	5.05	4.45	6.67	6.39	4.59	2.71	0.38	3.27	-0.13	1.61	0.06	0.41	0.55	0.02	0.21	-0.89	0.11	1
-0.10	-1.77	0.03	-0.19	0.14	-0.78	1.47	0.15	3.46	3.13	6.59	3.25	3.13	4.01	4.32	3.09	1.36	0.41	0.28	-1.04	0.93	2
0.19	0.36	-0.95	2.03	0.24	0.68	1.58	3.77	2.09	4.37	5.83	5.94	4.94	3.49	1.95	2.66	1.91	1.62	-0.56	-0.27	-0.19	2
-2.17	1.28	1.10	0.86	-0.89	1.24	-0.44	0.57	1.39	1.22	3.12	1.21	4.09	4.53	5.42	4.45	5.85	5.06	1.17	1.19	-0.53	0
0.95	1.19	0.86	2.70	2.73	6.65	5.74	3.20	4.66	3.13	1.84	1.25	0.06	0.73	1.45	-0.46	1.71	0.23	-1.93	0.84	-0.70	1
0.04	0.65	2.01	2.39	1.31	3.81	2.69	2.21	1.59	3.59	2.10	0.86	0.76	1.22	2.80	1.57	1.93	0.47	-0.19	0.02	0.64	0
0.68	1.01	1.34	-0.34	-0.84	-0.14	-0.35	1.30	0.93	2.09	2.36	2.70	3.13	4.70	6.60	4.42	3.80	2.90	0.87	1.85	1.19	2
-2.36	0.36	-0.08	2.38	1.72	3.04	3.65	2.99	4.11	4.08	4.25	2.17	2.25	0.89	0.27	-0.83	-1.56	-1.38	0.01	0.77	-0.40	1
-1.03	-0.45	-0.34	2.08	-0.81	0.12	3.35	2.78	3.53	5.27	5.78	5.88	2.35	3.46	2.84	2.43	1.66	-0.39	0.03	0.60	-1.71	2
-0.96	-0.56	-0.20	-1.93	-0.57	-0.77	2.18	0.60	2.99	3.17	3.98	2.96	1.89	4.07	2.85	2.81	2.68	2.63	2.16	0.70	0.25	2
0.28	-0.57	0.26	-0.39	-0.08	-0.09	0.45	-0.03	1.70	1.34	3.38	2.87	2.37	4.97	4.56	4.43	4.41	4.25	2.70	0.94	0.97	2
0.64	-0.16	1.42	3.68	3.56	3.21	5.33	4.61	3.42	3.94	1.16	1.30	2.18	0.13	0.68	-0.24	3.21	1.26	1.83	0.95	0.58	0
-1.25	1.10	1.89	1.34	0.71	1.37	3.26	2.54	3.61	5.15	6.58	3.68	4.32	3.61	1.01	0.77	1.07	1.87	-0.34	0.79	1.14	1
-0.38	0.49	1.66	1.75	2.68	2.15	4.67	3.80	2.23	3.39	2.54	2.60	-0.24	2.52	1.98	1.89	1.60	2.76	-0.02	0.10	0.09	0
-1.61	-0.21	-0.71	0.23	0.30	0.56	1.60	2.86	2.14	3.93	1.61	2.24	2.91	2.44	4.41	3.28	3.37	0.82	0.53	2.44	0.56	0
0.92	1.09	-0.03	-0.80	0.92	1.63	2.10	1.66	4.12	4.84	6.09	5.02	3.27	3.41	0.02	0.93	-1.08	-0.38	-0.96	-1.21	1.65	1
-0.05	-0.32	-0.14	1.29	-2.11	1.62	1.12	2.67	1.75	2.20	3.61	4.67	4.79	3.64	1.39	1.99	2.03	0.26	-0.27	1.67	0.38	2
1.52	1.82	2.83	2.35	1.94	2.52	4.83	4.64	4.44	2.04	1.63	2.01	0.06	0.16	-0.78	-1.08	0.98	-1.03	1.70	0.95	-0.35	1
-0.43	-0.26	0.15	1.32	4.11	2.95	4.23	2.32	1.64	1.92	0.77	2.90	-0.48	1.80	0.98	1.85	1.92	0.12	2.09	-0.37	-0.47	0
-0.50	-1.10	-0.10	-0.39	0.46	0.65	1.71	1.23	2.50	2.75	5.32	6.25	3.57	2.76	2.71	1.28	0.85	0.01	0.78	-0.20	-1.07	2
0.68	0.27	1.73	0.35	0.45	0.09	1.07	0.80	0.59	3.00	3.96	2.35	4.62	4.76	4.91	2.67	2.25	1.53	1.61	1.15	1.35	2
0.35	0.03	1.33	1.40	4.14	4.14	3.92	3.80	5.25	4.46	3.75	1.65	0.39	2.25	-0.88	0.91	0.69	1.10	-1.30	-0.65	0.70	1
0.81	-0.03	-0.45	2.35	0.75	2.90	0.89	1.02	0.42	0.99	0.90	1.39	2.20	1.25	3.00	2.55	2.76	1.61	-0.77	-0.64	-1.89	0
1.09	-0.04	1.56	1.13	0.11	0.52	0.61	1.82	-1.00	1.63	3.06	5.24	4.33	3.33	3.63	0.61	4.08	1.99	0.70	2.77	-1.71	2
-0.93	0.88	0.37	1.25	2.29	1.83	1.28	2.83	2.42	5.00	4.97	4.02	3.71	3.28	1.23	0.66	0.15	-0.08	-0.27	1.34	0.14	1
0.86	0.94	-1.31	-0.69	0.02	1.61	3.36	2.57	2.86	4.62	5.26	4.72	3.52	2.96	4.23	2.16	0.58	2.17	-0.47	-0.13	-0.26	2
-0.50	0.14	-0.43	2.15	1.40	3.07	3.00	2.42	1.41	2.94	1.12	1.20	3.89	3.44	4.37	3.58	3.58	2.22	0.97	0.61	-0.25	0
-0.99	1.84	0.83	3.07	4.12	4.35	2.44	5.06	3.05	4.11	2.78	1.45	0.25	-0.95	0.04	2.08	1.21	-0.20	-1.14	-0.43	-1.02	0
0.01	1.99	-0.11	-1.06	2.02	1.73	1.23	3.34	3.07	1.99	1.84	1.35	4.12	3.02	5.04	3.83	2.82	1.82	0.02	2.10	0.33	0
0.36	0.45	0.22	-0.31	0.39	2.64	1.70	3.24	3.43	5.07	5.29	5.91	4.81	2.44	1.94	0.93	-1.39	-0.80	-1.86	1.20	-1.13	1
0.35	1.10	1.30	-1.65	-0.10	3.45	2.69	3.65	5.02	4.65	3.71	2.65	2.43	0.27	3.46	0.29	0.28	-0.52	0.75	-0.29	1.42	1
1.05	0.01	0.45	1.05	0.98	2.61	4.17	1.38	1.46	1.86	3.49	1.13	2.09	1.40	5.28	1.22	3.33	1.59	-0.48	-0.72	0.64	0
-0.71	0.81	0.55	3.19	3.39	3.57	4.52	3.91	0.52	3.89	1.26	2.67	2.48	2.61	-0.77	1.67	1.61	1.76	0.07	-0.43	0.47	0
1.91	2.25	3.53	3.26	3.28	5.33	3.80	4.46	2.98	2.45	2.48	-0.05	1.02	0.70	2.45	1.27	0.27	-0.06	0.33	1.34	0.86	0
-0.42	0.94	2.03	2.13	4.36	5.81	5.89	5.14	4.18	4.48	2.90	0.60	-0.13	-1.26	0.17	0.15	-0.27	1.04	-0.22	0.16	-1.64	1
1.36	1.10	-0.30	0.43	2.36	1.61	1.35	3.67	2.42	1.26	2.22	1.47	1.32	1.41	5.60	3.61	3.37	2.86	0.37	0.08	-1.23	0
1.49	0.15	-0.65	2.12	1.26	4.88	4.11	2.92	1.96	2.00	2.35	1.71	1.68	1.62	-0.04	0.85	0.49	2.02	1.55	0.71	0.21	0
-0.94	1.85	-0.68	0.58	-0.62	-0.31	1.04	1.06	3.58	2.96	3.85	3.84	3.42	5.37	6.61	1.68	1.67	1.05	0.35	0.78	0.91	2
0.18	-0.48	-0.35	-0.72	1.87	3.33	0.35	1.30	3.65	5.21	4.80	6.50	4.61	3.91	0.92	2.21	0.47	0.22	-0.85	0.31	-0.40	2
0.70	-0.56	1.28	-0.84	0.56	1.58	2.38	2.95	4.85	7.06	6.75	5.61	4.74	4.35	1.96	0.78	-0.75	1.75	0.83	2.05	1.76	1
0.06	1.51	1.68	1.42	1.12	2.57	1.40	0.87	1.20	2.32	1.73	1.67	0.42	3.72	2.93	2.34	2.06	1.55	1.62	1.46	-0.35	0
-0.52	1.86	1.10	2.90	4.87	5.30	4.37	4.59	4.24	4.36	2.40	1.75	-0.17	0.51	1.66	-0.17	-0.32	0.23	0.36	0.34	2.20	1
-0.18	1.54	0.92	1.84	-1.49	1.90	0.18	1.21	2.41	3.56	4.65	2.41	5.17	4.74	3.81	3.39	3.16	1.61	0.63	-0.14	1.02	2
1.63	1.15	1.21	0.25	0.99	1.39	1.86	2.87	2.74	2.07	3.11	2.40	2.97	3.45	5.12	1.82	2.90	2.45	2.85	2.09	-0.91	0
-1.29	2.14	1.14	2.22	3.51	4.25	4.73	3.18	2.82	1.78	1.48	2.27	2.18	3.34	3.45	2.67	3.81	2.97	0.82	0.31	1.80	0
-1.56	1.74	1.47	-0.21	0.31	-1.37	3.02	1.92	2.13	6.24	6.36	6.13	3.95	1.92	2.82	1.83	-1.26	-2.24	-1.19	-0.51	0.98	1
-1.89	0.90	2.79	-0.28	1.07	2.18	4.59	3.20	3.55	3.88	4.60	4.03	3.41	0.51	0.78	1.88	1.75	0.46	1.06	-0.91	-0.12	1
0.91	1.47	-0.73	1.49	-1.16	1.26	0.97	2.41	2.43	4.17	2.60	3.99	3.77	4.95	4.83	3.90	2.56	0.78	1.19	0.08	1.36	2
-1.11	1.13	1.26	0.07	1.23	0.51	1.98	0.90	2.28	1.08	1.24	1.89	2.62	2.55	6.90	3.43	3.79	4.19	0.73	1.21	-0.24	0
0.54	0.81	1.39	0.41	2.59	2.26	3.34	4.49	3.26	4.89	4.47	1.99	1.56	0.21	0.39	-0.08	1.29	0.07	1.69	-0.21	1.51	1
-1.13	1.37	1.79	1.61	4.15	4.00	5.42	3.47	3.51	4.60	2.80	0.60	-0.88	-1.09	-0.40	-1.52	-0.04	0.04	-0.62	-0.54	0.02	0
1.31	0.47	0.80	-0.41	-0.47	0.32	0.06	0.00	0.13	2.92	3.41	2.08	4.31	4.06	6.56	4.31	4.52	1.35	2.12	0.16	-0.63	2
0.34	0.62	0.76	0.41	-0.05	2.97	4.28	2.72	5.12	5.21	1.48	4.18	0.78	1.10	-0.01	1.97	0.35	-0.27	0.78	-0.25	-0.37	1
-0.16	-0.56	-1.50	0.40	1.85	1.46	1.41	2.12	6.07	3.65	6.27	4.71	4.42	3.97	2.31	0.61	0.21	-0.97	2.18	-0.30	-0.57	2
-0.20	0.52	0.73	-1.32	0.79	2.53	2.25	2.61	4.92	4.31	6.56	4.34	3.94	1.06	1.49	-0.41	-0.26	-0.35	-0.93	2.02	-0.48	1
-0.06	-0.02	-0.45	-1.20	-0.38	0.56	0.43	2.72	1.64	2.46	3.50	3.50	3.98	5.54	4.01	1.48	2.90	1.41	0.89	-0.24	-0.13	2
-1.03	-0.21	0.71	2.15	-0.89	1.64	3.22	1.87	3.33	4.96	3.93	3.32	1.53	5.04	2.44	4.17	1.40	1.72	-1.00	2.37	0.04	2
-0.22	-0.87	1.44	0.81	-0.45	2.48	4.00	3.23	3.57	3.83	5.04	2.08	4.22	2.75	1.04	0.28	0.41	-0.08	0.32	1.77	-0.12	1
-0.66	-0.25	2.23	1.07	0.54	0.99	1.17	1.69	4.02	2.59	2.93	3.78	4.25	4.12	2.88	1.20	1.54	1.03	1.73	0.13	0.83	2
-1.80	0.76	-1.21	1.21	0.85	-0.43	0.65	2.94	4.78	4.45	7.09	3.36	3.08	2.61	2.33	2.05	-0.46	0.34	-2.02	1.67	0.77	2
-0.97	-2.31	-0.76	0.82	-0.03	-1.53	3.03	2.44	1.74	3.13	5.58	4.68	1.90	3.98	3.69	0.84	0.36	0.45	0.05	0.59	1.05	1
1.88	-0.43	0.46	0.50	-0.52	0.36	2.05	3.68	3.12	5.58	3.75	6.35	3.94	0.92	2.01	0.56	0.25	0.25	1.01	2.10	-0.02	1
-1.76	0.29	0.62	-0.55	0.15	0.01	1.71	0.98	-0.77	1.13	1.93	3.66	4.55	3.68	5.86	4.31	3.42	3.14	0.29	1.77	-2.26	0
-1.01	-0.66	1.26	0.52	-0.88	1.42	0.03	0.04	0.24	2.64	1.67	3.42	3.58	3.37	6.73	3.23	2.00	2.96	2.59	2.86	-0.57	2
0.72	1.62	-0.63	-0.63	-0.21	-0.69	0.81	3.56	1.49	3.59	5.38	5.26	4.94	4.44	2.43	1.73	-0.27	-1.32	-0.71	0.45	-1.23	2
-1.22	1.50	-1.37	1.54	-1.27	1.68	-0.34	1.01	-0.37	3.03	2.72	3.10	4.06	5.55	6.69	4.74	4.37	2.26	3.30	0.80	-0.76	0
1.82	-0.28	-0.74	-0.26	-1.04	0.14	2.29	0.42	3.44	3.20	4.97	4.93	3.38	5.59	2.12	1.71	1.72	1.48	0.78	0.20	0.78	2
-0.17	-0.39	1.20	2.25	4.60	5.49	5.42	5.50	3.72	3.18	1.78	1.52	-0.29	1.61	-0.28	-0.71	0.74	0.57	-0.61	1.59	-0.42	1
-1.13	0.38	3.45	3.96	4.82	4.11	2.95	4.01	3.16	3.35	2.69	1.28	1.56	-1.06	-0.73	0.46	-0.18	0.29	-0.10	-0.03	0.15	1
1.42	-1.90	-0.06	-1.01	0.74	1.73	3.31	3.16	2.19	0.23	0.96	2.75	3.87	1.23	4.18	1.90	4.73	2.04	1.18	-0.45	-1.75	0
-0.40	0.79	0.82	-0.08	-0.18	0.52	2.44	0.06	1.56	1.27	3.48	3.89	4.64	2.18	5.59	3.40	1.00	2.39	0.35	0.89	-1.36	2
1.68	-0.07	0.42	-0.92	2.82	0.84	-0.17	-0.82	0.98	0.65	0.64	2.30	0.77	2.73	4.97	4.23	3.19	1.23	1.45	0.19	-1.17	0
0.72	2.40	1.11	-1.63	-1.27	-1.21	1.20	0.61	0.68	2.97	4.47	2.11	4.11	4.36	4.25	3.46	3.31	1.40	-0.01	1.28	0.02	2
1.53	0.48	0.37	-0.04	0.52	1.61	3.12	0.42	0.32	2.41	2.63	2.73	2.42	4.47	3.83	4.56	2.12	1.76	0.42	0.25	0.69	0
-0.71	1.86	1.76	2.40	2.36	2.49	1.87	1.40	3.00	1.82	2.12	3.15	3.38	2.68	3.37	2.57	3.05	1.82	1.95	2.18	0.02	0
-1.14	1.26	-1.73	0.62	0.09	0.63	1.49	2.30	2.33	3.31	3.84	4.67	3.64	1.94	2.81	2.08	-0.14	0.44	0.88	-1.44	-0.57	2
1.65	1.51	3.30	0.67	2.15	3.22	5.96	3.00	4.48	3.44	6.17	1.35	3.17	1.06	0.46	-0.16	-0.07	-0.53	0.67	0.82	-0.11	1
-1.28	0.11	-0.65	1.01	1.22	-0.60	-0.25	0.63	0.07	4.32	2.12	2.12	2.86	3.16	5.45	3.15	3.77	1.78	1.83	-0.44	0.35	2
0.27	0.25	0.97	1.27	2.46	6.47	4.48	4.69	3.00	3.82	3.59	0.35	2.06	1.65	0.46	0.27	0.80	0.16	-1.42	-0.75	-0.25	1
-1.00	0.35	2.97	2.64	4.77	4.88	5.65	4.56	4.09	3.80	2.40	0.38	1.70	1.29	-0.69	-0.62	-0.30	-1.02	1.03	0.64	0.29	0
-0.23	0.62	2.10	2.24	2.68	4.19	5.57	5.21	2.78	2.58	0.02	1.91	0.65	-0.85	2.64	1.70	1.65	0.41	-0.23	-0.74	-0.06	0
-0.29	-0.24	2.78	1.06	-2.29	1.63	0.46	3.04	2.71	2.79	4.80	4.41	3.24	3.56	3.69	1.76	2.12	1.61	0.53	0.43	-0.82	2
0.54	-1.53	1.48	1.78	0.86	1.00	2.62	-0.33	2.72	1.80	2.30	2.93	1.74	2.45	5.13	3.75	1.41	2.81	1.10	0.22	-2.07	0
-1.35	0.55	3.42	2.69	2.23	3.66	4.00	3.68	3.78	3.88	2.37	1.83	0.67	1.88	-1.48	0.55	-0.19	-1.34	0.81	-0.46	-1.22	1
0.25	0.98	1.00	4.55	4.39	4.39	8.03	3.91	3.11	2.90	0.53	0.89	1.30	1.30	-0.03	0.85	0.95	1.10	-0.27	0.41	0.39	0
0.49	-1.55	-1.62	-0.48	0.74	1.24	1.87	2.36	6.05	5.40	5.93	5.23	4.67	4.66	2.12	-0.01	1.17	0.30	0.78	0.13	1.19	2
1.50	-0.80	-0.44	0.24	-0.35	0.49	0.97	0.80	2.65	3.92	3.58	3.95	5.18	5.01	3.37	3.92	1.41	-0.08	-2.55	-0.37	-0.42	2
0.48	0.79	-1.04	-0.88	0.98	1.04	3.25	0.95	4.04	2.76	5.40	4.92	3.17	2.85	2.42	0.21	0.21	-1.49	-1.19	0.50	-0.72	1
0.46	-0.82	-1.19	1.83	-0.05	1.99	3.53	2.45	3.16	5.31	5.30	4.52	4.02	1.94	0.43	1.85	-0.92	-1.74	0.14	0.64	-0.94	1
-1.55	-0.62	-0.04	-0.31	0.16	1.24	1.68	0.84	2.44	1.41	5.38	4.35	5.22	5.07	1.26	0.85	1.49	0.99	1.09	-0.23	-1.32	2
1.10	1.46	1.88	1.84	2.21	4.45	4.54	3.90	4.19	3.85	1.03	2.48	1.75	0.25	0.40	0.91	0.89	0.58	1.17	-0.62	0.68	1
-1.54	0.14	1.36	2.46	2.75	2.45	3.81	4.52	3.79	4.79	3.15	3.41	1.67	1.82	1.25	1.48	1.12	-1.03	-1.18	0.03	0.71	1
0.07	2.29	1.05	3.53	2.64	4.42	5.07	5.06	2.54	4.40	3.81	0.99	1.50	1.49	-0.33	0.06	0.03	-1.00	-0.46	-0.31	2.26	1
1.47	1.45	0.38	0.06	-1.18	0.72	1.47	3.64	5.09	5.91	6.09	4.58	5.83	2.75	2.90	1.98	-0.99	-0.85	-1.28	0.44	1.35	2
0.46	-0.32	1.69	0.98	2.22	0.29	2.64	2.46	2.04	2.82	0.72	4.52	1.10	2.17	3.34	2.74	3.19	2.12	1.63	0.48	-0.26	0
-0.37	-0.53	-1.26	1.48	1.95	1.32	1.33	4.10	3.61	4.28	5.09	5.08	2.98	2.37	0.86	0.05	0.23	-0.87	0.81	0.68	2.65	1
1.22	1.63	-1.71	-0.78	-0.82	2.32	0.94	3.05	2.81	5.46	6.00	5.82	4.27	3.46	3.50	2.18	0.25	1.28	-0.97	-0.24	-0.11	2
-0.48	0.04	1.67	3.92	4.16	3.39	4.43	4.16	1.83	4.11	2.31	1.08	1.25	1.39	0.08	-0.39	0.56	1.69	0.44	0.79	1.05	0
0.47	0.14	0.40	0.27	-0.41	0.47	0.93	-2.95	-0.33	-0.31	2.39	3.91	5.28	4.74	7.19	5.61	4.32	2.75	2.31	0.21	-0.47	2
-0.51	-0.48	2.40	1.50	3.82	5.35	5.26	4.23	5.03	3.36	3.30	1.23	2.93	0.94	0.21	-0.08	-0.75	-3.15	-0.09	-1.02	0.78	1
2.18	-0.70	0.20	1.59	0.79	2.84	1.61	3.12	3.87	5.62	5.36	4.02	4.55	1.56	3.27	2.86	0.12	1.65	2.14	1.38	-1.53	2
0.59	-0.20	1.77	0.37	-0.55	1.17	1.78	1.05	0.65	0.63	3.23	2.65	1.71	4.25	5.04	3.50	3.78	3.75	0.92	1.98	1.23	0
-0.81	0.78	0.18	1.56	-0.59	1.65	3.10	3.84	3.60	4.81	5.16	3.17	1.39	1.44	1.93	1.25	0.02	-0.19	0.35	-1.20	-0.98	1
-1.42	-0.39	1.67	0.09	-0.46	0.08	0.64	5.01	5.94	5.17	6.21	6.03	2.62	2.74	2.70	2.15	0.02	1.71	-0.23	3.09	-1.57	2
0.52	1.33	0.70	-0.31	-0.10	0.01	-0.22	0.13	2.07	2.67	4.03	2.33	1.66	4.00	6.18	5.44	3.87	1.61	3.24	-0.03	0.15	2
0.70	-0.53	3.67	2.78	2.62	3.76	5.97	5.56	3.61	3.91	1.98	2.50	1.02	1.31	1.52	-0.79	0.65	0.12	-1.01	1.13	-0.53	0
0.09	-0.11	-0.95	-0.79	-0.47	1.78	1.40	2.95	2.00	4.32	4.64	5.67	5.87	3.25	1.91	0.67	-0.18	-0.26	0.04	1.25	0.44	2
-0.86	-0.68	0.71	1.93	0.15	0.92	0.30	-0.83	-0.61	3.42	1.61	4.47	2.56	4.14	5.41	4.51	2.52	4.34	2.61	1.93	-0.30	2
0.49	-0.45	-0.72	0.70	1.53	2.29	5.03	3.52	3.43	4.29	5.31	3.08	2.89	2.49	1.43	-0.15	1.46	0.82	-0.55	-0.20	0.21	1
-1.58	0.01	2.33	3.23	3.43	5.42	4.58	6.79	3.86	4.02	0.99	0.37	0.42	1.30	0.78	2.00	0.08	-0.82	1.37	-0.92	-0.20	1
-1.44	0.98	0.88	-1.07	-0.21	0.80	1.76	1.85	4.77	4.29	4.46	5.79	4.19	4.44	1.79	-0.73	1.61	0.47	-0.28	0.56	0.35	2
1.18	1.02	-0.27	-1.52	-0.27	2.53	2.42	3.21	3.96	5.00	5.38	5.92	4.81	4.41	2.87	2.01	1.20	-0.03	0.69	0.21	-0.78	2
-0.09	2.03	0.81	2.38	1.22	4.49	4.83	3.51	3.44	2.95	5.66	4.99	1.38	2.83	-0.33	0.43	-0.70	-2.70	-0.37	-0.25	-1.01	1
0.39	1.69	-0.22	4.44	2.72	2.29	5.25	3.84	2.84	3.53	3.83	2.71	0.24	-0.16	0.88	-0.12	-0.42	0.66	0.94	0.08	1.57	1
0.19	-0.65	0.60	2.93	1.07	5.29	6.11	4.45	2.47	4.52	3.11	0.73	0.30	0.11	1.95	-0.39	-0.32	0.81	0.88	-0.17	0.25	0
0.54	0.26	2.76	0.14	1.69	1.32	2.85	3.55	3.26	2.64	5.40	3.82	5.12	3.67	2.10	0.62	0.53	0.09	0.19	-2.25	-0.41	1
1.19	0.88	-1.00	0.68	2.46	1.43	1.51	-0.04	0.76	1.28	1.37	1.85	2.94	1.94	3.60	4.19	2.51	1.88	1.57	0.45	-1.25	0
-0.42	0.10	1.04	-1.62	0.87	0.73	0.46	-0.31	0.23	0.34	2.90	1.73	5.47	3.88	4.86	4.18	4.47	2.16	2.61	-0.36	0.79	0
0.04	0.35	-0.72	0.67	-1.73	1.23	1.11	2.82	0.36	6.66	5.46	4.79	5.29	4.18	2.65	2.38	0.16	-0.94	0.89	0.51	1.62	2
0.98	0.55	1.08	2.29	4.89	3.07	5.43	3.66	3.01	2.21	1.93	3.20	0.32	2.44	1.28	-0.34	-0.04	1.43	1.23	-0.15	-0.68	0
-3.34	-0.36	2.71	3.07	4.40	4.45	4.92	3.57	3.26	1.57	2.11	-0.29	-0.69	0.62	-0.12	-1.19	-0.22	-0.14	-0.19	-0.78	0.81	0
-1.01	1.23	-0.27	1.09	0.13	1.35	0.17	0.55	0.75	-0.94	1.35	1.74	3.51	3.87	5.40	3.01	3.14	3.96	2.56	0.40	-0.86	0
-0.17	0.35	-0.40	0.94	2.69	1.18	3.03	2.34	0.68	1.49	1.79	2.29	3.89	2.19	3.89	5.79	2.09	2.21	1.30	0.74	0.43	0
0.73	1.08	2.74	0.95	1.50	3.78	4.01	3.58	3.62	5.08	4.95	1.53	0.45	0.90	0.54	1.50	-0.55	1.59	0.65	1.28	0.87	1
0.82	-0.41	0.38	-0.47	-0.17	-0.79	1.19	1.97	1.51	2.01	5.12	3.50	4.13	3.82	3.92	1.91	2.63	0.61	0.61	0.32	-0.92	2
0.21	-0.24	0.53	0.22	2.54	1.30	2.16	1.88	3.83	0.82	2.87	1.80	1.19	4.45	2.14	4.25	1.06	0.44	2.09	1.66	-1.25	0
-0.30	2.01	0.33	0.83	1.61	2.26	1.98	2.69	1.49	2.74	2.84	0.35	1.26	2.25	1.60	1.57	-0.72	1.36	0.39	1.52	-0.10	0
1.04	0.89	1.99	2.26	1.63	4.03	4.44	4.56	4.29	5.07	3.10	0.39	1.27	-0.06	-0.64	0.21	0.12	-0.04	-0.11	0.76	-1.06	1
0.50	0.68	0.36	-1.76	1.28	0.10	-0.17	0.77	-1.25	1.35	2.50	3.52	3.77	4.63	5.32	3.78	4.02	4.62	4.04	0.36	0.51	2
-0.03	-1.44	-0.63	2.02	0.85	1.98	2.62	3.12	5.55	4.06	5.91	2.72	2.37	2.39	0.79	0.52	0.91	0.60	-0.10	0.18	-0.16	1
-0.52	-1.12	2.50	1.90	-0.11	0.58	1.85	2.62	1.95	4.76	4.91	5.38	2.45	3.15	1.78	-1.11	0.54	-0.41	-0.18	0.66	-0.09	1
-0.02	1.23	-0.31	1.04	2.09	2.02	2.01	1.10	1.94	1.88	2.28	2.11	2.08	1.84	4.43	4.07	3.23	3.47	1.88	-0.51	1.72	0
-0.24	-0.59	0.66	-0.02	1.50	2.01	0.58	-1.49	0.96	2.53	1.23	2.36	3.57	5.04	3.56	4.41	2.94	3.41	1.26	0.95	0.93	0
0.03	-1.17	1.22	0.19	0.10	1.41	-0.66	-0.47	0.54	3.91	4.01	2.22	4.88	4.76	6.17	5.72	1.77	1.71	2.15	0.68	-0.44	2
-0.26	0.35	1.21	0.28	0.87	1.48	0.93	1.45	3.08	3.80	5.64	3.03	3.43	2.44	4.00	2.20	2.33	-0.49	1.28	-0.13	-0.74	2
-0.42	1.23	-0.45	0.34	1.38	0.10	0.42	1.62	0.58	2.21	1.42	3.22	2.45	3.91	3.84	4.89	1.07	1.75	1.04	1.33	-0.77	2
2.71	0.57	-1.10	1.55	-0.71	-0.70	-1.49	-0.20	-0.58	1.78	2.66	4.69	3.36	5.17	7.04	5.25	5.69	4.42	3.23	0.84	1.69	2
1.36	-1.48	1.13	4.24	4.36	5.30	6.00	4.85	6.08	2.42	1.73	0.87	-0.54	1.56	-0.43	-1.35	-1.49	-1.01	-0.06	-0.48	2.04	0
-0.23	0.03	0.71	0.48	-0.38	3.57	3.86	2.90	1.91	4.14	2.63	4.73	4.11	1.44	3.15	0.93	0.04	-0.13	-0.68	1.00	-0.60	1
-0.56	0.53	0.34	0.40	2.83	3.20	3.76	3.35	2.43	3.65	2.77	0.92	1.41	2.59	1.37	1.78	1.20	0.02	0.42	0.42	0.12	0
0.46	1.04	0.31	1.06	1.40	2.03	2.93	3.88	3.67	4.33	3.50	4.30	2.17	0.15	2.30	-1.19	-0.94	0.07	2.62	2.06	-0.25	1
-0.05	0.48	2.10	2.01	2.96	4.49	6.31	3.89	1.93	4.69	1.89	1.87	-0.46	0.44	1.39	0.57	0.70	-1.75	-1.02	-0.72	-1.10	1
0.90	-1.57	-2.25	-0.16	-1.41	0.91	0.43	3.54	2.74	5.42	5.65	5.85	5.01	4.11	2.25	1.94	2.51	0.68	1.15	-1.41	0.96	2
0.65	2.50	1.16	2.14	3.09	4.51	4.46	2.07	3.29	1.23	3.40	1.40	-0.08	2.71	2.72	0.32	1.89	1.48	0.46	-0.56	-1.31	0
-0.50	-0.46	0.00	3.00	1.92	3.11	3.98	2.31	3.09	0.40	3.16	1.97	2.27	2.52	2.54	1.36	0.59	1.99	2.52	-2.77	-1.34	0
0.36	0.88	0.14	-0.81	1.51	3.51	1.64	3.93	4.89	5.10	6.06	2.95	1.19	2.12	1.45	-0.07	-1.24	1.03	1.04	0.40	1.12	1
1.07	-0.94	0.32	-1.04	0.41	-1.39	2.39	0.44	0.58	1.54	0.96	4.25	4.42	5.19	5.79	4.92	2.99	3.34	0.29	-1.39	-1.33	2
0.93	1.41	1.59	1.19	2.47	2.70	1.91	1.31	3.04	3.03	4.64	2.43	3.54	3.11	2.53	3.00	1.85	1.84	0.93	0.03	-0.43	0
-1.50	0.17	2.93	2.51	3.28	4.39	6.34	3.07	2.55	2.58	1.55	1.18	0.19	1.62	0.26	0.93	0.77	-0.67	-0.25	-0.67	1.16	1
-0.52	-0.04	1.59	4.75	3.83	3.33	4.89	4.71	1.55	3.72	2.66	1.39	0.01	1.25	0.70	1.62	0.09	1.63	-1.08	0.77	0.48	0
-0.11	0.41	-0.71	0.25	-0.26	-0.66	1.44	2.37	0.67	3.35	4.12	2.90	4.20	4.80	4.03	2.31	2.90	1.55	1.24	1.43	0.24	2
2.48	2.22	1.12	2.71	2.32	4.02	6.51	4.35	4.51	4.25	2.69	0.10	0.97	-0.25	0.30	1.23	-0.22	-0.60	-0.26	-0.30	0.10	1
-0.79	-0.38	1.55	1.08	1.14	0.07	0.06	-0.96	2.20	3.40	5.02	3.73	4.45	2.10	3.50	4.08	3.51	-0.43	1.39	-0.68	1.88	2
0.21	0.25	0.27	-0.43	-0.02	0.58	0.22	-0.35	0.06	2.71	-0.99	2.74	3.21	4.92	4.23	5.47	3.97	3.60	1.86	0.40	0.26	2
1.01	0.28	2.87	3.04	4.06	5.27	2.47	4.86	5.93	4.35	3.70	1.15	0.77	-0.34	-0.59	-0.40	1.22	0.23	-0.44	-0.48	-1.84	1
1.28	1.46	0.40	1.03	2.26	1.25	1.47	1.82	-0.30	0.20	2.40	1.91	3.48	4.43	6.99	4.34	2.95	2.88	0.84	1.17	-0.38	0
-0.00	-0.43	-0.19	-0.62	0.26	2.12	2.42	4.62	4.95	4.67	5.71	5.35	2.34	2.44	2.57	0.01	0.30	1.00	0.86	0.78	-0.20	1
1.82	1.08	0.77	3.48	1.24	5.78	4.92	4.24	4.21	1.88	2.37	0.98	1.53	1.49	0.44	-0.05	0.11	0.44	-1.54	-1.35	-0.64	0
-1.33	-2.15	0.37	0.58	-0.12	1.42	2.64	2.04	0.35	0.88	1.73	3.04	4.03	2.99	1.26	2.55	2.28	1.48	-0.83	1.00	-0.94	2
0.71	-0.01	1.10	1.52	-0.50	-0.42	-0.65	0.64	2.04	1.52	0.93	3.97	4.07	4.04	4.66	2.90	1.08	2.17	2.59	0.69	-0.78	2
-1.26	0.21	0.91	1.04	0.94	2.15	2.31	3.96	3.96	5.78	5.14	2.25	4.45	2.43	1.79	-0.24	-1.03	-0.34	-0.82	1.92	-1.11	2
-2.52	1.83	0.55	3.47	4.00	6.24	5.37	4.49	4.21	3.01	1.60	-0.03	0.49	-0.34	1.73	0.45	-0.41	-0.02	1.29	0.17	0.50	0
-0.73	1.52	0.99	2.14	0.45	2.34	1.80	4.73	3.91	6.08	5.45	3.89	4.41	0.82	0.33	1.37	-0.83	-1.36	0.73	-0.72	-1.26	1
-0.94	-1.60	1.50	0.45	1.68	3.69	4.44	2.95	1.78	3.01	0.22	3.22	0.61	-0.14	2.90	1.99	1.37	1.70	-0.31	0.95	-1.28	0
0.38	1.23	1.97	1.78	2.08	2.76	0.69	1.43	1.30	0.86	3.55	1.34	3.80	5.00	2.28	3.80	1.65	1.95	2.19	0.67	-0.21	0
-0.88	-0.57	0.73	-0.96	-0.11	0.36	2.01	1.68	2.38	2.20	1.52	3.26	2.39	3.16	6.43	4.72	3.68	2.10	0.40	1.23	0.80	2
-0.71	1.03	1.44	3.57	3.63	5.23	6.82	5.20	3.12	4.01	3.47	2.55	-0.22	1.39	-0.11	-2.15	-0.22	-0.91	0.24	-0.24	0.08	0
0.38	-0.70	-0.16	0.31	-0.64	-1.13	0.33	1.98	3.13	3.93	3.91	5.14	2.94	2.80	3.54	2.28	1.61	1.28	0.47	-1.09	-0.59	2
-0.94	0.98	1.35	4.28	4.46	3.68	6.12	6.07	4.25	2.84	2.37	3.23	0.06	-1.18	-1.31	-2.04	-0.21	1.68	-0.08	0.48	-0.08	1
-2.21	-1.07	0.75	0.95	-0.36	0.37	2.79	1.95	1.60	0.75	1.87	2.21	3.62	3.53	4.84	3.22	3.37	2.42	1.80	1.55	-1.13	0
0.10	-0.43	-1.65	-1.04	0.58	0.35	1.48	3.11	3.89	5.33	7.11	3.87	2.65	2.73	1.71	0.04	0.26	1.33	-0.66	-1.56	-0.35	2
0.72	1.53	-0.00	0.50	-0.31	0.41	2.53	1.75	1.07	1.79	2.55	3.29	3.23	5.60	5.18	3.38	3.39	1.82	2.70	2.28	0.18	2
0.34	1.32	0.16	0.50	0.17	1.09	2.20	1.12	-1.00	0.56	1.92	2.12	4.11	4.50	5.94	4.30	2.81	1.01	2.94	0.46	0.96	0
1.20	-0.37	1.18	2.78	3.57	3.57	6.11	4.47	2.78	2.14	2.36	0.96	0.64	0.25	1.53	1.09	0.78	0.67	-2.15	-0.21	-0.82	0
-0.50	-1.94	-0.51	0.06	-0.08	0.87	0.26	1.47	2.83	1.22	2.97	4.32	6.32	4.77	2.58	2.75	3.76	0.15	1.85	1.90	-0.64	2
-0.76	-0.63	0.78	-0.73	-0.86	1.26	2.94	2.30	1.88	3.34	4.43	3.87	3.65	4.28	2.25	3.18	1.41	0.31	-1.79	-0.64	1.05	2
0.82	0.55	-0.85	-0.06	-0.45	-0.28	-0.05	2.83	-1.12	1.64	1.52	4.41	4.78	4.19	7.88	5.42	4.76	2.05	1.44	0.74	-0.64	2
1.73	-1.60	1.08	0.83	1.36	0.41	3.23	0.85	-0.58	0.73	2.86	1.09	2.53	1.84	5.88	3.94	4.32	1.28	0.98	2.28	0.48	0
-0.65	0.11	1.51	0.60	-0.38	1.83	0.26	0.75	1.65	2.09	4.66	4.68	3.49	4.43	2.09	1.17	1.38	1.18	0.08	-0.87	-0.16	2
0.61	-0.04	0.60	1.45	4.46	4.33	6.63	3.05	3.63	3.04	-0.07	2.78	-0.47	1.20	0.63	2.38	0.52	-0.06	1.35	1.06	-0.92	0
-1.45	2.41	0.36	2.60	3.74	4.05	4.43	3.49	4.02	3.63	1.85	0.37	0.41	-0.38	2.51	2.79	1.06	-0.06	0.25	0.76	1.73	0
-0.07	-0.44	1.94	1.16	-0.23	3.14	3.63	2.83	3.20	4.58	4.56	4.52	4.55	1.45	1.61	-0.32	-0.87	0.24	-0.18	-0.25	0.65	1
-1.17	-0.66	-1.56	-0.75	1.08	-0.06	1.24	2.15	1.12	3.27	2.17	3.49	3.42	3.64	4.22	0.91	-0.93	3.77	0.56	0.05	-0.47	2
1.53	-0.50	-0.20	1.00	0.75	1.64	3.67	1.92	3.64	4.85	4.65	2.63	1.79	2.60	0.34	2.07	-1.45	-1.09	-1.63	0.82	-0.27	1
-0.66	3.50	-0.62	0.43	0.23	5.29	3.44	4.70	3.51	6.09	4.92	2.33	0.99	4.57	1.80	1.36	0.32	-1.60	-1.21	1.89	0.40	1
0.51	-0.00	-0.01	2.90	1.84	2.90	3.82	3.30	1.11	2.29	2.63	2.04	3.39	4.46	3.24	2.27	3.69	1.87	2.53	-1.67	-1.12	0
0.20	0.80	1.14	0.79	0.16	1.48	1.88	3.43	5.44	4.28	7.46	4.96	4.33	1.10	0.25	2.16	-0.40	-0.40	2.14	2.21	-0.16	1
-0.19	1.73	1.68	1.40	1.82	3.96	5.95	4.81	3.83	4.40	2.61	2.60	0.18	0.23	-0.43	-0.95	-0.38	2.17	1.14	1.17	0.11	1
0.08	-0.42	0.43	0.94	1.44	-0.34	2.83	2.95	4.48	2.67	5.70	3.53	4.35	4.23	0.07	0.71	-0.69	-0.72	0.29	-0.36	0.10	1
-1.41	1.08	-0.65	-0.52	-0.65	0.19	-0.19	0.68	2.31	2.70	3.04	3.36	2.94	5.11	2.99	3.74	1.53	2.76	0.28	2.23	-1.82	2
0.92	-0.77	-1.21	0.56	-0.96	-1.26	1.05	-0.52	0.05	0.77	0.73	2.93	3.52	4.53	7.77	4.93	3.83	3.29	0.43	0.32	-1.28	2
1.43	1.82	-0.22	-2.34	0.60	0.40	1.08	0.85	1.63	4.19	5.41	5.82	4.89	2.08	4.25	0.96	2.49	1.84	1.00	0.34	1.43	2
1.25	0.32	1.51	0.00	0.41	0.78	0.16	1.16	3.07	2.87	4.25	4.37	3.13	3.67	2.97	3.70	2.84	1.52	1.28	0.91	-0.17	2
0.55	2.53	2.52	1.73	4.94	4.99	6.82	5.52	2.84	3.30	0.83	1.59	-1.45	0.22	1.75	0.02	-0.87	2.78	-0.26	-0.83	-0.52	1
-0.04	0.07	0.44	0.59	0.04	1.94	3.38	3.75	5.12	4.80	5.73	3.94	2.95	1.95	0.25	1.07	-0.64	-1.28	1.24	-0.25	-0.76	1
0.65	0.03	0.62	-1.25	-1.09	1.05	3.39	4.64	4.62	4.12	6.16	5.41	3.95	4.07	1.73	-0.84	-1.67	-1.09	-0.04	-0.63	-0.98	1
-0.52	-1.25	0.88	1.81	2.43	4.08	3.12	2.60	3.01	1.58	2.03	1.37	1.81	2.98	1.77	1.47	0.40	0.01	0.86	1.96	-0.64	0
0.32	-0.20	1.63	2.34	3.29	4.38	3.63	4.86	2.49	3.71	3.56	4.85	1.92	2.53	0.53	-0.33	0.87	-1.48	0.40	0.67	-0.98	1
-1.01	-0.17	-0.72	0.51	-1.60	-0.43	1.74	2.86	2.40	3.77	3.12	5.43	6.15	3.77	1.56	3.02	0.16	0.40	1.94	-0.05	1.31	2
0.42	2.38	1.73	3.62	2.04	4.83	4.98	3.47	3.43	2.46	3.62	1.11	1.23	-1.48	0.23	1.57	1.83	2.10	1.67	0.61	-1.19	0
0.21	0.22	-0.13	1.13	2.75	3.39	2.38	6.66	3.44	1.81	3.59	3.26	0.15	1.23	0.36	-1.68	2.09	-0.55	0.31	0.59	-0.80	1
-1.05	-0.43	-0.65	0.85	1.12	0.91	2.04	3.93	3.41	3.94	6.22	3.58	3.63	2.85	2.16	2.30	0.55	-2.57	0.76	2.54	-1.68	1
-0.81	0.48	-0.49	-0.69	-0.67	1.05	3.05	4.01	4.28	5.25	6.30	4.00	1.81	4.41	1.98	1.59	-0.23	-0.21	1.30	-0.73	-1.52	1
-0.86	-2.03	-1.80	-0.82	0.32	0.76	1.23	0.71	-0.86	2.12	4.86	4.33	3.40	5.63	5.23	3.59	3.59	2.68	1.67	0.72	1.75	2
0.28	-1.61	1.45	-0.15	-0.43	0.83	-0.57	0.60	1.75	1.43	3.60	3.01	4.64	5.01	6.08	3.69	1.73	2.23	0.60	1.36	0.32	2
0.71	-0.47	-1.69	0.07	-0.13	-1.10	2.67	0.71	4.23	3.27	2.99	5.05	4.88	4.22	4.10	2.44	2.43	2.67	2.47	1.54	0.06	2
-1.18	-2.60	2.61	2.75	1.95	2.66	4.57	3.33	4.79	4.32	3.62	3.95	3.21	1.19	0.68	2.06	0.38	-0.78	-1.50	0.48	0.80	1
0.04	0.71	-1.35	-1.14	0.08	-2.32	-1.77	-0.64	-0.64	-0.27	2.22	2.61	2.47	4.52	6.50	3.03	5.32	4.70	2.10	0.06	-0.52	0
0.27	-0.45	1.18	-0.34	0.68	-0.01	-0.66	0.27	2.41	2.25	1.89	5.34	3.08	4.37	5.79	7.08	5.21	2.23	0.52	1.50	-2.65	2
0.49	1.06	1.98	0.38	1.54	3.40	4.94	3.11	4.22	2.45	4.72	3.86	1.83	1.40	1.42	0.32	-0.56	-0.23	0.22	-0.45	-1.57	1
-1.46	-1.46	2.14	2.03	-0.02	2.28	0.95	2.97	0.06	2.82	3.65	1.44	2.30	3.90	5.71	2.39	1.24	2.56	-0.77	-0.02	0.42	0
1.43	-0.75	-1.80	-1.68	0.15	-0.35	1.01	0.85	2.23	2.69	3.03	4.39	3.61	5.18	4.47	3.34	1.35	2.20	0.58	1.36	0.50	2
-0.95	-0.73	0.24	1.59	-0.08	3.43	5.45	4.54	5.92	3.32	4.93	2.82	1.81	1.55	0.10	0.48	1.60	1.28	-0.24	0.14	-0.86	1
0.51	-0.16	0.58	-1.54	0.91	-0.08	2.23	0.87	2.37	3.46	2.40	4.87	5.29	2.44	4.34	1.09	1.63	0.77	0.38	0.40	0.22	2
2.07	0.28	-0.61	0.48	-0.10	-0.89	2.56	0.17	1.73	2.71	1.78	4.44	5.73	3.40	3.45	3.98	2.03	1.67	-0.59	1.78	0.72	2
-0.96	1.21	2.43	2.95	3.63	4.70	5.66	4.41	4.22	4.05	-0.22	-0.03	0.06	1.73	0.88	0.22	-0.72	0.41	0.17	1.16	-0.50	0
1.28	-1.42	-0.10	-0.96	-0.36	0.54	1.56	3.34	5.08	5.35	5.49	4.70	3.95	3.79	3.92	1.54	2.27	0.93	2.24	1.60	-1.07	2
-0.52	1.84	1.74	-1.00	1.42	1.62	4.78	2.77	3.51	3.32	4.23	4.69	3.42	0.93	-0.41	0.85	-1.38	-1.32	0.39	-0.75	0.17	1
0.56	2.51	-2.11	0.80	1.38	-0.85	0.45	0.46	0.07	2.01	1.47	2.15	4.15	4.12	5.70	4.27	3.88	3.10	2.37	1.04	0.14	0
0.07	-0.98	-0.89	-0.72	0.15	1.45	3.70	1.37	2.84	4.47	5.22	3.96	3.35	3.47	1.68	0.82	0.07	-0.47	1.83	-0.43	-0.68	2
-1.19	-0.21	0.96	0.49	-0.58	-0.03	-1.18	0.20	1.22	0.39	3.57	3.66	4.28	4.46	4.88	5.36	3.72	2.27	0.23	0.80	-0.78	2
1.25	0.64	0.82	1.76	1.13	2.18	3.05	4.15	2.56	4.97	3.45	2.65	2.74	0.70	0.57	0.03	-0.17	-0.57	0.51	0.22	0.12	1
0.50	-0.26	-0.80	0.02	-0.41	0.56	0.52	0.23	1.10	2.24	2.72	5.07	4.29	2.71	3.64	3.86	2.10	1.45	2.38	-0.57	-0.25	2
1.24	-0.54	1.29	1.82	2.70	2.69	4.35	2.08	3.88	1.90	1.85	2.79	2.07	1.48	2.57	1.49	1.59	2.12	1.31	0.16	-0.88	0
0.46	-0.92	3.08	2.48	2.94	4.56	3.96	4.49	4.42	4.02	3.67	3.07	-0.41	1.04	0.22	1.98	0.44	-0.22	1.51	-0.31	0.25	1
1.34	-1.59	1.10	1.97	-0.45	3.13	1.87	1.09	0.48	3.92	1.72	3.00	2.93	2.55	3.99	4.20	5.11	0.82	1.64	1.48	1.35	0
0.39	1.48	0.32	1.47	0.41	1.82	3.68	0.32	-0.96	1.66	2.12	3.64	2.33	3.75	3.94	3.10	2.79	2.06	1.02	0.44	1.28	0
0.87	1.64	2.29	3.41	3.54	4.39	6.18	3.72	2.37	3.45	1.61	2.10	1.08	1.34	-1.27	-0.01	-1.89	-1.36	0.58	0.85	0.91	1
-0.51	-0.25	0.95	-0.16	-1.26	-0.43	0.16	0.16	0.22	1.54	2.64	1.60	2.94	3.75	4.42	3.45	3.58	3.28	0.58	0.39	0.31	0
0.41	-1.89	0.55	-0.03	-0.17	0.51	-2.06	-0.17	1.06	2.11	1.30	3.91	3.07	5.14	6.22	3.74	0.96	1.98	0.68	-0.08	0.92	2
0.42	0.41	-1.05	2.07	0.19	-0.58	1.30	3.26	3.68	5.01	5.85	4.96	3.78	2.08	4.53	1.25	1.89	1.33	0.68	0.00	0.80	2
0.61	1.01	-0.88	0.60	-0.55	1.31	-0.79	3.33	0.48	1.18	5.13	3.72	4.14	5.13	3.48	2.53	0.15	1.65	3.82	0.24	1.01	2
-0.18	-0.16	3.83	1.60	2.97	4.25	3.16	1.49	2.42	3.08	1.55	2.11	-0.19	1.40	3.50	3.31	1.88	-1.07	2.33	-0.90	0.41	0
1.11	0.05	0.93	3.06	1.58	1.41	2.71	2.22	3.10	2.63	1.01	1.17	3.24	4.94	4.33	2.80	4.15	2.09	2.10	1.07	-3.45	0
-0.57	0.46	2.81	1.61	2.20	4.96	4.90	2.92	3.31	6.24	1.73	1.64	0.34	-0.09	0.34	-0.60	-0.13	-0.12	-2.47	0.08	0.27	1
-0.31	1.31	2.74	1.02	1.57	2.47	2.43	-0.63	0.46	1.91	1.49	2.51	2.92	3.57	4.34	2.53	2.59	3.33	1.90	-0.10	1.56	0
-2.34	-1.95	0.01	-0.75	2.83	2.31	2.86	1.31	-0.11	1.55	2.67	3.19	3.90	3.07	2.41	3.69	2.25	2.03	0.34	0.53	-0.30	0
0.16	-0.74	-0.14	0.26	0.50	0.94	-0.74	-0.72	-0.53	0.66	1.37	3.98	4.94	5.23	5.46	5.06	2.39	0.55	-0.44	0.86	-0.14	0
1.37	0.76	3.25	3.29	1.51	3.40	6.09	5.04	4.70	2.34	1.69	-0.07	-0.12	1.19	0.58	0.37	-0.37	1.23	0.46	1.14	1.11	0
0.10	0.75	-0.77	1.62	1.03	0.12	0.27	3.74	3.07	5.52	5.03	4.51	2.57	4.88	1.63	2.88	1.66	-1.59	0.87	0.73	-0.04	1
-0.56	0.62	1.81	2.52	0.39	2.98	1.60	2.01	1.20	2.55	2.30	2.58	2.35	3.90	5.62	1.13	2.74	1.88	2.08	1.58	2.27	0
-0.34	2.00	0.31	1.55	4.39	3.31	4.71	3.47	3.61	3.39	0.59	0.72	1.29	1.64	2.84	2.40	2.73	1.56	1.41	0.41	0.32	0
-0.84	0.45	4.30	4.16	4.17	4.38	5.37	5.28	4.68	1.51	1.80	1.28	-1.94	1.13	0.77	0.81	-0.15	1.00	1.18	-1.07	1.25	0
-1.11	-0.06	-0.28	0.03	2.10	0.65	2.08	0.95	0.41	1.02	0.90	2.37	1.00	3.42	5.81	4.38	3.55	3.83	2.65	1.87	-0.25	0
1.87	0.72	2.28	0.60	2.35	4.06	4.97	3.99	2.61	4.02	1.07	0.89	1.24	-0.06	2.14	0.43	0.83	-0.01	-0.25	1.21	-0.61	0
0.84	-1.58	-1.16	-0.65	-1.77	2.08	0.39	1.15	0.72	3.73	2.95	3.43	4.03	4.68	4.38	5.69	1.53	2.17	-0.64	1.29	-0.45	2
0.25	-0.55	0.44	3.81	2.94	2.40	3.21	3.97	3.59	1.04	2.76	1.98	0.98	1.91	1.57	1.77	1.66	-0.26	-0.10	2.28	-1.02	0
1.33	-0.10	-0.45	1.55	-1.10	1.59	0.01	0.67	0.10	0.79	2.13	3.37	4.35	4.70	6.33	5.44	3.90	2.49	0.82	2.72	2.46	0
0.74	1.06	2.36	2.22	3.59	2.86	4.25	4.57	4.34	2.29	3.31	3.97	0.78	0.20	0.35	-0.02	-1.39	0.17	-1.32	0.99	-1.54	1
0.53	0.20	1.45	2.67	2.54	1.99	2.71	4.65	3.85	4.19	5.25	3.50	3.91	-0.03	1.44	0.98	-1.10	-0.96	-0.13	0.06	0.41	1
1.33	1.74	2.32	-0.05	2.04	0.12	4.48	5.88	5.05	3.42	4.11	4.54	2.72	-0.15	2.96	0.86	0.02	0.07	0.81	-0.50	-0.96	1
0.27	0.99	2.64	2.02	2.50	5.41	7.99	6.17	3.71	3.28	2.96	-0.02	-0.84	1.40	-2.06	0.08	-0.30	1.29	0.64	-0.55	-1.62	1
0.95	-0.53	1.49	3.08	4.73	4.04	4.45	4.63	4.95	2.39	2.37	1.43	1.37	1.67	0.52	0.13	-0.80	-0.99	-0.30	-0.13	2.02	1
-0.38	2.19	1.97	2.79	3.87	5.16	6.59	4.73	3.57	3.85	-0.31	1.91	-0.15	0.99	1.50	0.42	-0.53	-0.09	-0.07	-0.31	-0.27	1
1.37	0.63	0.41	0.83	1.40	2.17	3.09	2.66	3.53	4.46	3.82	3.89	3.50	3.07	1.16	1.89	-1.40	-1.78	0.77	0.61	0.96	1
1.56	0.59	2.25	1.16	2.22	2.78	4.57	3.08	4.82	2.91	1.63	1.23	1.78	0.90	1.53	2.67	0.37	1.31	0.72	1.99	-0.99	0
1.37	1.79	-0.36	-0.58	-0.10	1.00	2.45	3.86	4.25	4.10	7.66	6.21	5.19	2.68	2.85	1.23	0.02	0.58	-0.51	0.96	1.88	2
-0.28	1.37	1.78	1.01	3.63	5.64	5.59	4.61	3.85	1.63	2.58	1.12	1.72	0.71	0.09	-0.20	1.45	-1.63	0.78	0.29	-1.06	0
1.43	-0.58	1.43	0.55	0.62	-0.55	0.31	-0.26	-0.20	2.68	1.23	4.02	4.39	5.88	4.72	5.37	3.47	2.18	0.94	2.42	-0.51	2
-0.81	-0.69	1.34	-1.27	-0.45	-2.38	2.31	1.37	0.68	1.79	2.47	3.06	4.03	4.22	3.46	5.16	4.45	1.58	2.20	2.22	-0.10	2
1.62	1.48	1.15	0.85	1.91	2.40	4.07	5.18	2.67	4.67	3.65	2.35	0.64	0.09	-0.96	-0.07	-1.25	-0.66	0.57	-0.92	0.27	1
-1.32	-0.35	0.11	1.06	-0.37	1.46	2.22	1.78	-0.02	2.00	3.49	1.45	3.60	2.14	4.87	3.53	2.35	2.35	-0.04	1.46	0.24	0
-0.33	0.58	-0.30	-1.22	-0.30	-0.19	1.23	2.73	3.17	2.16	5.05	3.81	3.99	4.73	3.41	3.61	2.27	1.15	-0.58	0.45	-0.83	2
1.52	-0.87	0.46	0.80	-1.54	1.39	0.10	3.65	1.40	4.31	5.54	3.44	3.72	3.26	4.05	1.21	0.40	0.21	-1.26	-1.79	0.79	2
0.70	-0.91	-1.28	1.58	0.13	1.54	2.56	2.57	2.55	5.28	3.66	3.98	3.85	4.82	3.86	0.98	3.93	-0.16	0.78	-1.31	0.28	2
-0.86	0.59	0.29	0.47	3.92	3.90	1.14	1.10	2.93	1.86	3.54	1.38	2.79	2.28	2.97	3.06	0.18	3.53	1.05	-0.05	-0.75	0
-0.74	-0.89	-1.40	-0.01	0.23	-0.60	0.58	1.96	3.40	3.99	7.89	4.48	2.97	2.39	5.27	1.98	2.12	0.16	1.20	0.58	-0.48	2
-0.45	-0.35	0.04	-1.26	-0.47	-0.67	-0.01	0.23	1.10	3.28	4.37	3.84	4.85	2.87	4.14	2.95	0.29	2.12	0.96	1.07	-0.10	2
0.19	1.59	1.04	-1.24	-0.76	0.03	-0.82	0.42	0.07	0.64	3.83	2.84	4.72	7.00	3.92	6.50	2.52	3.91	0.27	-1.05	0.12	2
0.58	0.86	1.46	1.48	1.41	2.68	4.60	3.47	2.95	4.97	4.05	1.39	2.15	0.92	0.74	1.78	-0.83	0.18	-0.81	-0.22	0.81	1
-0.12	-1.05	-0.30	0.99	0.57	0.12	0.25	2.44	0.05	3.32	2.80	3.32	5.43	4.42	6.26	4.52	3.65	2.86	2.99	1.66	0.12	0
1.45	2.00	0.10	0.30	0.62	-0.08	2.89	2.22	2.58	1.68	4.10	4.55	3.93	2.62	4.48	4.16	1.56	2.64	2.76	1.13	0.38	2
-0.78	-0.49	0.57	0.26	1.66	1.04	0.08	2.15	2.25	0.82	1.82	1.33	3.98	2.47	5.36	4.44	4.48	2.66	0.62	0.03	-0.73	0
-2.11	0.84	1.80	1.01	1.08	2.33	-1.04	0.54	1.07	0.33	2.64	2.18	3.65	5.10	4.65	4.83	2.05	2.83	1.51	-0.29	2.20	2
-1.14	0.99	1.76	1.24	3.73	3.35	5.48	4.13	4.92	4.74	4.00	2.48	2.10	2.00	0.22	1.88	-0.43	0.73	-2.63	-0.46	-0.38	1
-0.52	-1.41	0.69	1.09	1.50	3.35	2.30	3.13	1.90	4.87	5.65	3.96	2.68	2.92	-0.49	-1.33	0.54	-1.32	-0.99	0.16	0.16	1
-0.19	-0.12	0.95	1.64	4.79	4.47	5.87	4.25	3.67	3.55	1.80	0.29	-1.21	-0.94	-2.19	0.27	0.47	-1.84	-1.13	1.17	0.57	0
0.19	-1.65	-0.98	1.06	0.21	1.65	1.10	2.00	1.41	3.04	4.35	4.48	4.09	2.45	3.89	1.34	2.37	0.38	0.55	-0.89	0.06	2
0.34	0.01	-0.27	-0.95	-0.82	2.08	1.52	1.85	2.76	3.11	5.10	4.67	2.05	2.79	3.21	2.20	-0.03	1.91	-0.88	-1.16	-0.48	1
-1.32	0.65	0.34	-1.27	0.25	2.07	4.13	3.25	4.96	4.05	8.05	6.52	3.95	3.29	2.89	1.67	-0.68	-1.54	-0.12	-0.06	-0.29	1
-0.42	0.10	-0.26	0.66	-0.08	2.26	1.99	1.82	2.28	3.31	5.27	2.50	6.62	2.84	3.02	1.23	0.76	-0.36	-2.38	-0.06	-0.27	2
0.37	1.73	-0.07	2.41	1.79	2.78	5.15	4.00	5.29	4.89	4.08	3.10	2.24	1.03	1.46	3.06	0.36	0.73	-0.49	-0.44	-1.11	1
-0.17	-1.05	-0.16	-0.59	-0.61	0.05	0.23	0.86	0.88	2.64	1.39	4.83	4.44	3.84	5.23	3.69	3.06	2.13	0.96	0.15	-1.10	2
-0.55	-0.32	0.44	1.90	-1.08	2.80	3.90	2.53	1.57	1.89	4.06	1.48	2.55	4.62	3.47	3.78	3.36	3.47	0.99	1.11	-0.63	0
0.21	-0.60	2.07	1.43	1.65	0.29	0.69	1.99	3.59	4.24	5.55	2.85	6.19	4.00	1.39	-0.67	-2.52	0.52	-1.94	-1.29	-0.91	1
-0.35	0.13	0.73	0.22	1.17	0.23	2.07	0.43	1.77	1.78	3.03	3.53	5.50	2.61	4.22	3.47	2.43	2.74	0.89	-0.72	0.33	0
0.81	-0.69	-1.10	-2.00	-0.80	-1.04	0.85	1.56	2.12	0.76	4.77	3.12	4.25	5.00	6.96	3.22	4.60	3.79	2.22	0.61	0.63	2
-1.53	1.94	1.58	1.48	3.77	3.71	6.22	3.85	4.66	2.48	0.85	1.04	0.27	0.83	0.74	-0.96	1.21	0.53	-1.61	1.78	-0.84	0
1.32	0.30	0.32	1.56	1.39	1.04	2.12	1.62	2.09	2.59	2.50	2.52	2.22	5.29	3.81	1.75	1.92	2.34	0.55	0.24	-0.71	0
-0.27	0.86	0.58	0.48	-0.91	2.09	3.95	3.29	3.16	4.48	5.32	3.26	3.21	1.74	1.31	-0.73	-0.74	0.37	0.33	-0.07	0.23	1
-1.36	-0.27	1.93	1.58	0.16	3.43	2.38	4.58	4.18	3.61	4.26	2.66	4.06	1.85	2.95	0.31	0.93	-2.91	0.23	-1.46	0.54	1
2.66	-0.92	0.51	0.68	-0.11	1.39	1.25	1.11	0.64	1.36	4.58	3.28	3.39	2.96	4.89	3.64	3.12	3.91	1.20	1.72	-0.85	0
1.04	0.80	0.15	0.11	-0.42	0.11	0.57	3.20	2.99	3.19	5.38	4.69	3.38	2.55	1.74	2.81	2.27	1.38	3.22	0.25	-0.97	2
0.55	-0.82	-1.80	1.89	-0.27	0.22	1.00	1.04	2.57	1.36	2.61	3.55	2.76	3.73	4.85	4.75	2.82	2.33	2.53	1.64	0.80	2
2.05	0.07	-0.30	1.48	1.76	3.75	3.03	1.21	2.84	2.18	2.12	3.34	2.67	4.18	4.42	2.87	1.49	2.41	2.00	0.97	0.76	0
-1.43	0.27	0.54	0.89	1.38	1.05	0.69	0.79	0.47	-0.90	4.47	4.16	2.95	4.10	6.06	3.20	2.16	1.12	-1.71	1.10	-0.05	0
-0.12	-0.40	-0.41	2.54	2.88	4.18	5.24	4.28	4.57	3.68	4.38	2.88	2.70	1.80	0.68	0.21	1.04	0.60	-0.44	0.21	-0.79	1
0.31	1.63	0.39	-0.18	-0.36	-0.26	0.04	1.35	1.86	0.86	2.27	5.36	4.27	4.14	4.67	2.84	1.83	1.33	2.34	-0.42	1.51	2
-1.23	1.35	1.53	0.71	3.91	4.95	5.68	3.46	2.36	2.42	0.94	0.72	1.96	2.75	0.77	2.01	-0.73	0.65	0.27	0.26	0.24	0
-0.62	0.70	2.59	1.28	3.63	3.87	3.83	4.51	3.61	2.48	1.42	1.70	-0.32	-1.97	1.93	-1.11	1.49	0.90	-0.94	-0.78	-0.91	1
-0.26	0.07	-0.56	0.70	-0.64	1.00	-1.12	1.48	3.14	1.53	2.88	3.68	4.38	4.89	3.66	2.07	1.50	0.99	0.91	0.02	-0.24	2
0.29	-0.93	-0.60	-0.93	1.36	2.02	1.26	-1.52	0.67	3.13	3.05	3.29	5.41	3.43	3.88	2.26	3.24	2.36	0.05	2.84	1.11	2
0.20	1.70	1.60	3.63	1.54	3.86	2.97	3.45	0.97	2.55	1.97	1.47	3.07	1.42	2.41	1.76	0.77	2.29	1.11	1.90	-0.06	0
-1.94	0.76	3.69	1.97	2.21	4.24	6.78	4.34	5.19	2.85	0.56	1.90	0.04	-2.82	0.03	0.62	0.80	-1.40	0.64	-1.61	-0.61	0
0.30	0.67	1.15	0.06	1.19	0.78	0.64	2.27	2.21	4.76	5.67	5.55	4.21	2.19	2.93	-0.32	1.34	-1.58	1.64	-0.53	-1.29	2
-1.18	0.45	1.10	-0.39	0.15	-1.37	1.56	0.43	-0.60	1.72	3.45	3.15	4.85	3.88	2.55	4.56	3.36	0.34	1.37	0.94	0.58	2
1.51	-1.47	2.21	2.87	1.81	3.09	4.70	3.79	2.86	3.71	3.44	2.15	1.85	1.10	1.88	-0.23	-1.95	-0.43	1.10	0.28	-0.39	1
0.22	0.41	2.89	2.82	3.85	3.40	5.13	4.34	4.74	2.26	2.58	0.01	-0.96	-1.28	1.11	1.20	-0.28	0.27	0.18	1.15	-1.06	0
0.96	2.38	1.69	2.03	5.80	5.58	4.84	5.34	3.64	2.42	2.25	0.95	1.95	1.78	-0.60	1.14	1.33	1.75	1.23	2.44	1.29	0
0.77	1.50	0.17	0.69	0.51	1.11	-0.49	4.01	0.77	-0.66	1.68	3.61	3.31	6.34	4.30	4.24	2.67	4.35	0.35	-1.47	-0.78	2
0.95	0.77	1.86	0.93	2.71	4.17	4.65	3.96	4.91	4.86	2.15	1.55	0.19	0.16	0.40	0.21	-0.48	0.82	0.05	1.13	0.42	1
-0.31	0.85	0.60	0.04	2.03	2.37	3.24	2.46	-0.09	1.83	3.54	2.22	1.81	2.20	3.30	3.86	2.76	0.48	1.78	2.30	0.36	0
1.33	1.92	1.27	2.87	4.12	4.23	5.16	3.80	3.67	3.57	3.79	0.37	-0.67	1.24	1.48	-0.89	2.29	-0.29	0.87	1.28	-0.11	0
-0.36	0.71	1.63	2.94	3.27	2.61	6.64	4.54	3.87	3.21	4.13	2.20	1.40	2.63	0.62	0.25	0.30	1.48	-0.14	1.39	0.46	1
-1.08	-1.74	0.46	-0.47	-0.63	-0.13	0.17	2.72	1.19	5.20	5.47	3.57	4.44	3.96	2.97	2.23	1.48	1.77	-0.45	0.76	-0.20	2
-0.21	0.89	0.16	1.48	2.25	4.13	4.24	3.61	1.32	5.07	3.70	2.66	1.80	2.56	0.14	0.33	1.03	-0.19	-0.93	-1.79	1.32	1
0.36	-0.02	-0.96	0.83	0.77	1.50	3.09	2.40	4.08	4.09	5.00	4.71	1.38	2.04	2.90	0.26	0.13	-1.40	-0.10	-0.61	-1.75	1
0.85	0.10	0.58	-0.52	0.42	2.62	1.56	2.54	4.09	6.11	6.06	5.34	3.75	3.04	1.94	-0.11	1.78	1.82	0.32	0.78	0.82	2
0.59	1.25	1.11	1.51	4.51	1.83	4.30	4.81	2.57	3.36	3.07	2.43	2.27	1.50	-0.23	0.71	0.94	0.98	0.78	0.39	-1.56	1
1.89	0.48	-0.70	1.13	1.88	2.45	4.60	3.11	5.98	4.22	5.27	2.00	2.41	2.58	0.44	2.57	0.82	-0.86	0.28	-0.45	1.25	1
0.84	0.43	0.39	0.08	0.24	-0.06	2.99	2.01	5.59	5.04	4.45	4.69	4.40	4.77	2.65	0.46	1.37	-0.57	-0.50	-1.00	-0.15	1
0.36	1.02	0.21	0.03	1.24	0.73	2.77	-0.30	4.02	6.63	5.27	3.98	3.96	1.63	1.18	1.98	0.02	-0.11	1.43	-0.08	0.87	2
0.05	-0.37	-0.00	0.71	-1.07	-0.50	-0.37	1.66	2.05	2.54	4.97	2.73	4.00	4.32	3.36	3.36	0.82	2.96	0.09	0.26	-0.10	2
-0.16	0.27	-0.94	0.54	2.63	2.06	1.14	2.45	-0.64	-0.76	2.30	1.89	4.06	3.73	3.77	5.45	2.81	2.78	0.95	0.04	1.06	2
2.24	-0.83	-0.57	-0.39	-1.01	0.38	2.25	3.43	4.54	4.69	6.17	4.95	2.71	3.21	2.44	0.92	0.26	2.06	0.36	-0.76	-1.31	2
-0.67	0.68	1.66	1.17	0.86	1.27	0.82	-0.06	0.20	2.31	1.65	5.05	3.76	6.47	2.73	3.58	1.51	3.59	1.07	1.62	-0.95	0
-0.56	0.10	-0.25	0.81	0.17	0.55	2.25	2.99	2.57	5.07	4.99	6.48	5.78	2.74	2.35	-0.10	-0.62	0.05	-1.40	1.34	0.58	1
0.43	0.91	2.61	-1.67	2.35	0.10	1.55	1.63	-0.90	-1.15	1.68	2.55	4.35	4.40	5.93	5.22	3.08	2.98	1.15	0.05	0.52	0
-0.68	-0.59	0.24	2.74	1.86	1.71	4.51	4.03	2.29	2.46	2.69	2.39	0.10	1.12	1.18	1.94	1.30	1.34	0.62	-0.07	1.84	0
-1.24	0.64	-0.58	0.04	-0.40	-0.11	2.24	1.73	0.16	1.46	4.08	3.78	4.30	3.10	3.77	3.68	2.44	2.35	1.00	0.73	-0.54	2
0.17	-1.07	1.74	-0.38	2.27	3.99	3.69	2.20	-0.39	3.13	1.01	1.47	2.46	4.19	2.49	2.46	2.19	0.54	-0.02	1.96	1.75	0
0.40	0.53	1.51	-1.06	0.55	-0.09	2.40	3.39	3.42	3.89	4.79	6.74	5.19	0.74	2.58	2.35	0.99	0.26	1.37	0.10	-0.02	2
1.29	1.38	-0.71	-0.46	1.55	-0.07	2.15	-0.36	1.77	2.23	5.08	5.09	4.48	5.66	4.59	3.09	2.21	1.70	1.68	-0.14	-1.35	2
0.31	1.60	3.22	0.55	2.57	3.90	2.32	2.29	5.54	3.70	4.05	2.90	3.14	2.85	1.43	0.86	-0.35	0.63	1.59	2.15	-0.18	1
-0.68	1.17	0.85	1.22	-0.10	-0.80	-0.96	1.27	1.03	2.62	1.30	2.97	3.45	4.09	5.54	4.28	2.11	2.96	3.16	1.06	1.21	2
1.35	-0.11	0.83	0.58	0.78	-0.88	1.75	2.18	2.08	4.20	4.85	4.27	4.14	4.24	3.84	2.49	2.16	0.64	-0.27	0.57	-1.68	2
0.16	0.47	-0.53	1.55	-1.12	0.30	1.24	3.40	4.05	3.28	5.01	4.56	2.73	4.42	3.53	2.56	1.03	1.94	-0.47	1.54	-0.55	2
0.31	1.38	0.48	-0.25	0.15	-0.46	1.30	1.63	2.20	0.49	2.66	2.73	3.78	3.34	4.68	4.62	1.69	2.50	2.87	0.05	-0.36	2
-0.52	-0.56	1.64	-0.12	0.26	0.11	2.24	2.82	1.32	4.26	6.57	3.52	3.71	4.21	2.39	1.59	0.52	0.01	-0.13	-0.18	-0.56	2
-0.34	0.19	2.58	4.61	4.76	5.52	4.84	4.44	3.72	2.66	4.09	1.15	1.87	0.33	0.57	1.19	-1.15	-0.93	-2.19	-0.62	0.96	1
0.98	1.46	-0.08	1.71	1.72	-0.69	0.42	3.19	2.11	1.55	2.94	3.17	4.38	4.06	4.39	4.17	2.42	2.34	2.25	2.71	-1.71	0
-1.05	0.91	0.76	-0.85	-1.39	1.22	2.06	1.03	1.25	2.58	4.00	4.78	3.66	5.17	2.80	3.29	2.98	0.73	1.52	-0.15	1.38	2
-1.84	-0.93	1.22	0.51	0.10	-0.03	0.33	1.63	4.56	4.92	5.05	3.95	3.66	3.00	2.39	2.16	1.48	0.30	0.17	0.78	-0.79	2
-1.06	2.02	0.62	2.14	4.10	6.39	7.27	4.58	3.15	1.85	2.05	2.19	-0.11	0.57	-0.42	0.23	0.03	1.90	0.23	3.70	-1.15	0
0.35	-0.15	-1.89	-1.85	0.05	-0.10	1.20	0.20	0.01	1.41	1.39	4.04	3.97	5.40	4.69	4.22	3.49	3.85	3.85	0.52	1.41	2
0.09	1.22	3.67	3.55	4.18	3.42	3.43	4.56	3.01	2.34	1.67	2.64	1.27	1.65	2.80	-0.57	0.62	1.20	-0.37	-0.13	1.67	0
-0.06	1.25	0.77	3.22	3.02	3.31	4.10	4.10	2.42	2.46	1.03	-0.05	0.89	0.24	2.29	0.15	2.18	-0.32	1.99	-0.23	-1.43	0
-1.73	0.59	-0.76	-2.23	-0.82	0.75	0.42	0.26	0.99	0.83	1.75	3.69	2.96	4.22	5.68	2.19	3.97	1.61	0.81	0.67	0.59	2
0.26	-0.15	0.71	2.17	2.84	3.02	2.93	3.03	3.17	0.51	3.50	1.38	2.30	0.62	3.61	0.40	3.55	3.62	0.34	-0.91	0.27	0
0.04	-1.40	0.58	2.40	0.30	-0.21	0.95	1.10	0.90	0.87	4.95	4.81	2.74	3.20	4.05	4.18	1.84	1.72	1.06	1.81	1.17	2
-0.85	1.31	0.07	2.00	-0.37	2.13	-0.10	0.89	1.07	2.92	3.88	3.98	3.07	2.70	3.72	2.85	2.43	2.05	1.36	1.04	-0.43	2
-1.32	2.33	2.06	1.20	0.70	3.02	6.09	4.46	2.54	2.70	1.07	2.03	0.71	1.38	0.46	0.35	1.40	0.98	-0.74	-1.10	-1.76	0
0.21	1.09	2.11	2.01	2.50	3.79	5.38	4.41	4.22	4.65	3.14	1.43	-0.31	1.27	-0.38	0.13	0.03	-1.71	-0.26	-1.23	1.61	0
-0.47	-1.10	0.10	1.28	1.19	0.63	2.53	3.67	5.17	3.22	3.93	4.32	2.44	3.54	0.49	-1.64	-0.60	-1.35	1.86	-2.03	-0.48	1
-0.85	0.19	-1.02	1.18	-1.03	1.20	0.88	-1.24	-0.24	-0.52	1.59	3.13	3.03	4.58	5.76	3.96	3.42	1.56	3.28	3.41	-2.06	0
-1.99	0.05	0.58	1.37	-0.22	1.63	1.11	2.85	2.61	2.68	6.28	6.79	6.10	0.60	1.35	2.28	0.66	-0.93	-0.72	-0.04	2.24	1
0.44	-0.18	-1.90	0.56	0.49	1.23	2.21	0.29	0.93	3.42	2.80	4.73	2.37	4.77	4.87	3.58	2.71	4.39	0.50	1.26	-1.87	2
-0.17	2.76	1.92	3.56	2.93	3.16	5.17	4.32	3.55	2.80	0.96	1.89	2.27	0.71	0.22	0.51	0.03	0.25	0.30	0.80	2.34	0
-0.90	0.66	-0.33	1.56	3.94	3.04	5.49	3.06	5.46	3.16	3.19	0.93	-1.47	2.64	-0.70	0.81	0.39	0.24	2.03	-0.77	0.99	0
1.58	-0.77	-0.06	0.58	0.07	2.92	0.72	2.63	2.48	2.74	4.27	2.57	2.52	4.22	4.69	2.64	1.85	0.02	1.32	2.07	-0.22	2
0.59	1.47	-0.66	0.07	0.51	1.15	3.17	2.50	4.12	3.02	3.26	1.27	3.10	1.18	3.98	-0.02	0.21	-1.53	-0.90	1.00	0.54	1
-1.39	0.15	-0.07	1.70	3.07	4.58	5.06	5.32	3.89	3.49	1.37	-0.16	1.48	0.58	1.35	1.45	1.55	-0.22	0.50	0.05	-0.12	0
1.07	-0.12	0.77	1.49	2.82	1.90	5.91	4.85	3.00	1.92	3.06	2.00	1.23	0.63	-0.48	3.54	0.19	0.45	1.98	1.16	-2.36	0
-1.02	0.83	-1.34	1.13	-0.83	0.44	-0.18	0.16	0.75	0.50	0.27	0.42	2.92	2.86	4.82	3.74	2.03	4.44	2.05	2.43	-0.03	0
1.12	0.58	-0.07	-0.37	-3.48	-1.00	2.19	-0.00	1.88	3.21	3.22	4.47	5.06	4.61	4.01	3.73	3.63	2.94	1.14	-1.06	0.18	2
-1.54	0.42	1.02	2.64	3.71	4.36	5.61	3.21	3.17	5.03	2.90	3.00	1.38	2.48	1.20	1.22	-0.64	-0.39	0.96	0.07	0.57	1
-0.02	0.84	0.12	3.21	4.41	1.80	5.79	6.28	2.82	4.74	4.70	0.60	-1.02	-0.09	0.76	0.86	1.53	0.78	-0.98	-1.13	0.30	1
-0.33	1.35	2.05	1.35	1.03	2.42	3.81	1.62	4.32	5.21	4.77	2.92	1.88	0.51	2.32	0.44	-0.58	1.72	1.47	-0.14	1.18	1
1.74	0.17	1.96	1.51	0.34	-0.13	-0.07	0.35	-1.81	3.39	3.35	2.43	6.57	4.07	4.61	4.69	3.75	4.47	1.55	1.78	1.06	2
1.66	-3.12	-0.08	-0.29	-0.46	1.00	0.81	0.18	0.54	1.41	2.65	3.07	4.90	4.26	4.67	3.58	3.93	3.94	2.51	-0.57	-0.19	2
-0.02	1.25	0.21	1.55	-0.30	2.03	2.68	3.30	3.65	2.88	5.26	4.07	3.83	2.11	2.04	1.72	0.33	1.09	-0.37	-0.59	0.43	2
-0.68	1.15	-0.52	2.18	3.01	5.19	6.11	4.52	2.06	2.14	4.66	2.62	-0.10	1.37	1.09	1.60	0.72	-0.24	-1.37	-2.98	-1.81	1
-0.19	0.46	0.48	0.55	1.00	1.65	4.61	1.97	4.52	5.59	5.40	3.57	2.99	3.46	1.79	1.60	0.46	0.12	-1.65	0.51	-0.82	1
-0.32	0.08	2.34	1.62	2.59	3.14	1.34	2.22	1.79	2.01	2.74	2.49	1.59	2.61	3.01	2.47	2.11	1.73	2.21	1.30	0.24	0
-0.91	2.05	0.32	4.06	0.83	5.94	6.80	6.23	4.13	2.28	3.41	2.86	-0.75	-0.60	0.09	-0.03	-1.76	-0.56	0.23	2.01	0.17	1
-0.04	-0.05	1.28	0.48	1.53	4.88	3.70	3.90	4.99	2.82	2.85	2.65	0.29	1.35	-0.18	0.55	0.96	0.04	1.05	-0.43	-0.16	1
0.06	-0.82	0.60	1.98	-0.14	-0.20	0.48	3.01	2.63	2.85	4.56	4.15	5.53	4.63	2.48	2.40	0.15	-0.58	3.09	0.98	0.82	2
-0.41	1.02	0.31	2.56	3.46	5.44	5.34	3.74	2.58	2.53	1.66	1.46	0.50	0.17	2.62	0.50	0.15	0.53	0.01	0.72	0.21	0
-0.03	0.79	0.89	0.18	-0.36	0.16	1.34	1.27	0.67	3.16	1.71	2.74	4.14	4.75	4.77	1.92	2.52	4.07	1.65	1.01	-0.66	2
-0.13	0.58	1.55	1.06	3.30	2.32	5.56	3.38	4.17	2.31	4.57	4.39	2.97	2.67	2.31	1.74	0.62	0.81	0.04	0.05	-0.95	1
-0.21	-0.17	1.52	1.08	0.24	4.02	2.27	5.72	3.10	3.02	3.51	4.86	4.30	2.13	1.19	0.55	0.25	0.13	-1.32	1.08	0.74	1
-0.46	0.99	-0.09	1.61	3.69	3.39	5.75	2.61	3.49	3.88	2.45	-0.51	-1.28	3.02	-0.73	-1.24	0.49	2.15	-0.91	-0.46	-0.37	0
0.85	0.44	-1.16	1.69	-0.42	1.90	-3.28	-0.35	1.02	1.44	1.49	3.77	4.52	4.85	4.96	3.82	2.60	2.80	2.72	1.96	0.49	2
0.21	-1.90	0.84	-0.01	-0.06	-0.48	0.66	1.87	0.42	0.17	1.60	3.65	3.79	4.55	6.26	3.63	3.74	2.04	3.34	0.52	0.41	2
-1.33	-0.46	3.63	3.13	3.62	4.12	5.06	3.99	4.72	3.44	2.88	1.65	0.45	2.06	-0.26	0.26	-1.23	-0.05	-2.27	0.74	-0.05	1
-1.39	-0.07	0.08	1.06	0.97	0.93	-0.52	0.28	0.02	1.75	3.23	2.98	6.48	3.08	6.32	3.45	3.31	2.97	2.74	2.26	0.30	2
0.48	1.10	1.47	2.32	3.06	4.11	4.11	5.71	4.01	4.39	3.26	3.97	3.44	-0.13	0.52	1.64	-0.05	-0.30	-1.01	-0.36	1.50	1
-0.10	0.42	-0.06	0.63	-0.26	0.88	0.01	-0.49	0.45	1.45	0.15	0.87	3.33	4.38	4.87	2.62	3.19	4.53	0.84	1.27	1.06	0
0.15	0.38	1.05	4.52	3.92	4.41	7.63	3.06	4.29	3.08	0.68	1.80	0.20	1.33	0.80	0.58	0.09	1.32	0.58	0.10	-0.11	0
1.49	-0.17	1.85	1.85	1.65	4.76	3.59	2.84	4.16	3.22	3.22	1.59	2.50	-0.04	2.75	1.93	2.03	0.00	1.12	1.24	1.66	0
0.40	0.31	1.86	-0.03	2.74	4.40	3.64	4.74	2.56	4.45	3.84	-0.24	0.17	2.66	2.02	0.33	0.68	0.54	-0.23	-0.18	0.10	1
1.07	0.22	-0.63	1.76	1.73	0.85	3.62	3.02	1.72	1.68	4.74	2.62	0.73	1.72	3.55	1.30	0.08	0.48	0.99	-0.66	0.95	0
-0.55	-0.23	0.06	0.20	0.85	0.57	1.67	3.06	2.18	4.24	5.37	7.32	4.38	3.03	3.92	0.30	1.46	0.49	0.84	-1.16	0.29	1
-0.15	2.54	-0.55	1.16	1.83	3.71	3.56	2.69	2.19	3.77	0.82	1.68	2.83	2.78	2.91	1.56	3.11	0.64	3.39	1.11	0.04	0
0.89	0.65	-0.30	0.95	0.23	1.25	2.65	1.67	0.81	2.44	2.83	4.94	4.61	4.03	4.98	5.25	2.48	1.47	0.90	1.30	-0.16	2
0.39	0.74	-1.17	-0.72	-0.36	1.01	-0.38	0.31	-0.84	1.17	3.90	4.32	4.75	4.18	4.75	4.26	3.26	2.18	2.84	1.00	2.95	2
-0.22	-1.42	2.10	1.98	0.26	3.77	4.67	4.49	3.68	2.93	5.26	1.97	3.97	0.08	1.91	1.16	-0.23	-0.01	0.17	-0.76	0.44	1
-0.71	-1.15	1.97	-0.28	0.38	0.36	0.33	1.39	-0.42	1.63	2.26	2.55	3.59	5.80	5.58	5.28	3.04	2.43	1.96	-0.53	-0.18	2
-0.14	-0.62	0.63	0.56	0.36	2.44	0.55	1.56	-0.31	3.05	3.10	2.89	4.58	4.35	3.35	2.42	1.43	3.10	0.91	1.62	-1.34	2
1.39	0.05	-0.24	0.41	0.47	0.10	-1.19	0.93	0.56	1.28	3.93	3.47	2.34	3.48	5.29	1.74	3.87	2.41	0.21	1.61	1.32	2
0.16	1.24	0.30	0.06	0.85	-1.58	1.66	2.08	2.91	3.21	2.83	4.63	3.44	4.63	2.76	3.00	0.56	1.82	0.87	0.73	-0.89	2
2.48	-0.00	-0.05	0.10	-0.59	0.04	1.00	0.48	0.64	0.66	1.99	5.20	4.21	6.18	5.63	5.31	4.15	1.33	1.89	-0.26	-0.28	2
-0.32	-1.60	1.12	1.48	0.58	0.77	0.54	1.15	0.16	2.90	1.11	0.47	0.73	3.05	5.49	4.19	2.96	1.12	1.31	1.04	-1.36	0
-1.77	-0.09	1.02	4.04	4.34	4.28	7.06	4.46	4.24	2.56	2.34	1.55	2.85	1.59	-1.56	-0.30	0.26	-1.72	1.24	0.88	1.16	1
1.45	-0.51	-0.07	0.27	-1.81	-0.17	0.81	-0.59	-0.24	1.77	1.86	3.65	2.57	4.54	7.21	5.97	4.03	3.13	0.97	0.39	-0.56	2
-1.15	-1.79	-2.66	0.26	1.74	1.35	2.01	2.02	3.80	3.12	3.56	5.20	2.24	3.61	2.37	1.32	-2.13	-1.02	0.31	-2.47	0.51	1
-0.51	-1.20	0.90	0.43	-0.70	2.45	2.96	5.10	4.12	3.70	3.78	5.75	5.73	3.71	0.89	1.77	0.60	-1.13	-0.66	-0.82	1.45	2
-0.82	-1.79	0.67	0.61	-0.11	0.47	-0.05	0.73	2.93	3.41	2.67	3.86	4.87	5.79	5.00	3.71	2.84	0.85	1.23	1.39	-0.31	2
-0.24	2.61	-1.12	1.96	-0.40	1.61	1.56	1.86	2.53	4.02	4.23	3.95	4.59	3.53	2.96	1.96	2.66	1.14	1.00	-0.36	-0.18	2
-0.24	0.63	-1.10	-0.68	1.15	-0.52	0.19	2.14	0.64	4.25	4.82	4.60	4.57	4.18	5.16	3.26	2.58	2.15	1.99	1.17	-0.96	2
0.88	1.93	1.87	0.89	1.13	2.82	6.55	3.84	4.22	4.08	4.99	3.67	2.34	0.25	-1.34	1.42	-1.85	1.54	-0.79	-0.82	-0.87	1
-1.12	0.62	-0.03	-0.59	0.28	1.17	0.05	0.57	1.35	1.60	3.88	2.41	3.02	6.54	5.33	5.26	4.13	3.77	1.27	1.25	-0.16	2
-0.33	0.17	0.38	2.21	3.34	2.76	5.67	4.86	4.29	4.73	2.60	2.59	1.03	0.49	0.74	1.09	-0.51	-0.24	0.62	-0.99	-0.58	1
-2.81	2.79	2.20	3.03	1.07	1.73	2.83	4.57	5.42	5.47	3.37	3.53	1.98	0.73	2.91	0.16	-0.98	0.01	1.00	-2.53	-1.00	1
-0.77	-0.01	3.93	2.41	3.05	2.10	5.12	4.59	1.82	1.63	1.89	2.54	1.23	2.41	-0.38	0.96	1.15	1.51	1.64	0.08	1.02	0
-0.51	-2.00	0.00	1.50	-0.00	-0.55	0.67	3.05	2.74	2.12	2.95	2.05	4.94	3.68	3.64	3.84	2.00	3.18	2.23	0.27	2.32	2
-2.69	0.25	1.14	1.40	2.82	2.82	4.02	5.76	3.73	3.71	4.21	1.72	1.87	1.40	0.62	-1.07	0.31	-1.24	-0.58	-0.16	-1.23	1
-1.60	-1.03	1.84	0.96	2.28	2.62	5.51	3.48	4.55	4.72	3.95	2.49	3.95	1.32	1.49	1.99	1.11	-0.88	-0.18	-0.14	-0.94	1
-1.10	0.18	-0.29	1.79	3.12	2.40	3.95	3.83	2.57	2.34	0.74	2.43	1.40	2.20	2.96	3.43	1.71	0.25	0.87	0.41	1.00	0
0.46	0.80	1.03	2.67	1.76	4.34	3.41	3.94	4.78	3.95	2.40	2.90	0.84	1.75	2.86	0.73	0.41	0.55	0.56	-0.67	-0.13	1
0.40	-0.97	0.05	0.57	0.66	-2.59	-0.45	0.14	0.17	0.54	1.19	2.41	2.78	3.72	6.42	7.39	2.85	1.45	2.90	0.38	0.51	0
-0.24	2.72	1.85	3.00	3.18	2.70	3.56	3.19	2.53	2.59	1.78	-0.81	0.47	1.54	-0.39	1.69	2.02	0.99	1.68	0.38	-0.73	0
0.76	-0.50	0.52	3.37	4.97	5.36	5.46	4.82	2.09	4.69	1.15	1.86	2.09	0.19	-0.89	0.61	1.98	-0.01	-0.84	0.04	0.90	1
-1.37	-0.03	0.43	2.35	3.79	2.17	5.14	3.94	3.56	3.95	3.21	1.47	2.37	0.54	1.76	0.52	-1.23	0.56	0.27	-1.46	-0.34	1
-0.77	-0.03	-0.43	0.33	0.56	2.06	0.47	-0.32	1.84	2.91	2.61	2.39	3.57	5.33	3.70	4.62	4.25	2.86	2.02	-0.53	-0.79	0
0.12	-0.29	0.38	-0.20	0.96	0.21	-0.99	1.10	3.27	1.45	0.74	1.91	4.51	3.96	6.43	3.84	5.40	-0.07	2.88	-0.14	0.18	0
1.13	-1.47	-1.29	0.12	0.05	0.24	1.47	1.53	1.28	4.77	4.79	6.21	3.53	4.09	3.68	3.04	-1.12	0.43	-0.92	0.40	-1.82	2
-0.64	-0.78	0.11	1.46	1.18	0.68	0.32	2.37	3.37	2.36	2.70	3.99	2.93	1.58	4.13	3.98	5.07	2.65	0.99	2.64	0.14	0
-2.95	-0.11	-0.15	-0.60	0.59	3.37	2.63	2.77	4.50	4.01	4.02	4.80	3.93	2.21	2.30	0.11	1.16	0.39	0.73	-0.24	-1.68	1
-0.19	1.42	1.36	2.29	3.19	1.79	5.16	4.52	3.92	4.32	5.24	4.05	2.89	0.78	-0.36	-1.41	1.46	-1.58	-0.26	-0.26	0.63	1
-0.44	-1.31	4.09	1.04	4.26	4.02	5.80	3.88	2.26	3.47	3.57	3.22	0.34	0.73	0.32	1.29	-1.30	0.72	-0.93	1.32	-0.46	1
0.75	3.83	0.84	3.24	5.45	1.35	5.38	4.25	3.20	5.37	3.33	2.31	0.59	-0.51	0.59	-0.49	-1.22	0.46	-1.17	0.93	-0.07	1
1.95	-0.44	1.66	2.20	2.83	3.95	4.26	4.31	4.72	4.29	2.65	1.84	0.49	0.06	1.60	0.85	-1.65	0.47	0.82	-0.67	-1.98	1
-1.24	-1.43	-0.85	1.54	0.94	-0.06	0.93	0.66	0.66	-0.45	0.44	4.87	3.39	4.91	5.50	4.72	3.13	2.40	0.82	0.32	0.54	2
-0.25	1.15	2.44	3.95	3.08	2.64	4.26	2.66	2.22	2.05	3.61	1.10	0.63	1.74	0.37	2.97	2.30	-0.64	0.32	-0.79	-0.74	0
0.77	-0.11	-0.90	-0.14	0.73	0.70	-1.02	-0.22	0.38	3.76	4.01	5.03	5.71	5.78	5.70	3.51	1.91	2.83	1.47	-1.11	-0.82	2
-2.18	0.38	2.65	3.27	3.02	4.61	4.07	1.72	3.49	3.80	1.97	3.33	1.15	0.02	1.99	0.31	1.01	0.53	0.63	-1.20	-1.74	0
-1.80	0.10	0.00	-0.26	-1.92	0.38	1.95	2.62	3.70	3.37	4.03	3.91	4.20	4.11	3.30	2.18	1.64	1.07	0.90	1.20	-1.11	2
0.08	0.42	0.55	1.20	0.78	0.68	1.59	2.60	0.84	1.77	2.47	3.80	1.99	3.74	4.53	5.75	2.54	0.70	2.75	1.23	-1.39	0
1.03	1.27	0.62	1.49	0.65	2.16	2.96	-0.48	-0.58	-0.69	0.30	3.20	3.06	3.72	4.33	3.98	2.93	2.11	1.04	-0.10	2.02	0
1.89	0.34	0.20	-0.47	-0.16	0.18	0.43	2.03	1.78	2.21	2.05	3.75	3.80	3.41	3.75	4.60	2.77	0.95	0.54	0.07	0.06	2
0.95	1.02	0.73	1.30	-0.06	2.36	0.79	2.29	2.03	1.68	0.94	2.43	1.91	4.64	5.11	3.28	2.00	2.26	1.49	-1.03	-0.61	0
0.45	-0.15	1.20	1.65	2.24	2.56	4.36	4.22	4.39	4.57	3.58	3.53	1.87	1.84	0.88	1.37	0.70	0.67	-0.36	-0.44	-0.74	1
0.86	-1.86	0.61	1.03	-0.05	1.75	0.51	0.70	1.28	2.33	1.50	4.31	1.75	6.48	5.91	4.22	3.87	3.49	2.16	1.35	-0.21	2
-1.26	1.21	2.07	1.76	2.58	5.33	6.48	4.67	4.44	1.87	1.25	0.74	1.46	-0.56	1.30	0.76	-0.94	0.33	-1.82	0.69	0.57	1
-0.50	-0.38	0.39	3.44	3.42	4.39	6.94	6.41	4.24	2.80	2.65	1.68	0.97	1.73	0.88	1.07	0.78	0.18	-1.66	0.12	0.50	1
-0.77	2.46	1.06	-0.80	0.19	2.58	1.71	1.62	2.37	1.74	1.54	3.02	3.36	5.16	3.37	3.85	4.37	-0.36	0.03	1.13	-1.17	0
1.01	0.56	0.46	2.82	3.45	2.33	4.91	3.65	5.07	4.05	3.54	2.80	1.61	0.66	1.78	-1.25	-0.35	-0.11	-1.13	-0.28	-0.02	1
0.99	-0.03	0.26	1.77	2.24	4.13	5.14	3.15	3.29	2.93	2.45	2.33	2.35	-1.50	-0.54	-0.03	0.86	-0.20	1.36	-1.12	-0.72	1
0.95	-1.15	-0.11	1.58	1.00	2.33	3.46	1.99	4.24	3.67	5.33	5.45	2.46	6.08	1.44	2.30	0.91	0.22	-1.29	1.16	-0.22	2
-0.49	1.39	-0.24	0.10	1.30	1.00	4.51	2.05	2.02	1.73	2.72	1.01	1.83	1.69	2.57	3.41	1.66	1.88	2.74	1.56	-0.06	0
0.90	1.05	1.71	-2.40	0.92	1.90	2.18	3.11	4.23	5.29	5.48	5.33	3.61	1.62	1.59	0.33	-0.22	-1.38	-0.00	-0.19	-0.09	1
-0.52	1.10	0.65	1.61	0.94	3.56	4.88	3.98	4.27	6.00	3.46	2.26	1.74	3.72	2.43	-0.73	-0.80	0.89	0.85	-2.06	1.42	1
-0.08	-0.09	-0.96	1.80	2.86	2.44	2.46	1.30	3.13	5.90	5.01	5.54	5.21	4.19	2.10	-0.22	0.27	-0.45	-0.86	2.29	-0.04	1
0.59	-0.37	0.18	0.99	0.09	-0.29	3.39	2.43	3.83	4.55	7.40	5.27	5.52	1.41	1.28	1.67	-0.54	-0.15	2.01	-0.40	-0.65	2
-2.13	-0.84	2.69	-0.21	1.19	1.67	1.05	1.31	0.10	2.26	2.82	1.31	2.07	3.73	4.53	4.70	2.84	0.53	0.77	0.02	0.41	0
0.30	1.54	-0.82	-1.61	-0.10	0.54	1.17	3.01	3.80	4.10	4.67	3.71	5.03	1.63	3.30	0.93	0.15	-0.57	-1.18	-0.69	-0.31	1
-0.70	-1.30	-0.15	0.91	2.40	4.27	2.73	3.97	4.61	2.65	3.94	2.30	3.02	0.91	0.01	-0.86	0.48	-1.01	-0.82	-0.68	0.44	1
-1.57	-0.13	1.31	1.67	2.73	2.55	2.96	3.52	1.81	2.27	1.21	0.91	2.40	2.42	3.86	2.78	3.89	2.16	1.25	2.16	0.47	0
-0.53	0.83	-0.22	0.78	-0.41	0.28	1.54	0.67	2.22	3.33	5.77	4.61	3.27	4.30	3.86	3.34	4.72	2.37	0.53	-0.02	-0.19	2
-0.16	0.91	1.30	-1.60	0.07	0.20	-0.73	0.37	1.70	0.68	3.02	4.92	4.38	4.88	4.52	3.21	3.20	1.19	3.38	0.68	-0.81	2
1.03	1.86	-1.07	-1.37	1.29	-0.59	0.45	1.51	1.96	0.62	2.67	2.16	4.00	2.86	4.56	4.40	2.23	2.63	2.00	1.12	-0.59	2
-0.07	1.62	2.76	0.58	5.30	4.24	5.62	5.26	4.07	2.20	2.80	1.14	0.49	-0.33	-1.05	-0.96	0.77	1.04	0.23	0.42	1.50	0
1.21	2.28	-0.20	-0.87	1.81	-1.04	1.21	0.78	3.06	3.99	4.42	2.74	3.08	4.75	4.33	4.78	1.73	2.63	-0.40	2.03	-1.07	2
0.35	0.58	0.74	-0.46	0.72	-0.21	-1.11	2.17	2.94	2.43	1.48	1.65	4.48	4.80	6.07	4.73	2.96	1.43	0.31	1.39	-0.15	0
-1.18	-0.03	-0.46	-0.00	-0.41	1.77	2.06	2.17	0.87	3.60	3.59	4.05	3.74	2.36	3.02	4.11	3.00	0.79	-0.61	-1.25	0.79	2
0.31	0.02	0.78	2.40	1.97	3.12	0.91	2.95	0.17	2.98	2.68	2.98	1.36	0.10	1.31	0.70	0.18	0.88	1.40	-0.77	1.15	0
0.59	0.92	-0.33	-0.79	-0.71	-0.95	0.64	-0.67	0.89	0.34	1.73	3.02	4.32	5.54	5.60	4.40	5.19	2.77	1.72	1.35	0.21	2
0.54	1.11	-1.36	0.96	-0.77	0.77	0.78	3.31	4.30	1.74	3.35	4.24	3.62	3.91	2.08	2.21	0.79	0.13	1.03	0.57	-1.59	2
0.56	0.20	1.43	0.57	3.63	1.17	-0.06	2.44	0.74	2.62	3.14	1.24	1.17	3.36	1.98	3.88	3.14	0.38	2.82	-0.08	-0.56	0
-1.45	-0.21	1.34	2.69	2.04	4.63	7.07	4.58	3.22	3.58	4.31	3.51	1.16	1.33	-0.07	0.26	-0.97	0.83	-0.92	0.87	-0.20	1
0.41	1.38	1.40	1.35	3.45	4.98	3.70	3.55	3.25	3.09	2.01	1.94	2.23	0.59	2.12	-0.04	1.48	-1.89	1.04	0.32	-0.03	0
0.67	1.57	2.71	-1.44	0.30	2.24	1.37	2.49	0.40	0.88	1.79	1.52	4.79	4.74	3.21	3.11	2.09	3.29	2.74	1.33	-1.17	0
-0.91	0.12	-0.26	0.33	1.46	2.18	2.45	3.77	3.93	2.53	5.06	3.51	2.34	0.89	0.64	-0.01	-0.70	-0.08	0.64	-1.13	-0.19	1
1.29	0.88	-0.64	-0.88	-2.07	0.03	0.77	-0.25	0.98	2.58	1.31	3.78	5.08	6.11	5.39	6.89	5.93	3.54	3.17	1.40	0.82	0
-0.24	1.12	-0.36	-0.44	-1.02	2.15	0.84	2.00	1.04	4.34	3.19	2.00	3.25	4.89	3.96	2.85	1.83	2.19	1.09	-1.34	0.61	2
0.24	1.14	1.95	-0.31	-0.61	0.76	1.16	1.50	2.30	3.32	4.54	4.72	4.17	3.66	1.91	-0.80	1.29	1.38	2.08	0.54	0.01	2
1.84	-0.95	-0.01	0.63	2.48	2.04	3.03	3.61	4.28	5.49	6.50	4.24	3.90	2.82	0.42	-1.16	0.38	-1.75	0.85	0.61	0.96	1
0.45	0.17	0.39	0.14	-1.50	2.08	2.71	3.83	4.70	3.17	6.52	3.93	3.92	2.05	1.78	-1.17	0.06	-1.99	0.18	0.70	-0.18	1
0.02	-0.42	1.56	0.78	0.16	-0.24	1.27	-3.52	0.09	2.53	2.22	4.06	3.67	3.91	6.19	3.80	4.26	2.09	1.67	1.65	1.00	2
1.78	0.26	0.27	-1.28	-0.64	-0.71	-0.81	1.58	1.67	0.51	1.47	3.84	2.14	5.41	5.90	5.47	2.99	3.85	1.06	1.13	0.29	2
-0.09	1.44	0.38	0.80	-0.16	0.09	0.81	2.04	3.64	3.08	2.80	6.00	3.67	1.43	3.31	2.24	0.36	-0.35	-0.23	-0.50	0.65	2
0.14	-0.79	1.27	1.63	0.80	3.69	3.10	2.64	4.84	4.73	2.53	4.01	0.29	2.00	-0.11	-1.90	-0.08	0.59	1.09	-0.35	0.43	1
-0.69	0.61	3.51	0.21	0.61	1.76	2.02	1.35	1.35	1.42	2.42	1.18	2.44	4.46	4.83	4.64	3.72	2.79	0.76	2.27	-0.43	0
-0.88	0.50	2.62	3.71	3.71	4.70	5.65	2.61	3.54	2.08	2.50	2.90	0.48	0.27	-0.05	0.36	-0.84	0.24	0.37	1.22	-1.05	1
0.57	-0.33	2.15	1.36	-2.66	0.47	-0.87	1.50	0.54	2.78	3.16	3.29	3.78	3.82	5.89	4.16	3.37	1.02	0.59	0.42	0.92	2
0.69	-0.58	-0.15	0.19	2.44	1.13	3.98	2.52	3.92	5.68	5.91	2.94	2.25	2.50	2.47	0.35	0.12	2.77	-0.89	0.41	-1.63	1
0.71	1.08	2.34	0.23	4.40	4.72	6.31	6.00	3.46	2.63	1.52	2.33	1.98	2.10	0.15	1.54	0.71	0.77	-0.89	-0.91	0.16	1
-0.17	0.56	0.49	0.68	2.20	2.73	3.54	4.79	1.52	3.16	3.28	2.00	3.08	3.81	3.40	2.77	1.80	3.08	2.32	2.17	-0.48	0
0.93	1.52	2.10	4.53	2.94	4.06	6.15	5.04	2.61	2.54	2.25	1.21	-0.62	1.14	0.87	0.54	-0.59	-0.56	0.30	0.03	0.92	0
2.44	-1.34	-0.15	-0.28	0.93	1.00	-0.41	1.14	-1.68	2.32	2.78	3.33	3.49	4.93	3.95	4.75	2.92	1.53	1.24	1.26	-0.37	2
-0.49	0.48	0.16	-0.29	-0.33	0.69	4.03	2.35	4.54	6.29	6.03	7.30	2.38	3.03	2.98	0.47	-0.40	-1.35	0.32	-0.48	0.20	2
1.14	1.52	1.96	2.80	2.09	4.86	2.24	4.55	1.10	1.24	3.03	2.50	0.01	3.19	2.22	2.23	0.53	0.57	-0.12	0.45	0.01	0
0.59	0.38	-1.84	1.14	0.22	2.00	0.05	-0.83	-0.04	2.87	2.49	1.11	3.72	3.11	4.21	4.15	1.71	4.09	1.56	0.53	-0.99	2
-0.57	1.14	-1.48	2.26	-0.10	3.29	4.23	2.75	4.02	3.51	3.04	2.04	2.37	2.51	0.38	-0.45	0.49	-0.35	1.91	-0.78	-1.16	1
1.43	0.19	0.74	0.19	0.68	1.02	-0.19	0.67	0.32	2.37	2.55	4.42	4.34	3.44	5.39	2.91	1.53	1.97	0.93	0.66	0.54	2
0.98	2.21	1.61	3.62	3.72	3.26	6.17	6.28	4.06	1.38	1.61	0.79	2.34	0.28	0.01	-2.44	0.31	2.70	-0.13	0.21	1.11	1
-0.46	0.21	0.76	2.16	-0.99	-0.47	2.48	1.32	2.31	2.54	4.20	5.20	3.86	3.81	1.81	3.55	1.91	2.42	1.33	-1.28	-2.14	2
0.49	0.36	1.28	0.73	2.04	3.80	4.05	4.41	1.80	3.90	4.54	1.12	0.66	0.16	2.23	1.42	1.56	-0.49	0.84	-0.87	1.30	0
-0.41	0.02	-0.19	-0.86	-1.05	1.11	0.98	3.65	5.70	3.90	7.00	2.69	3.04	2.27	0.45	0.74	-0.04	-0.34	-0.07	-0.87	-0.56	1
-0.35	-0.39	0.01	-0.70	1.31	3.32	2.06	4.43	3.71	4.16	5.83	5.40	2.75	3.09	2.17	1.95	0.68	-2.24	-0.46	0.58	0.73	1
0.61	1.40	2.06	0.48	2.66	2.52	2.97	1.25	3.25	0.82	4.01	2.15	2.63	2.48	2.85	3.22	3.15	3.13	1.38	1.11	-2.23	0
-0.68	-0.94	-1.80	0.81	-0.37	-0.30	0.89	1.45	1.40	3.40	3.05	3.31	5.04	5.20	3.09	3.85	1.82	0.54	1.00	1.71	1.42	2
0.27	1.55	1.52	0.87	2.78	3.56	2.75	2.09	2.96	1.38	0.82	2.77	0.98	3.88	2.84	2.59	1.68	1.56	2.54	-2.34	-0.33	0
-1.22	0.31	1.36	1.09	1.02	0.83	2.92	4.08	2.90	4.64	5.64	6.79	3.90	3.04	1.87	0.24	-1.81	-0.20	-0.57	-0.74	0.25	1
-0.00	-1.03	-0.12	-0.06	-1.34	1.71	2.38	2.49	3.11	3.31	6.22	4.43	3.35	4.40	2.89	1.88	1.70	0.06	-0.81	-0.16	-1.10	2
1.34	-0.45	2.28	2.38	2.19	2.70	3.66	2.66	3.33	3.14	0.95	4.05	2.16	1.40	2.26	1.67	2.06	-0.41	-0.82	0.12	-0.23	0
-1.36	0.80	0.88	2.47	0.97	3.90	4.10	2.71	1.80	2.72	0.32	1.17	0.84	1.67	0.22	1.64	0.30	0.93	1.33	1.27	0.55	0
-1.00	-0.05	0.85	2.04	0.48	2.07	3.69	-0.44	0.53	2.37	2.35	2.90	1.82	3.45	4.83	4.55	3.43	3.46	1.66	3.29	1.39	0
0.42	1.68	2.26	0.25	2.04	0.54	2.09	-0.52	-0.75	1.66	1.60	3.19	3.08	3.75	6.03	3.74	5.99	1.99	2.66	1.30	1.40	0
0.09	1.53	-0.13	1.09	2.86	1.88	3.78	6.88	3.91	2.50	2.97	4.04	-0.01	1.78	2.41	-0.20	0.39	0.94	-0.44	1.35	-0.63	1
-0.46	1.40	-0.95	0.92	2.72	2.79	1.44	2.87	2.45	0.35	2.77	1.70	2.66	3.84	3.09	1.12	2.77	1.16	0.18	-0.88	1.49	0
0.21	0.57	1.06	3.12	4.50	4.21	4.24	5.02	4.54	2.81	1.17	1.18	-0.26	1.18	-0.34	1.69	0.27	1.53	-1.01	-0.55	-0.42	0
-0.02	1.13	1.70	-1.12	1.11	0.17	1.50	2.11	2.39	4.99	4.09	3.98	4.97	5.12	4.60	2.19	1.34	2.59	1.17	0.38	0.07	2
0.89	1.18	0.42	-0.33	-0.17	2.15	-0.44	0.49	0.53	-0.15	1.32	1.51	3.61	3.36	6.92	7.11	5.15	1.22	3.02	0.69	-0.43	0
0.11	-0.49	0.83	0.77	0.31	1.21	4.52	3.50	3.35	4.47	3.83	4.67	4.01	2.07	0.96	1.20	0.47	0.61	-0.26	-1.34	-0.88	1
-0.38	0.72	0.46	1.00	1.97	2.10	1.85	1.34	0.97	2.56	3.78	2.62	2.80	4.25	3.02	1.95	1.46	1.78	1.42	0.04	-0.75	0
0.52	-0.93	0.19	0.82	-0.46	1.95	1.16	1.98	3.51	2.36	5.16	2.70	2.63	1.82	4.42	1.41	0.29	0.72	-1.16	-0.39	0.94	2
-0.72	2.24	0.84	1.93	2.02	3.40	3.29	3.36	2.87	3.50	2.95	1.85	0.90	0.85	1.53	0.78	0.92	0.90	-0.12	0.01	1.88	0
-1.04	0.59	0.25	1.13	1.96	1.54	2.29	3.59	5.81	4.88	5.08	2.77	2.78	3.43	1.85	-1.02	-1.24	1.00	0.20	0.02	-1.01	1
-0.10	-1.16	1.51	1.42	2.63	2.25	3.80	2.50	2.90	3.66	0.30	3.91	0.20	1.54	4.55	2.48	1.57	0.16	1.43	-0.57	0.21	0
-1.49	0.16	2.73	3.81	3.61	4.14	6.25	6.85	2.77	1.70	2.67	1.61	-0.62	-1.57	-0.87	0.07	1.40	0.67	-0.17	-1.68	-2.06	1
1.23	-0.87	0.98	0.60	1.85	3.97	4.79	4.85	2.45	5.70	4.90	2.79	2.56	1.16	-0.46	0.39	1.67	0.37	-1.05	-1.14	-1.13	1
-1.52	0.05	0.35	0.48	-0.77	-1.77	2.06	-0.48	-0.18	0.50	2.61	2.02	4.02	5.15	5.84	3.94	4.69	1.56	1.30	0.63	0.56	2
0.84	0.22	0.24	0.70	4.55	1.64	4.21	5.12	4.19	3.76	4.92	2.12	0.64	0.09	0.89	2.13	0.10	0.69	-0.06	1.11	-1.14	1
-0.78	0.00	-0.01	1.85	-0.87	0.38	-0.86	1.38	-0.24	2.56	1.63	2.34	2.50	3.78	4.12	3.77	4.54	4.24	0.06	0.35	1.84	2
-0.60	-0.51	-0.67	-1.17	0.67	-0.13	1.25	2.64	2.98	4.32	3.29	4.74	4.85	3.65	1.83	0.12	2.34	-0.88	1.57	1.12	0.51	2
-0.63	-0.63	0.19	0.87	1.39	2.13	-1.00	2.14	0.65	0.70	1.72	3.13	3.49	4.54	4.58	4.10	4.86	3.72	0.62	-0.02	-0.97	0
0.54	-0.58	1.93	-0.01	0.10	2.41	3.57	3.30	3.33	4.99	4.61	3.00	6.12	1.71	2.99	-0.17	-1.27	-1.32	0.13	-1.00	-1.52	1
-0.03	0.28	2.02	-0.31	3.27	3.95	5.02	3.22	4.25	4.38	2.81	0.60	2.10	2.27	1.22	0.88	-0.79	0.79	-1.01	0.13	0.68	1
0.96	3.32	1.94	2.28	2.98	4.46	6.14	3.83	4.40	4.49	2.31	3.83	1.03	0.14	0.59	-0.65	0.71	-0.73	1.10	-0.58	-0.59	1
-0.44	0.84	2.39	3.15	0.73	3.45	2.62	4.88	3.77	3.82	4.01	0.13	1.47	1.78	1.21	0.38	-0.30	0.85	0.88	0.78	-0.46	1
0.49	0.70	-0.23	1.58	2.33	3.39	2.26	5.13	6.11	4.08	2.83	2.70	3.06	3.10	2.59	0.35	-0.96	1.14	-1.07	-0.38	-0.12	1
0.32	0.13	1.11	0.88	-0.87	3.93	3.19	4.35	6.21	4.48	3.87	2.05	3.44	1.31	1.16	0.14	0.38	1.55	-0.54	-1.59	0.32	1
-0.10	1.40	-2.28	0.66	1.09	2.50	3.77	3.42	3.26	5.22	5.38	4.79	2.87	4.61	1.63	-1.40	-0.89	-1.05	-2.46	-0.91	-0.98	1
-0.30	1.46	0.33	-1.94	0.35	0.11	0.10	-0.41	0.94	1.71	3.50	0.91	4.67	4.44	6.56	4.93	2.74	2.56	1.03	1.36	-0.50	2
-0.59	0.68	1.57	1.55	2.57	4.68	4.20	7.10	5.38	2.47	1.04	1.34	1.95	-0.21	2.77	0.77	-1.54	0.54	0.38	-0.86	0.51	0
-0.55	-1.18	1.31	1.77	1.56	1.62	3.20	1.36	6.09	5.54	3.57	3.10	3.16	2.54	0.88	-1.24	-1.31	0.23	-0.47	1.15	1.14	1
0.56	0.62	-1.40	0.57	2.15	0.36	0.75	0.80	-0.55	1.39	2.47	2.01	3.42	3.60	4.36	3.43	3.69	2.39	1.43	-0.27	0.50	0
-0.78	-0.70	0.12	-0.12	-0.56	0.00	0.57	0.65	0.84	2.19	3.48	4.85	3.93	5.39	5.81	2.38	4.05	1.63	1.63	1.31	-0.21	2
-0.08	1.87	2.91	2.43	2.50	5.06	4.87	4.43	3.93	1.89	2.39	0.84	-0.50	0.72	1.78	2.29	-0.40	0.28	1.73	-0.41	-1.47	0
-1.59	1.70	-1.70	0.79	0.41	-0.29	0.91	2.45	4.30	3.46	5.43	5.37	3.18	3.14	2.92	2.54	-0.17	1.52	1.41	2.34	0.72	2
1.10	1.62	0.38	1.20	4.10	3.93	7.06	4.02	4.79	3.11	3.16	2.33	-0.63	0.89	-0.10	0.58	0.96	0.66	-0.71	-0.53	0.62	0
-1.88	0.83	1.01	1.29	1.32	2.30	5.65	5.23	4.20	4.59	2.54	0.61	2.14	1.71	1.63	0.45	0.49	-0.11	1.00	0.91	1.17	1
0.69	-0.25	1.35	0.97	-0.22	1.66	0.99	-0.18	0.77	2.09	3.49	3.28	2.52	4.38	4.07	3.54	3.05	3.15	-0.10	0.20	1.04	2
1.37	0.31	-0.29	-1.54	1.51	3.05	4.22	2.46	4.10	5.01	3.54	4.28	2.04	2.25	0.51	-0.05	-0.96	0.25	-1.29	-0.40	-1.24	1
0.29	0.44	1.16	0.88	3.02	0.76	3.73	5.48	3.64	3.65	4.89	3.39	0.66	1.95	0.30	-0.44	-0.18	-1.56	-1.29	1.36	-0.02	1
0.03	0.72	-0.44	0.20	3.14	2.92	3.42	3.04	1.76	2.20	0.82	0.98	1.80	3.06	2.83	4.49	3.48	1.79	1.53	1.55	1.27	0
-0.97	1.84	0.82	-0.56	3.96	4.42	4.74	4.75	3.61	2.48	0.95	0.97	1.69	-0.18	1.88	1.91	0.34	1.40	1.21	0.92	1.10	0
1.61	1.87	-0.15	1.36	3.04	4.33	5.58	5.75	5.69	3.76	0.66	2.16	0.77	-1.23	0.91	0.81	-1.47	-0.71	1.42	0.30	0.13	1
0.29	-1.24	1.49	1.96	1.82	2.78	4.71	4.91	3.25	4.18	3.76	3.29	1.72	2.23	1.67	1.46	0.21	0.35	-1.31	-1.08	-0.29	1
0.60	0.13	-0.46	-0.38	0.17	0.95	0.57	2.85	1.57	5.68	5.95	4.32	4.34	4.10	2.64	0.77	0.59	0.49	-0.97	1.82	0.61	2
-0.41	-1.09	-0.52	1.65	-0.45	-0.47	-0.14	2.17	3.18	2.51	3.68	2.83	2.70	4.77	2.62	2.97	1.66	2.15	0.14	0.80	-1.40	2
-0.80	0.09	1.96	2.44	2.05	2.99	3.01	2.65	2.70	2.01	1.26	3.01	2.78	3.39	3.39	2.81	0.14	1.89	1.82	-0.82	-0.78	0
0.16	0.01	-1.09	0.28	0.36	0.94	0.46	4.14	3.02	5.28	6.16	4.81	3.49	2.28	1.20	1.37	-0.33	1.40	-0.34	-0.74	-0.99	2
0.09	1.77	1.36	1.95	2.21	4.02	4.07	4.46	4.20	2.74	2.80	1.67	1.96	0.19	1.42	2.36	0.62	-0.87	-0.57	-0.09	-0.69	1
-1.58	1.79	1.33	3.23	1.98	3.38	5.54	3.94	2.84	2.46	2.12	2.64	-1.51	0.80	1.88	1.57	-0.37	1.72	-1.15	-1.43	-1.21	0
-0.06	1.44	1.23	2.17	2.63	2.88	1.94	3.71	2.69	5.13	2.01	1.28	1.44	1.55	2.28	2.25	1.21	1.36	3.21	0.77	0.64	0
-1.72	-0.64	-1.44	0.16	0.05	1.20	1.36	-0.07	0.53	2.68	2.00	3.29	2.27	5.99	5.65	6.08	3.20	3.34	1.68	1.01	-1.69	0
-2.21	0.29	1.25	1.47	-0.57	-0.72	3.10	-0.53	-1.42	2.46	1.74	3.58	3.46	3.88	5.61	5.91	3.16	3.77	2.03	0.90	0.66	2
-0.79	2.19	2.29	0.64	3.15	1.64	2.29	4.56	5.22	5.12	5.58	3.37	2.90	0.40	1.95	-0.68	-1.76	-0.44	0.52	-0.06	-1.05	1
1.01	0.56	-0.19	-2.36	1.33	1.05	1.55	0.89	3.55	4.97	6.28	4.93	2.75	2.70	1.09	2.14	-0.30	0.37	-1.68	0.76	-0.47	2
1.20	1.26	-0.41	-0.40	0.38	-0.92	-0.66	-0.18	1.06	1.04	0.63	3.91	4.00	5.58	5.33	2.87	4.22	3.16	2.99	0.22	-1.53	0
0.25	2.37	1.01	2.47	2.79	5.82	5.27	3.76	5.37	1.43	1.73	1.23	0.07	-1.25	1.37	0.87	-0.39	1.94	0.27	-0.89	-0.22	0
0.62	-0.10	2.55	1.52	3.02	3.04	5.89	4.25	4.62	3.87	0.66	0.45	0.33	2.01	0.07	0.44	1.00	0.52	2.78	0.75	-0.71	0
1.34	0.20	0.79	1.35	2.88	4.04	5.49	5.41	4.29	3.35	4.07	0.82	2.29	1.69	-0.65	0.57	0.52	-0.09	-0.26	-0.27	1.35	1
-0.81	1.08	-0.55	-0.56	-1.14	2.52	1.57	2.25	2.54	2.98	6.25	3.41	5.69	3.06	2.55	3.33	3.37	-0.33	1.85	2.19	-0.50	2
-0.28	1.54	1.08	-0.16	1.66	-0.29	3.53	3.12	3.00	5.13	7.42	5.05	4.10	1.62	3.09	0.66	-0.81	1.28	0.25	1.35	-0.81	1
-0.52	-1.24	0.33	0.63	4.30	3.43	4.24	1.56	2.00	1.95	2.92	0.97	3.71	0.43	1.04	2.09	3.26	0.42	1.15	0.74	-0.07	0
0.08	-1.87	-0.25	1.52	1.28	1.61	3.39	3.77	3.78	3.19	6.53	4.85	3.81	3.34	2.64	0.77	1.46	-0.74	-0.41	0.60	-1.43	1
1.37	0.38	1.42	1.10	0.24	2.97	3.38	2.44	2.39	-0.45	3.21	1.38	3.58	2.79	4.63	2.62	3.83	1.75	2.25	2.35	-0.38	0
-0.28	1.47	1.34	0.80	0.62	0.06	0.99	1.12	-0.44	0.03	2.90	3.43	4.42	5.24	7.67	2.24	2.86	3.67	2.85	2.67	0.30	0
0.08	0.30	-0.59	0.22	2.38	2.76	2.68	2.08	1.26	0.72	2.64	1.95	0.47	3.57	1.80	1.72	2.48	0.91	0.51	-0.74	1.43	0
0.76	-0.67	-0.39	0.54	-0.55	-1.25	0.25	1.31	0.12	0.24	0.66	4.80	4.42	3.86	5.46	4.07	5.21	2.61	2.05	0.62	0.39	2
0.87	0.96	0.99	0.54	4.22	1.18	3.53	3.12	5.68	4.25	4.91	3.82	4.05	1.72	0.18	0.19	-0.69	1.55	0.84	1.60	0.06	1
-1.34	0.75	1.10	1.74	1.22	2.48	3.85	2.27	3.69	3.49	1.82	2.19	0.59	0.89	1.05	1.60	0.19	0.12	0.95	0.80	-2.15	0
-0.32	0.32	-0.62	-1.15	2.25	3.48	4.94	5.38	4.18	3.74	4.28	4.32	2.48	3.59	0.88	0.24	1.11	-1.14	-0.91	0.35	1.48	1
-0.86	-0.63	-1.12	-0.60	-0.32	-0.28	1.87	5.23	2.83	2.91	6.70	4.44	5.74	2.36	2.42	1.42	0.98	-0.24	1.46	0.10	0.82	2
-1.35	-0.08	1.79	1.69	1.27	1.44	1.92	0.51	1.83	5.40	2.71	2.81	3.44	4.82	2.41	4.04	1.54	2.59	2.26	-0.36	-0.66	0
-0.93	0.90	0.67	3.31	2.35	4.74	5.23	5.55	4.54	2.10	1.63	-0.22	-0.41	0.58	-0.97	0.55	-1.32	-0.45	0.36	0.63	-1.81	1
-0.38	1.18	1.07	1.23	3.57	6.10	3.73	3.47	3.81	4.56	3.52	1.08	0.58	0.35	0.06	1.44	0.51	0.66	0.97	-0.72	0.26	0
1.67	1.97	0.75	2.76	3.25	4.51	6.99	3.68	3.87	3.21	1.14	1.55	0.74	-0.81	0.53	0.40	1.31	-0.15	0.19	0.94	0.06	1
-0.14	-0.68	-0.70	-0.96	1.49	1.85	3.62	2.77	3.08	5.83	4.65	4.94	2.35	4.50	0.79	1.65	2.22	-0.94	1.65	0.78	-0.64	1
0.70	-1.91	-0.30	0.39	-0.15	-1.10	-0.27	-0.89	0.04	1.56	3.68	4.18	4.08	5.65	4.39	1.90	3.13	1.98	2.69	0.24	0.83	2
0.13	0.58	1.12	2.35	3.71	2.68	4.38	3.46	1.06	1.64	1.77	2.88	1.56	2.48	3.02	0.85	2.46	1.93	1.18	1.71	-1.61	0
1.88	-0.91	-0.64	1.10	-0.38	1.41	0.51	1.13	-0.11	2.33	5.47	4.62	3.51	6.24	6.25	2.38	3.90	1.78	1.30	0.61	-0.41	2
-0.23	-0.61	1.00	0.14	-1.56	1.55	2.34	3.92	5.61	4.71	6.14	4.36	1.95	4.85	1.95	0.68	-0.64	-0.69	-0.27	-0.74	0.56	2
1.44	-0.87	-0.91	-0.12	-1.16	-0.10	1.28	4.12	5.13	3.60	5.36	5.57	3.30	3.46	0.51	0.04	-0.25	-0.02	0.10	-1.17	-0.50	1
0.94	-0.90	1.28	1.47	-0.13	-0.15	0.52	0.37	0.22	0.90	4.33	2.24	3.98	4.53	4.79	4.31	2.41	1.16	0.37	1.53	-0.40	2
0.30	-0.48	0.11	-0.94	0.34	0.35	1.90	0.39	1.02	1.98	3.99	4.57	3.61	2.73	2.90	4.43	1.97	1.40	0.49	2.76	2.25	2
-0.57	-0.12	1.06	1.49	2.68	0.69	2.01	3.06	4.76	4.26	8.56	4.82	3.91	2.59	3.66	1.31	1.22	-0.38	0.72	-0.03	-1.00	1
2.41	2.48	1.17	2.32	2.62	3.37	5.51	4.64	4.02	2.32	2.06	1.93	1.64	1.19	1.34	1.40	0.99	-0.03	1.18	-0.52	1.22	0
-0.89	0.06	0.97	-0.86	2.56	1.89	1.23	0.57	3.61	2.67	1.81	1.49	1.80	4.34	4.46	5.17	2.72	2.21	2.13	0.12	0.18	0
-1.32	2.23	1.85	2.03	3.06	4.86	3.92	5.17	3.40	4.17	3.73	1.24	0.66	-0.24	-0.11	0.33	1.81	1.02	-1.32	0.59	-2.70	1
-0.60	0.93	2.12	1.32	2.72	2.66	4.69	4.16	5.08	3.25	3.09	0.99	1.56	-0.63	0.16	-0.88	0.48	0.16	-1.62	-2.07	-0.22	1
-0.59	0.14	3.44	1.66	2.75	2.49	1.67	2.79	2.73	1.31	1.06	0.84	3.63	0.50	1.56	3.01	2.54	2.17	1.29	0.84	2.21	0
1.21	1.49	1.94	-0.92	-2.85	1.41	0.53	3.86	3.83	6.84	5.68	5.82	3.35	2.41	2.44	1.84	0.85	-0.40	1.01	-0.42	-1.34	2
-1.50	0.41	-0.06	-0.55	2.86	1.96	1.48	0.69	2.66	2.44	1.56	2.75	4.30	4.27	4.49	2.39	2.89	2.08	-0.38	-0.13	-1.13	0
-1.36	2.84	1.14	0.40	2.01	0.68	2.86	3.67	2.41	3.13	1.43	3.15	1.08	3.33	4.50	1.97	1.34	1.51	3.61	0.45	-1.18	0
0.70	0.13	1.71	2.53	4.21	5.74	5.91	4.94	3.72	4.24	1.74	2.09	1.46	-0.80	-0.71	1.69	0.75	-2.21	-0.42	-2.33	-0.88	1
-1.32	-0.54	1.09	1.81	1.02	1.65	3.06	3.21	1.96	2.86	1.84	3.16	4.48	3.02	3.69	2.29	2.06	3.45	2.27	0.40	-0.39	0
0.42	-1.72	0.06	-0.68	-0.63	-1.05	-0.27	3.26	3.93	5.37	5.58	3.61	2.75	3.93	3.64	2.45	0.86	-0.86	-0.00	0.93	-1.01	2
0.57	0.62	0.86	3.38	2.65	4.10	6.40	4.78	3.17	4.03	0.96	2.36	0.85	0.89	0.69	1.39	0.49	0.03	0.74	0.07	-0.86	0
-0.21	0.59	0.76	1.89	4.43	5.73	4.39	3.39	3.92	4.57	0.76	-0.32	1.30	-0.81	0.17	0.26	1.35	-0.13	-0.37	-0.31	0.90	1
0.53	1.48	2.16	4.09	2.41	3.07	5.76	3.52	5.43	3.11	1.81	0.77	-0.37	0.59	0.73	-0.80	-0.64	-1.63	-1.18	-0.29	-0.59	0
-0.21	-0.08	-0.24	-0.42	-0.62	1.26	0.25	-0.05	-0.26	0.98	1.38	2.30	2.54	4.54	3.16	6.22	4.92	1.62	1.62	-0.16	-0.46	0
0.27	-0.94	-0.23	1.10	0.49	1.67	2.38	4.14	4.40	6.72	7.88	6.12	3.45	2.98	3.04	1.76	1.14	-0.16	0.63	-1.77	1.40	2
0.48	1.59	0.83	0.03	0.12	0.06	1.70	-0.46	0.94	2.46	4.83	3.58	2.59	4.75	5.07	3.24	1.48	1.38	0.27	0.47	1.24	2
-0.93	-0.23	1.06	-0.22	-1.21	1.75	0.61	0.74	2.32	2.31	6.38	4.65	4.48	3.93	2.61	4.84	0.97	-0.35	-0.24	1.46	0.55	2
-0.62	2.72	0.37	2.55	4.39	3.69	4.22	3.49	2.94	3.04	3.11	1.98	0.94	1.05	-0.30	0.91	1.06	0.78	-0.65	-0.56	1.07	1
1.76	-0.84	0.54	0.10	1.16	2.94	4.63	2.43	2.05	3.15	5.45	2.22	0.96	1.05	3.80	1.30	2.92	2.33	1.64	2.03	0.92	0
0.74	0.42	1.01	1.85	1.56	2.91	2.88	3.05	4.88	1.25	6.60	4.09	5.19	2.34	4.90	1.85	-1.31	0.86	0.68	1.11	1.28	1
1.91	-1.85	0.14	0.07	-0.10	2.27	-0.05	-0.40	1.71	2.73	2.33	3.70	2.44	6.33	5.24	5.03	4.16	2.11	4.54	1.12	0.96	2
-0.91	0.12	0.48	0.31	-0.99	0.32	0.78	2.69	2.38	1.94	3.95	1.70	3.04	5.80	4.78	4.66	2.01	1.57	1.50	0.79	0.63	0
-0.37	0.01	0.10	1.62	0.51	1.88	1.91	0.20	1.86	1.12	1.58	2.41	1.50	3.04	4.69	4.25	4.45	2.29	1.63	2.72	-0.99	0
-0.73	-1.60	1.17	-1.44	2.58	0.52	2.70	0.92	1.88	2.26	5.72	4.06	3.78	3.52	4.03	3.47	0.15	2.17	1.30	0.71	-1.34	2
-0.19	1.11	1.22	-1.57	-0.10	1.49	0.08	3.21	1.88	3.09	4.51	2.62	4.92	3.27	2.31	3.02	2.56	0.71	0.32	2.21	-1.34	2
0.04	1.59	2.10	2.39	5.42	5.41	3.49	3.84	5.53	0.90	4.15	0.90	1.12	0.56	0.50	0.55	0.56	0.22	-0.90	-0.99	-0.57	1
-0.20	-0.79	1.58	2.23	3.50	4.37	3.06	4.01	2.36	5.54	5.02	2.12	1.45	1.22	-0.77	0.09	0.08	0.88	-0.49	2.08	-1.10	1
0.39	0.69	-0.10	-0.09	0.21	0.49	3.70	1.68	2.07	1.12	0.47	1.64	1.54	3.13	4.83	3.85	2.74	-0.24	2.91	0.71	0.68	0
0.33	1.14	0.02	2.30	1.81	3.11	2.21	5.02	4.15	4.34	4.40	3.26	1.67	2.30	1.21	-0.63	0.64	-1.15	-0.56	-0.99	0.11	1
0.57	0.13	-1.13	0.51	-0.32	0.02	0.36	1.57	0.08	2.38	3.79	4.09	3.76	3.96	4.40	4.78	3.31	2.16	2.30	-0.49	0.53	2
0.79	2.02	1.95	1.63	4.06	6.13	5.53	4.13	1.50	1.08	2.66	1.88	0.03	1.10	1.24	1.33	2.17	0.22	1.47	0.98	0.30	0
0.64	0.79	0.26	0.39	2.25	2.86	2.54	2.26	3.99	1.25	3.01	3.73	2.72	1.32	-0.01	-0.34	0.22	0.90	1.02	-1.28	-0.66	1
-0.58	0.99	1.74	0.60	-1.72	-0.25	1.54	2.63	5.82	5.95	5.99	4.74	4.63	2.85	0.73	-0.67	-0.41	0.20	-0.65	-1.57	-1.12	1
-0.23	-0.40	2.44	4.46	1.57	4.35	6.21	6.20	3.34	2.73	2.12	3.35	1.46	1.58	0.02	0.90	0.18	-1.39	-0.58	-0.56	-1.48	1
-2.05	-0.45	-0.44	0.99	-0.43	-0.42	2.73	1.20	2.56	4.53	4.01	4.54	5.19	3.45	2.74	3.13	-0.26	0.42	0.26	-0.54	0.21	2
0.57	-0.22	0.34	-0.02	-0.57	0.50	1.15	1.30	1.86	0.48	1.86	1.95	3.80	3.92	4.59	2.88	2.41	1.97	1.06	0.01	-0.82	0
1.22	-0.71	-0.44	-1.03	0.77	1.24	0.33	-0.65	1.97	-0.46	2.24	4.89	3.71	4.41	4.89	5.18	4.70	2.76	1.85	1.40	0.90	2
0.10	0.07	-0.21	-1.14	-1.23	1.49	0.16	-1.07	-1.36	-0.11	0.73	3.16	2.77	5.53	6.56	4.61	3.92	2.89	0.10	0.41	-2.56	2
0.79	-0.45	0.12	0.83	0.64	-0.02	0.14	0.72	1.06	1.62	-0.23	2.46	4.23	3.08	7.06	5.02	3.24	4.03	0.72	1.89	1.68	0
-0.45	0.26	2.08	3.34	3.01	3.49	4.71	5.27	6.42	3.12	3.68	1.98	0.26	1.88	1.36	0.15	-0.77	0.03	-0.47	-0.12	0.24	1
-0.25	-0.21	-0.07	-0.20	-1.05	0.48	-0.35	0.11	2.87	-1.12	2.81	2.37	4.26	3.00	5.17	4.01	5.70	2.44	1.02	-0.54	-1.35	2
0.25	-0.23	0.10	1.23	0.23	1.61	3.44	2.23	3.91	4.08	2.76	4.29	2.66	1.74	1.56	-0.85	0.28	-1.23	0.61	0.56	-0.03	1
1.31	-1.75	-0.22	0.96	0.75	1.94	3.03	2.43	1.77	2.29	1.14	2.47	1.45	2.66	3.37	1.17	1.73	2.70	0.60	0.79	-1.17	0
-0.47	0.23	0.22	1.07	0.03	3.46	2.37	1.24	4.16	5.21	5.79	5.76	3.14	3.11	0.99	1.49	-0.20	0.84	-1.29	-0.16	-0.79	1
0.45	1.83	0.40	2.34	1.65	4.35	5.97	5.80	3.97	2.35	1.54	0.65	2.29	0.69	-2.10	1.00	1.08	0.09	0.50	-1.03	0.76	0
0.12	1.67	1.37	1.44	3.17	4.32	6.48	3.90	4.17	1.83	2.19	1.25	-0.37	-0.22	1.35	-0.02	1.72	0.15	0.86	0.76	-2.77	0
0.24	1.29	-0.49	1.86	1.27	0.90	2.15	2.11	0.90	1.56	3.91	1.99	3.21	4.17	4.73	2.47	1.67	2.99	0.61	0.93	0.84	0
0.56	-0.02	1.58	0.64	0.48	-1.06	0.56	1.65	0.89	3.63	2.94	2.06	3.17	3.36	4.71	3.11	2.97	0.24	1.46	3.08	-0.58	2
0.67	2.02	2.24	3.24	3.33	1.89	3.01	6.03	5.25	2.98	3.76	3.74	1.32	0.27	0.56	1.11	0.19	1.53	-0.73	-0.56	0.39	1
0.11	0.43	1.73	2.91	2.58	4.59	4.35	4.37	3.54	0.15	4.21	2.75	1.17	2.04	1.22	1.88	1.26	0.53	1.52	-1.07	0.11	0
0.12	0.32	1.36	3.10	2.39	2.93	3.98	6.30	6.00	5.11	3.74	1.50	2.35	1.85	1.09	1.03	-1.12	1.87	-1.70	0.17	-0.02	1
0.69	1.04	0.31	4.29	4.87	4.36	4.49	5.05	4.14	4.23	1.10	0.75	1.74	-0.05	-1.01	0.48	-1.27	1.03	0.16	1.79	0.02	0
-0.16	0.62	-0.17	-0.02	-0.55	-0.98	1.00	-1.22	-0.41	1.68	0.80	2.94	3.01	5.17	6.96	4.27	4.20	0.90	4.04	0.53	0.77	2
-1.51	0.68	1.73	1.67	4.86	4.74	4.39	4.85	1.73	2.54	2.28	0.11	-0.10	0.20	1.26	-0.91	-0.85	-0.24	0.78	0.32	0.35	1
-1.32	1.21	1.58	3.18	2.11	4.15	3.24	3.86	1.98	2.42	1.94	1.90	0.41	2.79	2.58	0.09	-0.29	1.32	1.15	0.05	-0.74	0
1.05	2.29	0.83	0.30	-1.51	1.62	1.66	3.56	3.20	6.18	5.49	3.33	3.52	3.54	-0.50	1.74	0.39	0.16	-0.62	0.46	0.15	1
-1.16	1.08	0.81	1.60	0.93	2.51	0.80	0.10	1.15	0.33	0.44	1.91	3.66	3.33	3.26	3.35	3.79	1.59	2.00	1.45	-1.18	0
0.00	-0.65	0.75	0.90	0.99	1.50	2.64	2.39	3.23	4.52	5.84	3.76	4.70	1.21	1.27	0.48	0.60	0.55	-1.49	0.29	1.33	1
-0.85	-0.55	0.39	0.31	1.19	-0.75	2.25	2.10	2.22	3.62	6.30	4.14	5.07	2.63	3.42	-0.03	-0.11	0.09	-0.20	0.73	1.13	2
-0.37	0.41	1.59	1.89	1.75	2.33	4.09	3.21	1.54	3.72	1.23	1.00	0.51	4.62	5.17	3.83	2.32	1.76	0.52	0.02	-1.03	0
-0.41	-0.08	1.53	2.50	1.04	2.46	2.18	2.35	2.37	2.75	4.36	3.69	1.79	2.77	1.00	-0.52	-0.97	-1.36	0.77	-0.66	-0.58	1
0.92	0.83	1.07	2.04	4.27	4.76	3.37	5.60	3.28	2.51	3.00	0.65	-0.30	0.62	2.35	-0.33	0.52	-0.06	1.78	-0.53	-0.44	0
-0.17	-0.98	2.27	2.97	2.00	4.39	5.72	3.27	4.02	3.58	2.76	3.25	2.18	1.55	-0.67	0.25	0.50	-1.02	0.02	-0.09	0.25	0
0.03	0.96	2.71	1.57	0.62	3.80	5.65	4.40	2.24	2.81	2.66	1.88	0.14	3.14	2.22	3.84	2.51	3.12	1.29	-1.10	0.59	0
-2.65	-0.09	-0.38	1.11	0.12	1.11	1.57	2.59	-1.27	-0.96	3.52	3.29	3.69	5.96	4.08	6.31	3.31	1.91	1.11	3.01	1.92	0
-0.19	0.61	-0.25	-1.28	-0.02	0.68	-0.13	2.07	4.59	4.22	6.09	6.02	3.71	2.71	1.90	0.67	-1.35	2.54	0.80	-0.89	0.66	1
0.63	-1.62	1.06	0.26	1.14	0.07	3.43	3.67	5.02	5.51	5.41	4.09	2.83	1.65	2.06	0.46	-0.03	0.43	2.11	0.72	1.34	1
-0.06	0.18	0.13	-0.74	-0.44	1.21	0.53	1.72	0.80	2.49	3.53	3.39	4.12	2.89	4.47	3.79	2.13	2.52	-0.07	-0.15	1.64	2
0.90	1.36	0.30	0.68	0.16	2.40	2.44	3.64	1.57	4.33	5.28	4.39	4.62	1.55	3.86	0.66	0.62	1.51	0.40	1.26	-1.46	2
0.67	-0.21	0.32	-0.53	1.10	1.42	3.69	3.92	2.14	6.01	5.24	4.51	3.60	1.22	2.17	2.48	-0.43	0.83	1.80	1.05	0.62	1
-1.41	-2.23	-0.62	-0.10	-0.15	1.07	1.32	0.05	0.30	2.58	2.13	2.76	2.55	5.77	3.85	3.73	2.23	2.27	3.12	0.22	0.70	2
0.43	0.21	-0.60	0.37	2.00	1.45	1.46	1.93	3.67	5.26	6.85	3.32	3.72	2.41	3.07	0.11	0.11	-0.26	1.04	0.82	2.05	1
0.88	0.51	1.11	2.64	2.65	3.30	6.28	6.09	4.45	2.47	2.89	2.28	1.95	2.74	-0.06	-0.01	1.24	-0.30	-0.34	0.90	0.81	1
0.59	1.22	-0.45	1.18	1.69	0.80	1.78	1.55	2.25	2.30	2.77	5.03	5.91	5.04	3.71	0.96	1.17	0.95	-0.46	-0.86	-0.20	2
1.14	0.52	0.78	0.62	1.30	2.52	4.52	4.50	3.82	3.08	2.37	3.11	0.37	2.66	0.91	0.66	1.38	1.47	1.31	1.62	-1.19	1
-0.39	1.22	1.01	2.74	3.81	2.52	5.65	3.76	3.78	3.88	1.65	-0.34	0.51	0.88	0.76	-0.45	-1.05	-1.21	1.32	-0.89	0.66	0
-0.03	0.09	0.10	3.18	2.89	2.93	5.16	1.93	5.16	3.32	2.59	4.29	0.19	2.37	-0.16	-2.15	-1.48	-1.61	0.11	0.60	1.37	1
0.51	-1.40	-0.80	-1.65	-1.12	-1.22	1.50	2.05	3.56	4.51	6.06	5.10	2.83	5.13	2.74	-0.32	-0.59	1.33	-2.23	-1.21	-0.32	2
-0.82	0.89	0.35	0.51	3.15	2.03	3.98	3.01	0.75	2.43	2.20	2.24	0.67	1.37	3.66	2.93	4.20	1.18	1.15	0.85	0.35	0
0.81	-0.46	1.44	0.79	3.32	3.17	3.49	3.72	1.57	1.28	3.85	2.86	3.02	2.07	2.77	2.42	0.29	1.62	0.42	-0.37	-0.97	0
0.05	1.69	1.67	2.11	5.00	3.39	7.36	5.93	3.81	2.97	2.31	1.60	-0.28	-1.10	1.09	-0.35	0.11	-1.72	-0.40	2.33	0.19	0
1.24	0.23	-0.11	3.43	3.44	5.38	4.21	1.98	1.75	3.78	2.84	2.17	0.52	0.89	1.63	0.61	-0.55	0.44	0.36	-1.59	-1.47	0
0.69	0.21	0.38	-0.56	1.57	1.20	1.89	1.16	1.13	0.55	2.34	3.81	2.32	5.22	3.81	4.15	4.08	1.64	4.70	1.44	0.38	0
0.85	0.63	1.69	0.88	1.26	2.29	2.11	1.51	1.32	1.79	2.33	1.90	2.03	3.08	4.92	1.84	1.97	3.07	0.87	0.11	0.24	0
-0.01	1.39	0.29	1.36	2.07	4.22	5.23	2.13	2.79	1.38	2.25	0.61	2.03	1.33	0.20	1.00	1.43	1.69	0.45	0.97	0.07	0
-2.50	1.96	1.07	0.38	1.68	-1.11	1.42	1.01	-0.53	2.06	1.84	1.89	2.73	5.80	5.36	5.12	3.95	2.78	1.73	1.06	-0.97	0
-0.05	0.77	0.90	2.22	5.21	5.58	4.91	5.71	5.56	2.81	1.92	1.95	-0.70	0.83	-0.12	0.03	-1.86	-0.04	1.04	0.52	-0.78	1
-1.73	-0.01	0.77	2.31	0.02	1.50	0.07	2.43	2.50	5.37	5.98	5.16	3.37	3.00	1.11	2.73	-0.23	0.40	-0.17	0.63	-0.33	1
0.43	0.87	-0.69	-0.31	-0.71	1.27	0.54	2.63	2.76	2.95	6.22	6.75	2.93	2.52	2.93	0.94	1.15	0.70	1.53	2.19	-0.20	2
-1.77	1.58	1.02	0.26	3.20	3.06	4.21	2.87	1.83	3.64	4.17	4.55	1.88	1.54	1.30	2.17	1.36	-1.65	1.74	-0.36	-1.73	1
1.37	-1.04	1.76	0.92	2.78	3.22	5.24	3.74	2.96	3.44	2.45	2.11	2.40	0.76	0.64	1.01	-0.28	0.26	-1.19	-0.73	-0.09	1
1.23	0.11	-0.44	-1.74	-1.01	1.05	1.11	0.97	2.79	5.13	5.63	2.90	3.32	3.44	1.93	0.62	2.70	2.03	0.52	1.61	0.82	2
-0.95	-0.14	0.81	-0.31	1.62	3.05	2.61	1.14	0.11	1.98	0.31	3.26	2.26	3.16	3.87	5.40	2.75	1.40	0.69	0.73	1.82	0
1.68	1.28	1.78	1.76	2.16	1.36	2.13	4.44	2.57	3.01	5.10	3.11	2.23	2.44	-0.38	0.65	-0.20	-1.31	1.44	1.43	0.82	1
-0.84	-0.35	0.72	1.51	-0.49	0.86	0.58	1.46	2.62	1.57	5.40	4.11	4.81	3.49	4.45	3.16	1.49	1.62	0.19	0.50	1.14	2
-0.55	1.25	0.19	0.86	-0.23	-0.36	0.76	0.56	0.08	2.98	1.05	3.44	3.88	1.79	4.18	6.23	3.07	2.33	2.40	-0.15	-0.27	0
0.54	0.33	1.55	-0.18	1.95	2.22	1.90	1.49	1.21	1.51	1.45	1.92	1.72	4.90	3.07	2.83	1.02	0.76	0.83	2.38	0.20	0
-0.66	-1.47	-0.40	-0.20	-0.06	0.91	-0.45	3.76	3.60	5.00	5.92	4.09	3.93	3.57	2.12	-0.18	1.97	0.05	-1.87	2.04	-0.74	2
0.32	-0.30	-1.28	-0.06	1.71	1.93	2.34	0.24	2.57	0.55	4.04	3.13	3.11	2.96	6.34	2.91	3.03	2.04	1.84	0.06	0.97	2
-0.39	-0.39	0.66	1.78	1.78	3.35	5.55	4.20	2.83	3.84	2.56	0.55	1.63	2.15	1.19	1.74	-0.77	-1.26	-0.11	1.56	0.87	0
-1.32	-0.67	0.48	1.25	-1.18	-0.15	0.98	1.41	1.64	2.80	3.09	3.48	2.37	4.39	5.13	3.87	2.91	1.67	1.88	1.46	-0.37	2
-1.44	-0.02	-0.08	1.37	0.63	0.59	1.44	2.31	3.61	3.92	4.87	5.27	5.66	4.49	4.75	4.10	1.01	-0.65	-0.51	0.11	1.93	2
1.03	0.33	-0.75	-1.74	-1.39	0.41	0.99	0.89	1.78	3.60	6.95	1.90	6.24	3.41	3.33	2.91	1.44	0.51	1.93	1.75	-1.43	2
-1.63	2.46	2.61	0.75	2.55	4.65	3.01	1.50	2.70	3.20	0.50	1.14	1.46	0.93	2.79	2.44	1.49	-1.03	1.39	0.89	-1.15	0
0.71	0.79	0.01	0.61	2.17	0.43	-0.44	-0.39	1.06	1.42	2.67	1.73	4.73	3.75	3.98	3.57	2.61	1.92	1.33	1.01	1.30	0
1.19	-0.70	2.09	0.22	0.44	0.77	0.49	-0.41	-1.10	1.20	3.58	5.03	4.80	3.64	4.76	4.31	2.74	1.25	1.01	0.37	-0.61	2
0.25	1.30	0.19	2.84	0.70	2.86	4.06	4.84	5.01	4.00	3.43	2.56	0.56	0.63	1.79	-1.14	0.38	1.03	0.38	-0.13	-0.61	1
1.87	-0.12	1.35	2.36	4.04	3.01	5.07	5.25	4.47	2.10	2.30	1.81	0.80	2.50	0.21	-0.81	0.01	-0.38	-0.08	-0.91	-1.53	1
0.08	-0.67	0.18	0.39	-0.74	-0.49	4.22	3.75	2.60	3.59	5.84	2.52	3.82	1.08	4.07	1.26	1.51	0.58	-0.12	0.52	-1.99	2
-0.33	1.29	1.51	1.41	2.09	3.82	3.07	5.84	4.44	3.47	2.89	1.19	1.57	0.19	1.31	1.21	0.26	-0.43	-0.57	-0.26	0.23	1
1.77	0.68	-1.70	0.75	0.40	-0.43	-0.87	-0.16	0.35	1.76	3.41	2.98	3.31	3.32	4.01	4.64	2.24	2.00	2.34	-0.18	-0.01	2
-0.66	-0.82	1.32	1.19	-0.27	0.69	1.45	0.24	1.93	1.72	3.29	2.10	4.76	5.08	4.22	4.83	3.84	1.19	1.78	0.03	0.71	2
0.71	1.24	1.39	3.11	3.34	5.95	5.37	4.79	4.62	2.25	2.40	0.99	2.36	-0.52	-0.10	0.21	0.11	0.36	1.15	0.63	0.35	0
0.41	1.13	0.70	1.06	0.90	2.46	3.47	5.41	1.96	4.72	4.05	3.64	1.75	0.97	1.65	0.16	0.90	1.47	-1.97	-1.41	0.30	1
-1.35	0.45	0.76	0.71	2.82	3.05	1.54	6.58	4.49	2.78	5.35	3.13	0.74	1.86	0.77	-0.27	0.66	0.76	-0.27	0.63	0.79	1
0.89	1.90	1.44	0.10	-0.33	1.46	2.18	2.53	3.15	3.69	5.41	3.59	2.77	2.18	2.44	2.63	0.43	0.47	0.96	1.12	0.29	2
-0.69	0.42	-1.21	-0.31	0.29	0.17	1.00	4.13	2.17	5.30	6.61	5.60	4.03	2.86	3.44	2.52	1.61	0.70	-1.24	0.46	2.53	2
-0.33	0.00	1.88	4.81	5.18	4.09	6.16	5.56	2.45	2.70	3.29	0.43	0.92	-1.42	1.61	1.43	0.53	0.05	-1.32	1.66	0.57	1
-0.16	0.13	0.87	1.63	0.61	4.82	3.37	3.14	3.85	4.52	5.18	3.73	3.21	2.66	0.74	2.39	0.29	-0.59	-0.29	-0.06	-0.09	1
1.54	0.37	-1.01	-1.35	0.59	2.06	1.97	4.55	4.05	1.72	5.07	2.70	5.23	3.37	0.86	2.45	1.09	-1.87	-1.18	1.68	1.35	1
1.33	0.33	0.16	0.58	0.56	0.52	1.82	3.47	1.76	0.08	1.58	3.90	3.62	4.20	5.29	3.36	4.32	2.58	0.60	1.84	0.27	0
0.57	-0.39	2.22	4.44	4.90	4.80	4.00	3.77	5.48	3.22	3.45	1.44	0.40	1.97	0.07	0.33	0.39	0.94	0.84	0.59	-0.03	1
-0.38	-0.11	2.05	0.89	1.99	4.53	4.95	3.47	5.88	4.45	3.50	0.06	0.81	0.49	0.30	0.81	-1.08	0.26	0.15	0.42	0.10	1
-0.44	0.60	1.10	-0.90	0.44	2.23	2.42	3.45	3.96	6.39	5.77	5.99	2.94	2.83	1.78	-0.53	0.59	-0.14	-0.66	-0.79	0.49	1
0.45	0.21	-0.02	0.46	0.06	3.49	2.30	2.38	2.17	0.99	1.16	1.10	1.05	3.15	4.32	3.47	3.08	0.88	0.78	0.79	1.06	0
-1.29	1.36	1.20	3.15	5.33	3.57	2.67	3.65	4.51	3.80	1.98	2.10	0.93	2.36	-0.99	0.38	-0.66	0.92	0.74	-1.50	-0.04	0
-0.99	1.26	2.09	1.61	4.57	4.41	4.92	4.49	2.66	2.67	0.98	2.25	-0.72	1.83	-0.07	-1.22	-1.10	-1.21	-0.16	0.87	0.84	1
0.75	1.97	-1.47	0.53	-0.76	-0.42	0.76	-0.74	0.22	1.99	1.85	3.71	2.28	5.09	5.87	4.71	3.48	4.12	1.98	0.67	0.21	2
0.19	-0.86	-1.16	1.51	1.55	2.81	2.82	2.03	2.38	0.28	1.44	1.50	2.60	2.57	4.35	2.96	4.38	0.85	2.43	0.95	0.79	0
-0.07	0.48	-0.93	0.37	-0.59	2.24	1.04	0.14	1.37	3.37	3.46	4.85	6.85	2.96	4.71	2.51	3.08	-0.67	0.95	-1.28	0.49	2
-0.03	0.73	1.02	-0.32	2.35	-0.50	0.40	0.57	-0.28	0.85	0.86	3.74	4.07	5.15	6.25	3.16	3.42	2.52	2.98	0.81	1.21	0
-0.42	-0.15	2.51	2.73	2.92	4.62	4.15	5.17	2.11	2.08	1.37	1.93	0.72	-2.05	-0.25	-0.90	2.14	0.39	1.18	1.95	-1.32	0
-0.03	-1.78	0.68	1.70	-0.15	1.85	1.94	3.84	3.86	5.60	3.34	2.97	4.11	1.56	0.35	2.38	-0.81	-0.29	0.09	0.96	-2.48	1
1.16	0.41	2.32	0.60	2.78	7.04	4.81	3.90	4.42	3.03	2.18	1.88	2.07	3.23	0.40	-0.02	0.59	0.18	-0.24	0.59	1.08	1
-1.57	1.07	-0.03	2.84	-1.33	1.43	-1.17	-0.62	-1.64	-0.10	0.15	1.34	5.17	3.73	6.32	3.40	3.89	2.60	0.64	1.72	-1.69	0
-0.03	0.51	-1.20	1.81	3.01	4.31	5.33	4.16	4.34	3.48	3.48	1.47	1.25	0.37	0.48	0.01	-0.44	-1.66	-1.00	1.10	-1.90	1
0.08	1.07	-2.12	0.09	1.74	-1.71	-0.33	0.69	0.88	1.38	4.45	4.97	4.52	3.19	4.79	3.95	2.30	4.13	0.57	-0.50	-0.78	2
-0.26	1.24	1.45	2.20	4.33	3.51	2.70	5.66	2.65	2.89	3.30	0.41	2.04	0.53	1.47	-1.59	1.05	0.26	-0.28	0.47	-0.48	1
0.39	1.06	0.99	2.95	3.57	3.63	5.76	3.99	3.23	4.26	1.96	1.68	0.75	-0.51	2.78	1.00	1.92	1.60	-0.25	0.42	0.72	0
1.11	-0.38	0.29	0.06	-1.07	-0.02	0.22	0.69	0.59	1.30	2.07	3.04	2.80	4.10	5.40	3.28	2.99	2.39	1.88	1.28	0.07	2
0.08	-0.84	-0.34	0.89	1.15	1.32	1.74	1.12	0.24	0.14	3.19	2.66	3.57	5.35	4.69	2.33	2.19	1.44	2.04	1.03	-0.58	0
-1.75	1.71	3.11	2.64	3.05	4.61	3.95	5.09	5.67	2.31	2.21	1.63	0.54	0.11	0.50	2.07	-0.37	0.25	-0.34	-0.73	-0.59	1
-0.05	0.47	1.30	1.52	1.54	1.98	3.91	2.59	3.09	4.67	4.95	4.81	1.91	3.16	1.19	0.09	1.46	-0.07	0.92	-0.92	-1.73	1
-0.97	-0.36	0.37	-0.63	-0.68	0.34	2.12	0.95	3.71	1.91	3.77	2.18	3.83	3.16	6.90	2.75	2.72	1.84	1.74	-0.58	-0.02	2
0.21	-0.64	-0.96	0.43	2.57	0.53	1.68	3.31	0.94	1.86	1.93	-0.65	3.58	3.38	-0.18	2.37	3.24	2.32	2.33	2.32	-0.42	0
0.39	0.66	0.53	-0.61	1.15	2.49	0.23	2.77	3.70	4.40	6.37	4.42	3.94	2.43	3.58	1.46	-2.21	0.30	1.19	-1.45	-0.43	2
0.37	-0.72	2.98	0.01	2.73	4.92	4.77	1.90	4.79	2.37	1.17	2.31	-0.17	0.34	0.80	0.32	1.52	-1.41	-0.48	-0.97	-0.07	1
1.27	0.88	-0.24	0.21	1.27	0.12	1.74	0.23	-0.42	0.89	3.04	3.64	3.84	4.60	4.29	3.30	2.71	0.83	0.25	-0.96	0.64	0
-1.14	-0.21	0.86	0.18	-0.46	1.62	1.26	0.84	2.00	2.61	4.28	2.87	5.77	3.01	4.49	1.61	1.80	1.10	1.39	1.14	1.56	2
0.01	0.30	1.28	1.95	2.13	3.08	1.61	0.42	-0.39	2.19	3.83	3.72	4.92	3.02	4.26	3.12	4.15	0.89	-0.13	1.73	-1.03	0
2.02	-0.02	1.45	2.61	2.53	3.52	5.13	4.58	2.56	3.38	1.83	0.75	-1.22	2.12	0.85	0.73	1.32	0.65	0.51	-0.27	1.28	0
-0.24	0.61	1.00	-0.25	0.92	1.01	1.76	2.02	4.12	6.26	5.31	4.22	4.98	0.92	1.02	1.14	0.04	-1.20	1.18	0.44	0.81	2
0.13	0.11	-1.91	-0.76	-0.36	-1.38	0.37	-0.55	1.15	2.14	3.19	3.97	4.51	4.43	7.86	4.23	4.50	3.72	2.25	0.79	0.37	2
0.20	-0.39	-0.31	1.28	1.30	2.33	2.35	2.90	2.29	3.72	4.53	4.31	2.92	1.71	0.57	1.48	0.83	-0.39	0.67	1.07	-2.28	1
1.18	0.05	2.68	3.36	4.58	5.16	4.99	4.50	4.84	2.88	2.49	2.59	-0.10	0.47	-0.04	0.01	0.27	-0.17	2.21	0.56	0.95	0
1.92	-0.02	0.89	-0.76	-1.57	0.01	1.73	1.66	4.93	5.42	6.24	4.59	4.52	3.95	1.56	-0.48	0.01	0.60	-0.13	0.74	0.15	2
0.68	1.31	0.33	0.06	0.13	-1.12	1.07	2.86	0.96	1.20	3.32	2.26	4.23	1.53	2.01	3.71	1.34	2.64	1.73	-0.14	-1.66	2
-0.79	1.91	2.26	1.95	2.14	4.06	4.97	1.65	2.72	1.79	2.00	1.08	2.07	1.66	1.64	1.35	0.34	1.44	-1.38	1.46	-0.66	0
-0.06	1.18	1.18	-0.87	0.22	-0.47	0.12	1.97	0.80	0.34	2.29	2.64	5.53	3.41	4.51	5.70	2.25	2.78	2.30	0.91	-0.42	0
-0.34	1.40	-0.00	2.50	3.67	4.46	2.33	3.33	0.64	1.50	2.17	1.15	1.71	2.27	0.18	2.18	1.52	3.16	0.51	-1.41	0.93	0
0.39	-0.07	-0.54	-0.18	-0.74	-0.65	-0.10	-0.07	0.03	0.61	1.65	3.34	3.16	5.74	4.93	3.26	2.53	3.66	2.01	0.29	0.70	2
-1.16	-0.83	0.39	-0.23	2.32	2.04	0.41	2.19	-0.29	0.69	2.87	3.33	2.74	4.88	6.66	6.58	3.53	-0.96	1.35	1.32	-0.65	0
0.60	-0.58	0.68	0.31	0.25	0.18	-0.35	1.54	2.03	1.47	1.34	1.20	4.93	2.94	5.39	4.81	2.74	0.54	1.26	2.26	0.50	0
0.43	0.77	1.43	-1.43	1.91	1.68	4.10	3.27	5.07	4.39	4.84	4.02	3.07	1.16	0.89	1.47	0.79	-1.09	-0.33	0.36	1.00	1
-1.21	0.83	0.08	3.17	4.82	3.41	6.92	4.70	4.71	2.37	0.39	1.29	1.12	2.42	-0.59	0.58	-0.35	-0.28	-0.29	0.06	-0.80	0
-0.06	1.00	-0.43	0.13	0.71	2.84	1.67	3.59	0.83	1.02	0.62	2.65	2.27	3.85	3.40	2.72	1.39	1.63	1.62	-0.70	2.43	0
0.75	1.06	2.59	3.88	3.72	4.04	5.86	3.08	3.29	3.77	-0.12	2.08	2.11	-0.33	0.03	0.63	-2.31	1.30	1.88	-1.83	-0.27	0
0.50	2.31	2.30	2.35	0.38	2.15	5.49	3.63	5.35	4.18	4.01	3.44	0.25	0.58	3.10	1.12	-0.35	0.10	1.30	-0.96	1.31	1
-0.69	0.31	1.93	1.70	1.96	4.04	6.41	5.59	4.59	3.52	4.15	1.63	-0.18	2.29	-0.17	-0.20	0.65	0.84	-1.24	0.74	1.12	1
-1.56	1.01	0.50	0.87	0.08	0.01	-0.43	0.90	1.81	1.56	2.87	3.44	3.67	5.31	3.24	6.13	3.31	1.64	2.18	0.04	0.90	2
-0.81	0.18	1.32	0.75	0.24	1.11	0.69	0.05	1.39	2.82	2.94	2.75	4.63	3.26	5.49	1.55	4.30	1.94	1.38	-0.45	1.12	0
1.57	-0.17	1.45	1.62	3.76	2.59	3.74	2.48	3.98	2.40	3.86	2.13	1.65	3.20	2.95	1.49	1.51	1.78	0.27	0.70	-0.73	0
0.16	1.82	2.27	2.04	1.01	1.39	1.82	0.90	1.80	1.20	2.48	3.49	2.83	3.47	3.12	2.90	4.14	3.45	1.45	1.00	0.55	0
-1.06	1.06	-0.68	0.28	2.00	0.30	2.93	3.54	3.30	6.25	7.32	6.44	4.12	2.16	2.83	1.91	-0.34	0.92	0.73	0.01	0.08	2
-0.08	0.49	-0.25	1.20	1.17	1.51	4.96	4.87	3.98	5.79	4.36	2.20	1.61	1.86	1.57	1.13	-1.56	-0.62	-0.45	0.15	0.06	1
-0.55	1.21	3.48	3.17	3.26	5.01	5.99	4.48	4.94	2.99	2.05	0.30	1.33	0.06	-0.55	0.30	-0.39	-0.51	0.50	-1.05	2.94	0
1.63	2.44	2.09	3.07	5.21	4.59	6.99	5.75	4.73	2.03	2.47	3.18	-0.61	0.52	1.34	-0.03	1.58	0.94	-1.14	1.48	0.07	1
-1.02	-0.12	-0.81	0.08	1.14	0.15	-0.34	0.95	1.07	4.11	4.71	2.86	3.77	3.88	4.17	3.21	0.83	1.70	0.48	0.81	-0.40	2
-1.18	0.68	1.93	1.63	-2.20	1.25	-1.85	0.90	0.72	0.76	3.16	2.10	3.49	5.85	5.47	5.80	3.05	3.01	1.01	0.10	-0.29	0
-0.28	1.74	1.95	1.79	3.90	5.12	5.66	5.58	3.93	5.02	1.32	1.70	0.92	-0.22	-0.11	0.97	0.92	0.09	0.52	2.37	1.08	1
1.41	0.90	2.72	3.60	3.00	5.24	5.48	6.00	3.19	3.72	1.97	1.17	0.30	-0.55	-0.19	-2.48	1.66	0.30	-0.05	-0.03	1.97	0
0.54	-1.38	0.91	-1.59	-0.89	0.62	1.14	1.54	2.21	1.55	3.58	4.86	4.58	2.40	4.50	3.02	2.40	1.72	0.92	0.84	0.88	2
-0.78	1.42	0.71	-1.18	-1.99	-0.18	2.55	3.23	2.62	4.44	5.47	1.86	3.20	3.84	1.48	1.89	-0.71	1.29	-0.29	0.76	-1.60	1
-2.05	0.16	0.22	-1.62	0.87	1.98	3.94	3.54	3.85	5.59	7.82	4.12	3.60	3.71	4.57	1.07	1.23	0.32	0.26	-1.07	0.97	2
-1.09	-0.66	0.33	-0.41	0.98	0.55	0.42	0.79	2.34	4.12	2.21	2.81	1.68	4.96	4.10	3.07	2.82	3.00	3.65	0.58	0.99	2
-0.99	-1.69	-0.87	0.23	0.81	1.24	2.31	2.07	4.00	3.24	4.57	4.66	3.22	4.42	2.50	1.27	1.71	-0.96	-0.24	1.07	-0.38	2
-0.09	-0.31	1.00	1.43	-1.06	-0.94	-0.10	1.32	1.15	2.58	4.57	1.92	3.69	4.82	4.71	2.43	2.34	2.80	-0.32	0.77	-1.03	2
-0.45	-0.02	-1.28	-0.09	0.20	1.35	1.07	3.83	2.49	4.47	5.34	4.55	3.89	3.85	3.63	1.01	1.67	1.52	0.96	0.62	1.07	2
0.39	0.68	2.43	1.99	4.08	4.52	5.42	4.70	5.36	4.28	3.18	1.54	1.64	0.85	0.40	0.91	1.23	1.40	-0.10	0.47	-0.03	1
-0.76	1.94	1.40	2.79	3.34	4.32	4.13	2.62	4.36	3.35	0.77	0.10	-1.62	0.69	-0.44	1.10	-1.47	2.70	-0.63	2.13	-0.16	0
-0.25	-0.71	1.21	1.02	0.82	0.08	1.76	1.64	2.11	3.20	2.44	4.17	5.48	3.74	2.79	1.45	1.70	1.99	2.15	0.06	-1.79	2
-0.80	0.30	0.94	3.16	-0.17	2.55	1.92	2.88	1.95	3.23	3.34	2.21	0.81	1.97	2.35	1.66	4.34	0.46	-0.17	-0.01	1.16	0
0.91	0.48	-0.22	-1.54	-0.50	1.85	0.71	-1.17	0.87	3.03	4.11	2.35	3.69	3.29	4.11	1.96	0.89	0.02	0.11	-0.81	-2.05	2
0.59	-0.76	-0.30	0.44	0.25	-0.13	1.49	0.16	0.15	1.69	4.02	3.92	3.60	2.90	5.98	5.19	2.56	1.54	0.99	2.11	-1.75	2
-0.47	0.58	1.11	-0.76	-0.33	0.62	2.23	4.61	4.09	5.61	6.73	4.43	3.81	2.86	2.83	1.64	1.14	1.73	-0.32	-0.05	1.86	1
0.75	0.72	1.27	2.44	3.29	3.71	2.20	5.02	3.82	3.55	1.61	2.39	1.63	1.67	3.12	2.16	2.39	0.34	2.09	1.42	0.84	0
-0.20	-0.35	0.75	-0.34	2.10	3.88	1.81	3.08	0.69	1.08	2.33	1.08	0.91	3.77	3.31	4.76	2.25	1.38	1.79	0.83	-2.97	0
-0.98	-1.62	2.31	-0.34	0.04	0.58	2.50	1.93	3.84	4.54	6.76	5.59	4.72	4.12	2.21	1.46	1.46	2.28	-0.56	-2.15	-0.15	2
-1.04	1.13	1.88	-1.57	-2.54	0.38	-0.26	0.25	-0.11	2.49	2.00	3.64	4.66	6.24	4.74	6.80	3.93	2.26	1.55	1.35	-0.13	2
-1.26	2.31	1.27	2.64	2.08	3.88	3.87	4.34	4.67	1.62	1.21	3.70	1.24	0.23	1.32	0.85	-0.27	1.09	-1.12	0.07	-0.89	1
1.11	0.56	-0.46	-0.77	0.72	1.08	0.62	3.04	2.15	3.92	7.68	4.54	3.75	2.80	2.90	0.62	0.04	0.11	-1.06	0.61	-0.43	2
-1.17	-0.45	-0.07	2.47	0.25	3.84	6.20	1.88	3.66	3.06	3.96	2.34	1.70	1.40	-0.01	-0.18	1.03	-1.05	-0.05	0.80	2.25	1
-1.99	-0.37	0.85	1.60	-0.62	1.12	0.24	0.88	1.95	1.50	3.89	3.58	3.75	3.99	3.88	2.51	3.05	1.87	2.33	0.87	1.65	2
-0.47	0.66	-0.98	0.56	-1.59	0.14	-0.06	3.29	2.36	4.16	3.28	3.82	3.75	4.01	4.09	3.05	0.77	-0.06	2.14	-0.35	2.04	2
-1.79	-1.30	1.14	-1.02	0.06	1.18	0.24	1.69	-0.47	-1.10	2.04	3.07	2.90	4.21	3.40	4.37	3.79	3.30	1.84	1.69	-0.95	2
-1.32	-0.62	1.10	2.90	2.58	1.51	5.87	2.59	2.38	1.62	2.31	2.31	2.11	1.42	1.08	1.37	1.47	1.79	1.20	0.21	1.31	0
0.62	0.86	0.46	1.24	1.15	2.44	4.09	1.59	2.35	2.10	3.45	1.42	1.28	2.59	4.07	3.60	3.26	2.63	2.48	-0.17	0.80	0
-1.13	0.43	1.69	2.79	4.63	5.17	4.48	4.18	4.06	2.68	1.96	-0.81	-0.61	1.06	0.82	0.43	-0.38	-0.38	1.41	0.36	-1.04	0
0.41	1.03	1.86	2.21	1.79	4.26	5.22	5.72	4.46	3.01	4.75	2.71	3.39	1.93	-0.40	-1.06	0.44	1.01	0.72	0.09	-0.28	1
1.35	-1.22	-0.17	1.46	-0.81	1.06	1.51	2.84	3.31	5.30	3.89	3.45	4.95	5.73	3.60	4.47	1.60	3.13	0.14	0.09	0.62	2
0.81	1.21	2.72	3.13	4.82	4.67	5.70	3.74	4.18	2.43	1.95	0.91	1.06	1.72	2.83	0.31	-0.68	0.28	1.24	0.08	-0.55	0
1.00	1.75	1.52	0.63	2.01	2.31	1.06	2.11	1.36	0.68	1.57	2.51	2.97	4.39	5.20	1.82	1.72	3.64	2.67	0.33	0.22	0
0.69	1.02	0.95	-0.56	-0.90	-0.45	1.91	-0.32	2.24	3.21	2.77	5.08	3.27	6.20	4.35	3.62	4.13	3.43	0.52	2.75	0.13	2
-0.65	0.80	0.89	2.17	-0.03	2.21	4.19	3.58	3.18	4.13	4.74	2.17	2.70	1.98	1.73	0.12	-1.26	0.38	-2.03	2.10	-0.01	1
-0.38	1.36	-0.02	1.03	0.14	2.08	3.90	3.35	2.86	3.53	1.87	0.76	1.35	1.65	2.08	3.09	1.03	0.73	1.72	0.03	-1.66	0
-1.40	-0.84	0.09	-0.92	0.09	0.91	1.33	3.54	6.44	4.80	5.14	5.97	2.09	3.58	3.66	0.88	0.89	-0.89	-0.01	1.30	-1.39	1
-1.56	-1.00	-0.29	-0.20	-1.93	4.43	2.61	2.92	1.92	2.18	5.46	3.51	4.30	3.51	2.64	1.83	0.81	-0.31	0.16	0.06	1.00	2
-0.13	1.85	-0.50	1.19	-1.48	-0.03	1.79	1.89	2.18	2.27	2.63	5.63	5.05	2.86	2.73	0.53	0.16	1.03	1.50	-0.01	-0.79	2
0.42	1.62	2.81	1.45	4.59	4.98	4.90	6.15	5.30	1.99	1.54	-0.32	1.69	0.73	-0.41	0.99	-0.80	0.78	0.45	0.30	-0.20	1
-1.16	2.83	0.10	0.69	0.53	2.35	3.53	3.05	5.88	3.87	4.85	3.11	2.56	4.01	1.79	0.83	-0.23	0.54	0.39	0.11	0.66	1
1.68	-0.01	2.11	1.39	2.23	1.80	3.46	5.33	2.36	4.47	2.22	1.89	1.48	-0.84	2.37	0.77	0.27	-0.72	-0.54	-1.34	1.78	1
-2.04	0.31	0.75	-0.70	-0.32	2.04	2.04	2.86	3.91	3.07	4.23	4.93	2.25	2.55	3.82	3.09	3.21	-0.17	-0.06	-0.33	0.94	2
-0.55	-0.02	3.63	1.00	4.34	4.97	4.50	4.81	4.66	3.19	2.19	-0.10	-0.55	0.31	0.21	-1.24	-0.77	0.43	-0.74	-0.40	-1.74	0
-1.00	0.63	1.59	1.23	2.81	4.22	4.99	3.59	3.15	3.20	2.56	1.74	-0.24	0.14	1.29	0.54	-0.38	0.67	0.95	0.52	0.55	0
0.83	1.78	2.61	3.86	3.74	4.83	5.10	5.70	2.33	2.42	3.69	2.13	0.79	0.09	-0.01	2.08	0.06	-0.57	-0.06	0.69	-0.18	1
-0.65	0.73	1.45	-0.65	0.75	2.34	1.95	3.08	1.97	1.88	1.74	2.50	2.53	0.84	0.69	2.11	4.03	0.32	2.33	1.25	-1.22	0
1.05	0.42	0.70	1.11	0.01	1.18	1.65	0.40	-0.22	0.96	2.40	2.28	5.18	4.55	5.71	5.27	2.68	3.22	0.58	0.96	0.07	0
-0.46	-0.36	-0.94	0.41	-0.38	0.74	1.42	1.03	3.29	1.40	3.02	3.12	5.27	3.11	4.90	2.05	1.58	1.72	0.31	-1.03	-0.15	2
-0.81	0.83	-0.18	3.75	3.81	2.65	3.70	2.68	3.02	3.08	1.70	2.77	1.74	0.10	2.18	1.86	0.60	1.54	-0.41	-1.82	-0.69	0
-0.84	-0.10	1.04	-1.23	3.30	0.30	3.62	4.24	5.18	3.12	3.00	4.37	3.37	0.47	1.38	-0.02	1.76	-0.11	-0.82	-0.32	0.65	1
-0.17	-0.10	2.13	1.24	1.35	5.03	4.45	4.84	3.79	3.32	2.46	-0.26	0.68	-0.45	0.53	0.55	0.06	0.80	-0.88	0.54	-1.16	0
1.18	-0.50	2.60	2.88	2.76	4.13	6.21	3.18	2.89	3.16	3.72	2.06	-0.92	0.99	0.53	1.24	-2.65	0.63	-0.00	1.80	0.07	1
-0.81	0.29	0.70	3.58	3.70	4.48	4.90	3.51	5.01	1.57	3.62	2.47	1.06	0.31	-0.82	2.06	-0.16	-1.24	0.51	0.41	-0.17	1
-0.50	-0.17	-1.99	-0.46	-0.91	-0.15	0.72	0.57	1.47	2.23	3.08	1.38	2.64	3.53	6.22	3.27	4.50	1.39	1.89	0.06	-2.00	2
-0.11	-0.06	0.50	3.43	2.39	6.10	5.62	4.82	5.64	3.66	0.80	1.32	-1.62	0.01	0.84	-0.60	0.62	-2.00	1.34	0.60	-0.07	1
-0.42	0.26	0.73	3.48	-1.59	0.17	2.27	1.87	2.74	3.14	4.36	4.43	4.86	2.43	4.48	0.79	0.31	0.08	-0.38	0.29	-0.54	2
0.57	0.10	-1.36	-1.20	-0.48	0.89	1.94	2.29	5.24	4.91	6.15	5.54	4.90	2.52	1.83	1.13	-2.37	0.57	-2.85	0.31	-0.32	1
-0.63	0.06	2.32	2.17	2.06	3.07	3.71	2.70	2.47	3.62	4.92	3.43	2.51	2.82	2.20	1.10	1.55	1.67	-0.93	0.50	-0.16	1
-0.95	1.16	1.29	-0.82	-0.25	1.72	2.14	2.38	2.93	3.36	4.57	5.31	3.55	2.28	3.36	3.57	1.46	0.61	2.81	-1.27	-0.58	2
1.22	-0.63	0.01	0.88	0.46	0.69	1.86	2.59	0.07	1.77	0.97	1.29	3.32	2.88	3.30	4.19	2.97	2.56	0.88	2.41	-1.93	0
-0.36	0.81	-0.01	-1.01	1.84	0.80	0.80	1.85	2.89	4.15	3.59	3.16	2.45	3.16	2.65	1.48	3.48	3.04	1.34	0.29	-0.10	2
-1.06	-1.01	-0.19	0.38	3.61	3.73	4.28	3.29	1.66	1.01	1.49	3.14	1.40	0.23	1.69	3.01	1.00	-0.06	0.42	0.54	0.14	0
0.11	1.49	1.01	3.39	1.73	4.38	6.65	3.40	2.93	3.82	1.75	2.48	2.35	-0.11	0.18	1.80	0.25	-0.08	-0.36	-1.88	-1.69	0
-1.99	1.14	1.68	1.76	3.36	3.87	4.70	6.51	3.43	3.88	3.35	0.89	1.31	0.06	2.55	1.41	1.51	-1.05	-1.55	-0.03	-0.68	1
-1.30	1.09	0.28	-0.26	0.30	0.68	3.15	2.01	1.43	2.44	3.30	4.34	3.51	3.74	3.95	3.16	2.38	0.23	-1.29	1.83	1.72	2
-0.25	0.77	1.42	2.79	3.89	5.02	5.13	3.05	3.17	3.12	4.17	1.51	1.50	0.56	0.46	1.81	0.43	0.87	-0.54	2.00	-0.06	1
0.48	-0.72	-1.34	1.10	-0.40	-0.49	2.35	0.88	3.41	3.35	4.33	2.73	2.00	5.61	2.44	2.80	-0.02	2.85	1.09	0.55	0.24	2
0.26	2.32	-0.76	1.67	1.62	1.91	2.80	3.04	5.88	5.16	4.20	2.93	3.77	2.13	0.12	0.25	-1.56	0.65	0.82	0.18	0.84	1
0.12	1.17	-0.25	2.67	2.57	2.09	5.28	3.75	4.94	3.94	3.66	2.10	2.51	-0.12	1.43	1.22	1.36	0.22	-1.42	0.43	0.37	1
1.26	0.86	0.79	-0.99	0.69	-0.62	1.85	0.70	3.19	2.95	5.87	3.40	4.54	2.50	4.39	2.19	-0.41	1.90	-0.81	-0.77	-0.60	2
0.33	1.76	2.64	1.24	-0.82	0.24	-0.91	-0.47	0.63	1.40	2.62	1.06	4.15	5.21	5.62	3.18	3.55	4.32	1.25	0.07	0.37	2
-0.48	-0.19	-0.45	1.54	5.00	6.51	6.92	4.27	4.71	3.60	4.44	2.96	0.00	0.07	0.89	0.95	0.71	0.02	-1.14	0.88	-1.23	1
0.24	2.57	1.74	0.62	2.20	2.80	2.61	4.74	4.98	4.34	3.95	4.92	1.83	-0.37	2.02	-0.03	1.06	-0.58	-0.48	-2.85	-1.28	1
-0.08	0.61	-0.57	0.05	0.61	1.25	2.20	2.24	2.02	3.16	5.87	2.99	3.07	4.13	3.54	4.18	1.40	0.63	-0.89	2.72	0.48	2
0.23	-0.61	-0.94	0.04	0.75	0.74	2.59	4.63	2.39	3.24	3.90	3.31	4.71	4.36	3.48	2.23	3.29	2.54	0.68	-0.17	-1.34	2
0.76	0.38	1.59	0.53	1.25	-0.31	0.19	2.62	1.54	3.07	4.18	4.04	5.16	2.80	5.79	2.70	3.83	2.38	3.14	0.68	0.05	2
-1.01	1.69	0.37	-1.33	0.34	1.84	3.66	4.50	3.50	3.85	4.33	5.42	3.75	2.91	0.71	0.80	-0.84	-1.16	-1.03	0.78	-0.87	1
-0.94	-0.59	2.09	-0.23	0.76	2.30	1.21	1.74	5.42	3.67	4.55	5.39	5.75	3.99	1.61	3.09	1.53	0.53	0.01	1.45	0.03	2
0.00	-0.46	-1.14	-0.06	0.97	-0.36	1.30	1.12	0.96	5.66	5.40	5.07	4.74	4.16	2.60	3.22	1.43	0.99	1.67	1.39	-0.59	2
-0.86	0.66	3.17	0.14	0.36	0.33	0.58	1.88	1.89	0.89	1.29	2.18	3.56	2.85	5.01	2.56	3.36	2.94	-0.16	0.29	1.64	0
0.31	-0.90	0.24	1.86	2.62	5.69	5.05	4.53	3.21	2.52	4.14	0.24	1.36	-0.18	1.10	-0.14	-2.51	0.09	-0.33	2.08	0.42	1
0.91	-0.46	2.61	3.01	3.42	2.33	3.57	2.66	2.99	0.97	2.11	2.26	2.14	2.26	2.00	1.43	-1.05	1.25	0.89	0.11	1.29	0
1.90	-1.87	-0.39	-0.20	-0.22	0.27	1.90	2.11	4.09	5.96	7.14	4.03	2.00	3.38	2.32	1.39	-0.22	-1.03	1.39	2.24	1.49	2
1.26	0.08	-0.92	1.00	-0.26	0.28	0.72	0.61	2.14	4.11	3.49	4.49	5.81	6.19	4.98	2.75	2.61	1.21	0.20	0.90	0.85	2
1.42	0.46	0.14	-0.97	-1.17	0.60	-0.31	2.87	0.14	2.95	3.86	3.57	3.13	3.34	3.04	3.90	2.50	1.72	-0.14	-0.03	-0.42	2
0.89	0.32	1.33	2.06	2.59	2.54	2.53	4.19	2.23	2.38	0.52	0.85	0.63	1.25	3.18	2.52	1.80	-0.65	-0.24	-0.40	-1.40	0
-0.12	-0.08	0.48	1.92	1.58	-0.46	0.60	1.45	1.25	2.43	4.26	3.09	3.53	2.90	4.52	2.76	4.01	1.37	2.01	2.01	2.17	2
0.14	-0.23	-1.44	1.11	-0.60	1.25	-2.30	1.72	0.63	2.72	5.99	4.31	1.96	5.01	3.66	1.99	4.07	2.97	-0.57	-0.09	-0.21	2
0.52	0.71	1.62	1.63	0.03	1.13	3.34	3.16	2.87	4.67	3.30	4.65	2.82	0.42	-0.54	0.00	-0.66	0.57	0.68	0.35	1.16	1
-2.50	1.39	-2.54	-0.45	-0.49	0.08	-0.18	1.30	1.80	3.00	5.48	5.61	3.52	3.68	1.84	2.07	0.50	0.09	1.36	-0.81	0.30	2
0.76	0.05	0.08	0.68	1.31	2.33	0.26	2.11	-0.56	1.36	1.37	2.32	2.53	4.18	5.03	4.56	2.67	1.18	2.42	1.88	-1.86	0
0.00	-0.84	1.32	-1.83	1.86	-0.49	0.89	4.75	2.87	3.92	4.65	3.68	3.28	3.14	1.77	2.94	1.23	0.26	0.40	0.97	1.49	2
0.11	1.81	1.63	0.48	0.38	2.38	1.99	4.01	4.85	5.27	6.16	3.25	2.61	3.38	0.25	0.49	-0.02	-0.76	-0.73	1.78	0.29	1
0.09	0.56	-1.27	-0.09	1.31	2.23	-0.63	3.04	0.23	1.82	1.93	1.58	4.69	5.21	5.85	3.14	3.34	3.34	2.38	0.54	1.02	2
1.01	1.03	-0.23	3.20	3.14	4.21	5.64	4.05	4.49	4.41	2.52	0.76	0.74	0.53	0.14	0.93	1.02	1.61	-1.54	-0.14	0.26	1
1.42	-0.30	0.10	-0.58	1.01	1.13	2.13	2.28	3.05	3.67	5.04	2.44	3.13	3.21	3.85	4.22	1.12	1.25	0.06	-0.73	1.25	2
0.72	0.14	-1.20	1.74	3.38	3.20	3.20	4.17	4.48	5.65	3.59	4.44	2.92	1.77	2.11	0.88	-0.24	0.16	-0.53	-1.52	-0.42	1
-0.38	0.74	-0.43	2.02	1.67	2.60	3.20	4.07	5.90	4.72	5.49	4.66	4.53	3.31	2.05	-0.09	0.19	-1.49	-0.01	-2.26	-0.01	1
0.26	2.58	-0.73	3.47	2.34	2.31	3.18	-0.02	4.08	2.68	5.66	1.30	1.33	2.21	0.88	0.75	0.69	-1.23	-0.28	1.05	-2.58	1
-0.45	1.00	0.91	1.15	0.38	2.93	2.66	2.68	4.55	2.34	2.87	2.13	2.35	1.57	0.71	0.96	0.25	0.94	0.58	0.78	-0.09	1
0.45	-0.71	2.02	-0.57	1.54	1.94	0.86	2.05	2.85	4.14	5.42	5.57	4.13	4.38	3.11	0.79	-1.43	-0.80	-0.99	1.36	0.21	2
-0.15	-0.29	2.27	0.59	1.59	-0.68	-0.70	0.45	0.50	1.19	4.69	3.61	3.39	4.92	5.48	3.57	4.23	2.34	1.69	2.21	-0.94	2
-1.26	0.07	-0.88	0.81	-0.02	0.20	1.14	0.66	0.87	2.28	1.61	2.48	4.13	5.50	4.79	5.45	2.21	4.05	1.60	1.49	1.42	0
-1.49	-1.89	1.12	0.57	-0.03	2.06	2.24	2.72	1.87	3.89	5.21	3.89	5.75	2.41	3.09	1.18	-0.48	2.00	1.06	-0.20	0.12	2
1.03	0.60	-1.11	-0.50	-1.63	0.35	-0.51	-0.71	1.88	1.03	1.19	4.68	4.39	4.06	3.45	3.28	3.22	4.43	2.12	-0.21	-0.31	2
-0.27	-0.33	-1.68	-1.32	-2.03	-0.63	-1.11	1.25	1.63	4.53	2.32	3.40	2.86	2.46	3.68	5.05	0.86	2.11	0.52	1.57	0.66	2
0.98	0.36	1.04	0.25	1.69	3.42	5.22	2.79	2.26	1.15	1.43	2.35	2.85	3.04	2.63	3.28	2.27	1.57	0.20	2.76	0.03	0
[truncated: 3,000 more rows]
