# Supplementary material for: A physical model inspired density peak clustering
Source: PLoS One. 2020 Sep 24;15(9):e0239406. doi: 10.1371/journal.pone.0239406 (PMC7514087; doi:10.1371/journal.pone.0239406)
Supplement: S1 Data — (ZIP) [file pone.0239406.s001.zip › Data/Waveform/waveform-+noise.data]

-0.23	-1.21	1.20	1.23	-0.10	0.12	2.49	1.19	1.34	0.58	1.22	2.30	4.65	5.82	4.91	3.16	2.25	4.01	0.82	2.28	1.01	0.09	1.22	-0.23	-0.14	1.11	0.02	-1.32	-0.11	-0.47	-0.63	-0.86	-0.70	0.51	0.34	-0.13	-0.87	0.56	-0.53	0.29	2
0.38	0.38	-0.31	-0.09	1.52	1.35	1.49	3.81	2.33	1.34	1.45	3.70	3.08	5.01	3.27	3.40	2.23	2.56	2.15	-0.90	-0.37	-1.78	-0.40	0.45	-1.32	0.40	0.13	0.11	-0.78	2.36	0.31	1.28	1.40	0.00	-0.18	0.71	0.04	0.91	-0.79	0.22	0
-0.69	1.00	1.08	1.48	2.44	3.39	3.09	4.08	5.48	3.61	0.47	1.68	2.35	-1.04	0.63	-0.87	-0.80	0.63	0.35	-0.10	-1.42	2.14	0.57	1.21	-1.64	0.20	0.07	0.64	0.41	-0.12	0.93	0.29	1.12	0.60	0.28	2.17	0.18	-0.09	-1.33	1.00	1
0.40	0.68	0.27	1.39	1.03	-0.32	-1.23	-0.50	0.11	0.87	1.27	4.41	3.51	4.88	4.66	5.71	2.72	0.95	1.94	0.47	-0.47	1.21	1.12	0.57	1.12	0.12	0.10	0.20	3.10	-0.34	1.18	0.43	-0.30	-0.07	-0.99	-0.75	1.11	1.35	-1.63	0.10	0
-0.81	1.59	-0.69	1.16	4.22	4.98	4.52	2.54	5.60	4.66	4.25	1.58	2.51	2.40	1.82	0.34	2.09	0.29	-2.47	2.47	-0.25	-0.66	0.75	0.19	0.31	0.21	1.19	-0.55	-1.43	-0.29	-0.07	0.62	0.14	1.33	-1.87	1.48	-0.02	-0.58	0.93	0.40	1
0.59	0.77	-0.61	1.00	1.80	2.08	2.16	3.59	4.08	3.63	4.27	4.43	3.45	2.47	3.64	0.14	-0.07	0.32	-1.09	-0.03	-0.19	-0.50	-1.22	-0.42	-1.27	-0.62	0.34	-0.58	2.23	-0.65	-0.15	1.23	-0.29	-1.62	0.19	-1.04	0.43	-1.82	-1.14	-0.23	1
-0.15	0.13	2.27	2.39	4.00	6.14	5.36	4.08	3.81	3.89	2.46	1.78	-1.43	0.70	1.08	1.90	-1.00	-0.31	0.37	1.30	-0.18	0.28	-0.61	1.23	-0.19	-2.05	0.14	1.53	-1.17	0.84	0.40	0.25	-0.78	-0.12	-0.35	0.44	0.31	-0.45	-0.23	0.27	0
-0.30	-0.42	0.25	-0.61	-1.39	-0.60	1.71	4.01	2.96	5.81	6.56	5.69	5.46	2.72	1.27	2.12	1.79	0.20	1.19	0.25	1.40	0.04	0.56	0.26	2.06	-0.63	-0.19	-0.74	0.15	0.68	-0.60	-0.00	0.28	0.61	-0.40	-1.96	1.26	-0.72	2.01	0.95	2
-1.45	2.71	3.04	3.21	4.26	5.01	6.24	5.09	3.95	4.84	2.15	-0.30	1.53	-1.19	-1.35	1.42	0.01	0.98	-0.00	-0.22	0.70	0.13	0.63	0.37	0.81	-0.04	0.54	-0.68	1.07	0.06	-0.40	-1.18	0.07	1.91	-0.15	-0.27	1.90	1.14	-0.05	0.04	0
0.28	0.97	-1.01	-2.34	-1.89	0.54	0.05	2.05	2.38	3.66	3.09	5.12	4.14	3.70	3.89	3.86	4.91	2.70	2.18	1.17	-0.10	0.36	0.19	-0.92	-0.83	-1.15	0.29	0.17	-0.86	0.78	0.91	-0.12	1.52	-1.52	-0.16	-0.41	-0.48	-0.37	0.80	1.30	2
-1.09	-0.44	1.15	0.17	2.10	3.77	2.40	5.16	5.13	3.66	2.42	2.83	1.02	1.26	0.88	0.10	-0.55	-0.38	0.96	-1.10	0.94	-0.87	1.37	-0.16	3.17	-0.26	0.13	0.08	1.26	1.58	1.33	-0.24	0.77	0.95	-0.43	-0.05	0.76	0.44	-0.70	1.08	1
0.50	-1.23	-0.09	0.31	2.22	-0.02	2.24	-0.07	1.98	2.27	4.94	3.97	3.85	3.19	5.06	3.03	3.24	1.09	3.17	0.58	2.36	-1.26	0.67	0.48	1.03	1.61	1.29	-0.32	-0.40	0.05	1.01	-1.18	-0.52	-1.41	-3.49	1.74	-0.37	-0.25	-0.63	0.20	2
-0.23	-0.44	1.04	0.38	0.53	-0.95	0.97	1.57	1.48	4.88	4.70	4.73	5.38	4.65	2.88	0.71	-0.71	0.35	0.67	0.05	0.86	0.28	0.35	-2.03	-1.05	-0.30	-0.72	-0.74	-0.67	-0.35	2.22	-0.97	0.78	0.09	-0.70	1.12	-0.32	-0.43	-0.34	-1.04	2
-1.20	-1.04	-0.06	1.24	-1.41	0.30	1.23	3.20	3.53	3.25	5.93	4.94	5.79	3.47	1.96	3.28	-0.05	1.18	-1.89	0.23	0.31	-2.38	-0.50	-1.31	-0.69	0.58	1.02	-1.81	-0.50	0.67	-0.44	0.35	0.25	0.29	-0.73	-0.02	2.14	1.49	0.02	-2.16	2
-0.53	0.80	0.10	0.25	0.59	-0.38	-0.13	0.31	0.66	2.79	3.31	3.46	4.06	4.04	4.28	3.98	4.51	1.82	2.32	0.58	-0.11	-0.63	0.48	0.45	-1.96	0.36	0.54	-0.60	-0.75	-0.30	-0.35	-1.43	0.59	-1.23	-0.42	-0.16	-1.42	0.53	1.07	-0.55	2
-0.17	-0.27	-0.46	2.09	-1.32	0.88	2.20	2.13	2.04	3.54	4.04	5.12	5.06	2.54	4.91	1.90	2.18	1.17	-0.10	0.64	-0.01	-0.02	-0.75	-1.31	1.10	0.50	0.68	0.32	-1.19	-0.74	-0.43	-0.49	0.08	0.57	-0.63	0.43	0.18	-0.20	1.25	1.88	2
0.58	1.69	-0.77	0.36	0.37	0.49	0.87	1.67	1.64	2.29	5.70	5.64	4.20	3.62	3.48	2.27	1.72	2.58	1.87	-0.54	-1.98	-0.46	0.48	0.21	2.26	-0.49	0.22	-0.07	-0.55	-0.63	1.04	-1.03	-1.72	-0.09	0.43	-0.33	-1.66	-0.73	1.45	2.11	2
-1.06	-1.26	-0.87	0.83	-0.38	-0.35	1.00	1.38	1.59	3.01	4.67	3.71	2.54	4.71	5.07	2.89	3.19	1.78	2.19	1.56	0.45	-1.19	-0.71	-0.10	-0.95	0.70	0.07	-0.58	-0.27	-1.44	1.19	1.79	-0.01	-2.63	-1.91	0.59	0.80	0.35	1.58	-0.98	2
1.86	1.31	1.27	1.55	2.59	2.82	3.78	4.89	4.27	3.64	5.60	3.20	1.04	0.03	0.51	2.25	-0.73	1.61	0.49	-1.87	-1.29	-1.40	1.81	-0.80	0.99	1.18	-1.61	1.17	1.62	-0.44	-1.05	-1.17	-0.47	0.75	-2.19	0.09	-0.96	-0.38	1.13	-1.53	1
0.15	1.01	-0.18	0.68	1.61	1.83	1.66	2.22	2.90	2.80	1.62	2.96	3.07	3.33	4.33	2.98	1.65	1.66	0.45	1.83	2.44	-0.71	0.62	-0.16	0.05	0.92	0.23	0.18	-0.71	-1.07	0.95	-0.44	-0.09	-1.66	-1.13	0.70	-0.12	-1.96	-0.86	0.40	0
0.25	-1.42	-1.39	2.87	0.56	2.03	1.12	1.28	1.97	5.59	6.16	5.66	3.07	3.31	1.21	0.13	-0.47	1.26	-1.94	1.29	-0.01	-0.52	-0.16	0.46	0.52	0.06	0.56	-0.94	0.28	-0.51	0.61	0.90	-1.14	1.03	0.79	1.12	1.46	1.05	1.62	1.33	2
0.49	0.08	0.14	0.45	2.66	2.34	2.55	0.44	1.67	1.63	1.66	1.53	2.82	3.33	4.31	2.05	1.64	0.53	0.45	0.32	1.78	-0.29	0.31	-1.22	-2.15	-0.94	0.53	1.17	-1.26	-0.29	0.64	-0.21	1.00	0.66	0.61	-1.13	-0.16	-1.52	-1.35	-0.74	0
-0.53	2.45	-0.22	3.77	2.97	2.51	4.76	4.51	3.03	2.23	1.52	2.16	1.35	1.66	1.77	1.60	1.01	1.74	0.50	-1.59	-1.14	0.30	-0.06	-1.12	1.15	-0.03	-0.07	-1.84	-0.03	0.59	0.58	0.05	1.48	0.04	1.10	0.62	-0.57	-0.64	-0.69	0.83	0
-1.22	1.78	1.56	0.69	-0.57	-1.49	0.80	2.20	3.15	1.41	5.40	4.84	6.03	5.24	4.93	2.97	2.54	2.34	-0.26	1.67	0.32	0.32	-0.82	0.79	-0.26	1.15	1.18	0.73	0.42	-0.67	0.69	1.24	-0.36	0.52	-0.20	0.87	0.03	0.42	0.97	0.69	2
0.66	-0.02	1.62	1.42	4.45	5.81	5.65	3.74	2.06	3.68	2.57	-0.02	0.34	-1.69	-0.84	1.11	-0.61	0.10	0.15	0.62	1.22	1.19	0.79	-1.17	0.69	-0.05	-0.22	0.02	-0.15	-0.60	0.71	-0.32	1.60	2.46	0.03	-0.50	0.11	-0.83	0.15	-0.55	1
1.00	1.62	1.03	2.16	1.36	3.28	3.16	4.30	4.59	4.43	4.06	3.29	0.61	-0.39	1.15	0.12	-0.70	1.02	1.48	1.98	-0.16	1.62	-1.49	-0.37	1.31	-1.19	-0.68	-0.35	0.49	-1.81	-0.03	-0.12	1.58	0.19	-1.34	0.75	-0.72	0.05	-0.56	0.18	1
0.05	-0.19	-0.20	-0.03	0.94	2.32	1.83	3.10	3.41	3.03	5.31	5.80	5.66	5.40	2.18	1.11	0.71	1.15	1.41	0.24	0.04	0.16	-0.57	2.05	0.42	-1.81	0.47	-0.28	1.13	-0.81	1.25	0.59	-2.12	-0.66	-0.76	1.73	-0.68	0.83	-0.59	0.24	2
-0.76	-0.99	1.09	1.32	3.54	5.75	5.41	4.03	5.10	1.81	0.85	1.97	0.48	0.02	1.93	-0.12	2.02	-1.27	0.42	0.93	-1.10	0.36	1.45	0.48	-0.96	0.28	1.47	0.61	1.50	-0.62	1.19	-0.86	0.20	0.03	0.88	-0.35	1.00	0.01	0.93	1.08	0
1.56	1.65	2.23	0.37	0.39	2.86	4.61	1.98	1.08	0.84	1.82	2.75	1.53	1.91	2.68	1.73	2.34	1.96	1.67	1.46	-0.07	-1.21	1.94	-0.86	0.63	1.17	-0.43	0.28	0.24	0.49	-0.17	0.02	-0.00	-0.20	0.28	0.27	-1.94	-2.53	-0.71	1.71	0
0.79	0.75	0.45	1.16	1.47	1.78	2.48	2.64	0.87	-0.03	0.41	2.66	2.42	2.47	2.02	2.51	2.60	1.11	1.30	0.09	0.33	0.42	0.07	1.89	-1.52	1.69	1.28	-0.70	2.48	-1.37	-1.38	2.86	-0.83	-0.13	0.54	0.47	-1.36	-1.86	-0.77	-2.22	0
1.85	-0.12	1.02	-0.47	1.43	-0.79	0.49	0.27	1.27	1.74	2.83	3.14	5.14	5.59	3.82	5.27	3.71	2.19	2.51	1.57	0.91	-0.43	0.87	0.77	0.91	-0.46	-0.70	0.20	0.57	-0.96	0.94	0.36	-1.14	-1.18	-0.59	-1.23	-0.03	-1.78	0.30	-2.08	2
-1.13	-0.62	1.18	0.48	0.81	3.08	4.28	4.07	5.44	3.99	5.32	3.41	2.58	1.57	1.50	0.64	0.07	0.43	-1.71	0.82	1.09	-2.34	0.04	-1.09	0.27	-2.38	1.21	1.68	-0.87	0.28	-0.45	1.25	0.17	0.12	0.91	1.55	-1.06	-0.16	0.06	-2.01	1
-1.54	-1.01	-0.49	0.29	0.88	1.09	0.13	0.44	2.44	2.82	3.58	3.61	3.11	1.68	4.11	1.41	3.89	2.77	1.42	-0.18	-1.28	0.73	0.21	0.39	-0.50	0.31	1.69	0.23	-0.02	0.76	0.16	-0.33	1.22	1.14	0.48	0.35	-1.36	0.53	0.84	-0.81	2
0.83	-1.33	0.47	-0.44	0.87	2.19	0.79	2.00	0.06	3.16	2.11	3.03	2.63	3.99	3.32	5.00	2.28	1.05	1.65	-0.52	0.47	-1.26	-0.53	-0.85	0.87	-0.60	-0.75	2.26	-0.12	-0.46	0.87	-0.14	-1.19	0.09	-2.30	1.06	-0.06	-0.39	1.44	1.01	0
-1.49	0.13	-0.26	0.61	-0.78	0.61	1.67	1.52	4.10	4.08	4.98	5.29	2.75	4.80	4.15	3.41	1.76	1.66	0.90	0.72	-0.84	-1.60	0.83	-2.23	-1.56	-0.34	0.17	-0.89	-0.75	0.48	-2.23	0.43	1.31	-0.09	-1.72	-1.65	-2.27	0.80	-0.66	-1.26	2
-1.03	1.09	0.70	-0.14	-0.24	1.95	0.36	-1.99	0.46	2.07	0.95	2.12	4.14	4.59	4.22	6.04	3.56	2.83	3.50	-0.39	0.61	-0.99	1.53	0.33	0.18	-0.63	0.66	1.27	-0.94	-0.17	0.12	-1.20	1.11	-1.30	0.87	-2.14	0.54	-1.52	0.35	0.74	0
-1.38	-0.86	-0.53	1.98	2.12	3.58	6.25	3.33	5.11	4.90	3.34	1.18	0.58	0.87	2.95	-0.85	0.12	-0.72	-1.22	1.96	-0.74	-0.44	0.10	0.57	-0.73	0.98	0.27	0.07	-1.10	-0.03	-0.45	0.21	-0.52	-0.48	-0.93	-0.65	-1.73	-0.13	-0.23	0.89	1
-0.68	0.75	-0.41	2.83	1.42	2.83	1.14	1.20	2.54	1.30	0.64	2.29	3.67	3.99	3.35	3.14	1.55	1.79	0.73	-1.33	-0.49	0.17	-2.20	0.69	0.12	1.17	0.36	-1.65	-1.28	-0.66	-0.56	0.39	-0.60	-0.73	-0.54	-0.64	-0.02	1.49	0.73	0.93	0
-0.42	0.27	2.67	2.96	1.85	3.77	3.07	3.63	5.36	4.82	3.68	2.27	1.11	3.02	-0.13	0.78	0.78	1.07	1.36	-0.33	-0.24	0.19	-0.38	0.36	-0.87	-0.26	1.32	0.76	-0.78	0.18	-0.54	0.38	-1.35	1.08	-0.27	0.30	-0.17	0.17	0.05	-0.38	1
0.55	0.95	0.80	3.14	1.90	1.90	3.87	1.95	2.21	0.43	2.84	0.48	2.84	1.45	2.01	2.83	2.95	2.27	1.02	1.55	-0.62	-0.68	0.01	-1.23	-2.06	0.80	-0.40	2.38	-0.82	0.23	-0.39	-0.11	-1.19	0.39	2.06	-1.67	-0.23	0.57	-0.84	-1.27	0
-1.47	3.21	0.41	0.65	0.39	3.69	2.03	3.51	4.33	5.06	7.09	3.42	2.25	2.47	2.76	0.50	0.21	-1.20	-1.06	-1.12	1.32	-2.24	-1.19	-1.45	-0.34	1.11	-0.08	-0.09	-1.12	-0.02	-0.73	-0.74	-1.94	1.43	-0.31	-0.57	0.83	-1.11	0.17	-2.36	1
0.25	-0.38	0.64	0.57	2.13	1.43	2.69	2.04	2.13	1.44	1.90	2.53	3.16	2.35	1.84	3.51	2.22	1.34	2.11	1.25	1.02	-1.55	0.41	0.92	0.78	0.82	-0.23	0.98	0.15	-1.28	0.01	1.72	-0.36	-1.07	0.47	0.97	0.90	1.90	-0.08	-0.91	0
-0.27	-1.34	-0.50	-0.76	0.14	0.12	-1.01	2.88	0.70	1.93	1.89	4.34	5.21	3.05	3.28	0.48	2.04	1.43	1.92	1.55	0.76	-0.09	1.40	-1.38	-1.16	1.16	-0.37	1.16	-1.41	-0.37	1.07	1.36	0.02	-1.31	-1.70	0.29	1.72	0.30	-1.30	0.62	2
-0.50	0.13	1.99	-2.00	0.46	0.93	3.68	3.76	1.71	5.42	6.64	4.53	4.74	1.65	2.71	0.18	0.95	0.76	1.01	-0.79	0.22	-1.05	1.14	2.28	-2.58	-0.78	-0.34	0.33	-0.81	0.45	1.14	2.17	-1.69	1.53	-0.29	-0.12	0.62	-0.17	0.28	-0.06	2
-0.91	0.46	1.58	0.98	3.88	4.62	3.22	4.57	3.89	3.69	3.96	4.11	1.62	-0.05	0.19	0.36	-0.53	1.51	-0.47	0.43	0.74	0.64	1.48	1.21	0.40	-0.60	0.13	-0.21	0.44	-0.92	-1.06	1.13	-0.15	-1.27	-0.18	0.01	1.03	-0.39	-1.15	0.00	1
-0.22	0.94	0.60	0.96	1.35	-0.30	1.22	0.61	0.58	1.25	1.44	2.80	2.36	3.13	5.21	4.17	4.61	0.83	0.14	1.52	-0.86	-0.47	0.15	-1.65	-1.20	-0.63	0.32	0.62	-1.66	0.86	0.75	-1.02	-1.03	-1.29	-1.08	-0.04	0.58	-0.34	-1.39	0.30	0
1.55	0.36	-2.51	0.52	-1.00	0.43	-0.32	-0.85	-0.49	1.27	3.48	4.01	2.74	5.22	6.24	6.82	2.56	2.09	1.02	3.86	-0.66	-2.53	-0.58	-0.72	1.01	-0.07	1.04	2.35	0.86	-0.58	-0.74	-0.67	-1.31	-0.91	0.12	0.88	-0.32	1.24	-3.51	0.50	2
0.16	0.56	0.24	0.77	0.99	1.33	2.67	4.04	5.53	6.73	4.15	4.43	1.80	2.99	1.64	0.10	-0.63	0.50	0.43	-0.92	-0.24	-0.14	-1.79	-1.01	0.44	-0.24	-0.43	-0.91	0.52	2.03	0.28	-0.73	-0.06	1.22	1.37	0.32	0.66	1.95	0.24	0.95	1
0.45	-0.56	0.89	-0.47	1.91	1.46	3.02	4.34	4.76	4.22	6.92	4.78	1.99	3.22	1.70	0.19	-1.61	-0.29	-1.16	0.12	-1.58	-1.00	1.53	0.78	-1.07	1.01	0.58	-0.33	0.11	0.39	-0.64	0.08	-2.21	-0.09	-0.53	0.46	-0.54	-0.22	-0.59	-0.09	1
-0.40	-0.03	-0.69	-1.47	0.17	-0.51	1.78	2.84	3.26	6.08	3.52	3.21	3.41	3.90	1.97	0.41	-0.49	0.06	-1.91	0.76	1.11	0.82	-0.29	0.15	-0.72	0.68	-0.68	-1.37	-0.31	-1.88	0.69	0.04	0.04	-1.05	-0.03	-1.41	-1.49	0.65	-2.10	-0.53	1
0.76	-0.03	-0.03	0.07	-1.39	1.68	-0.91	2.00	1.12	3.21	3.54	3.78	5.98	3.63	2.44	4.05	1.66	4.07	0.51	1.73	-0.34	-0.83	0.18	-0.10	-0.14	-1.42	-0.92	0.21	2.15	-0.48	-0.57	1.41	1.09	-0.40	-0.51	1.63	-1.39	-1.48	0.25	-1.11	2
-0.97	-1.07	0.16	2.32	1.73	2.15	2.10	3.91	2.22	2.93	1.26	3.03	1.60	3.66	4.05	2.49	2.67	1.46	2.20	1.69	-2.09	-0.13	-0.41	1.84	-0.67	-0.20	0.30	2.05	0.79	0.07	-0.26	-0.84	-0.44	0.42	-0.51	1.40	-1.24	0.94	-0.73	0.15	0
1.24	-0.19	0.36	0.43	-0.36	0.73	2.89	0.98	-0.64	2.39	2.63	3.90	2.53	2.69	4.79	3.40	2.96	2.32	3.02	1.38	0.23	0.34	-0.15	1.07	1.81	0.18	0.46	-0.60	-1.11	0.62	-1.16	0.55	-0.48	1.03	0.90	0.06	0.91	-0.35	0.15	0.11	0
-1.12	0.81	2.97	2.00	1.61	1.23	1.68	1.19	3.41	2.06	4.12	2.61	5.80	4.69	3.90	4.59	3.32	1.77	0.71	0.05	1.76	0.38	-1.04	1.53	1.44	1.49	-1.57	-0.79	1.75	-1.02	-0.12	0.75	-0.20	0.14	-0.31	-0.09	-0.46	-0.16	-2.00	1.08	0
0.84	-0.70	-1.76	1.08	0.41	0.48	2.02	2.25	2.91	5.53	5.92	6.56	3.37	2.97	2.12	2.28	0.17	-1.40	0.27	-0.43	-0.70	0.79	-0.64	0.23	-1.23	0.84	1.82	-1.35	0.81	-1.05	-0.71	0.40	1.44	-1.92	0.16	0.64	-1.56	0.11	0.25	-0.16	1
1.34	0.02	-1.13	0.74	-1.58	0.63	0.91	0.56	2.13	2.62	2.62	2.50	3.74	3.83	4.15	2.61	3.62	1.45	0.09	0.29	-0.44	-0.88	-0.09	-0.70	-1.37	0.14	-0.18	-0.44	-0.95	-1.53	-0.22	-0.35	0.29	0.36	-1.09	0.42	-1.40	-0.88	1.56	0.10	2
-0.59	-2.16	0.67	-0.72	-0.40	0.60	1.62	4.62	2.76	2.69	6.09	4.81	3.48	2.97	0.45	0.09	0.26	-1.47	0.95	-2.27	0.84	-0.70	-1.36	0.46	-0.38	0.48	1.93	-1.68	-0.21	1.92	0.31	-0.35	-2.63	-0.49	0.37	0.65	0.54	1.70	1.06	1.02	1
0.30	-1.23	0.16	-0.88	0.24	1.08	1.48	1.62	3.75	5.12	5.50	5.46	5.32	3.64	2.46	-0.69	0.92	1.43	-0.28	0.86	-0.93	0.76	-0.81	-0.69	-1.49	0.55	0.51	-0.22	0.80	-0.60	-0.76	-1.10	1.44	0.87	-0.47	-0.12	0.10	0.02	-0.89	-0.24	1
2.61	0.59	0.89	0.77	0.51	1.22	1.02	1.92	3.49	4.45	5.59	4.05	3.78	3.12	0.93	1.39	-0.58	-0.66	1.35	-0.59	0.24	-0.89	-0.94	1.41	-1.20	1.91	0.47	1.37	-2.63	-0.94	0.39	0.38	-0.02	1.28	-0.24	1.09	1.20	-0.17	-1.58	-0.13	1
0.48	0.75	0.94	0.08	1.96	3.03	4.01	2.40	2.33	5.20	5.72	5.48	2.77	3.71	1.28	0.24	1.11	-0.92	0.73	0.32	0.96	-0.22	-0.14	-0.60	0.23	-0.48	0.93	-0.00	-1.03	-1.78	-0.94	0.41	-0.16	-0.23	0.97	-1.03	0.04	2.02	-0.04	-1.26	1
-0.34	0.32	0.88	-0.41	-0.45	2.16	1.68	2.52	3.88	5.52	4.00	3.63	5.65	2.47	0.93	1.49	0.24	0.80	1.51	-0.36	0.50	0.81	1.10	-0.60	0.34	0.29	3.39	0.20	1.78	0.33	2.29	1.45	0.97	-1.14	-0.54	2.43	0.94	0.41	-0.29	1.71	1
0.63	0.31	-0.59	-0.37	-0.17	-0.32	-0.10	0.49	0.96	3.48	6.84	4.10	5.51	4.23	4.51	4.59	4.24	1.22	1.83	1.59	0.83	0.77	-0.63	-2.70	0.34	-0.85	0.35	1.48	-0.11	-0.81	0.69	-0.58	-0.92	0.28	0.39	0.92	-0.34	0.63	1.63	0.01	2
-0.13	1.59	0.90	-0.14	0.93	4.06	4.58	4.17	4.24	5.14	5.31	3.98	3.36	2.33	-0.79	1.18	0.11	-0.07	0.24	0.13	0.65	0.19	-0.09	-0.77	0.97	-1.09	0.36	-0.17	2.21	0.04	-0.17	0.18	1.08	1.00	0.71	1.77	0.62	0.16	-0.34	-0.04	1
-0.08	1.22	0.91	4.47	3.51	4.36	6.32	4.01	5.23	2.37	1.46	1.87	-0.08	-1.19	0.23	0.96	-0.08	-0.07	-1.27	0.31	0.28	0.22	0.39	0.93	-0.54	-0.18	0.53	0.62	0.31	0.33	0.11	-0.00	2.70	0.79	0.42	0.38	1.07	0.96	1.87	-1.53	0
0.80	0.92	-0.84	1.50	-1.85	-0.02	1.29	3.14	5.44	3.88	4.56	3.81	4.36	2.13	2.16	1.43	-1.89	-0.95	-1.19	0.29	1.17	0.84	-1.23	-1.03	-0.77	-2.04	2.43	0.62	1.51	0.48	0.85	-0.52	0.39	0.79	-1.18	1.33	0.39	0.44	0.58	1.43	2
0.04	0.09	0.93	1.89	2.86	3.58	3.70	4.70	3.78	0.70	3.23	0.21	1.14	3.09	2.17	2.54	2.09	1.84	0.31	1.11	0.56	2.12	-0.36	-0.80	0.49	0.63	-0.83	2.57	-1.01	-0.01	-1.39	-0.40	-0.18	1.18	0.16	-0.47	-1.71	0.30	-1.39	-0.83	0
-0.44	-0.43	1.20	1.37	1.89	2.08	3.89	5.05	5.11	3.10	2.76	3.23	0.87	2.92	0.83	2.37	0.36	1.35	1.69	1.95	0.22	0.94	0.37	0.62	0.61	-1.51	3.27	2.30	0.52	-2.03	0.92	0.14	-0.19	1.73	-0.22	0.40	-0.34	-0.02	-0.63	-0.45	1
-0.43	0.67	2.20	2.28	1.64	3.19	4.38	5.09	4.54	2.15	1.19	-0.06	-0.93	-0.94	0.78	1.70	-1.35	0.64	-0.58	-0.66	-0.41	1.26	0.84	-1.18	0.85	1.01	0.88	-0.71	-1.57	0.62	0.64	0.70	0.21	0.84	0.62	-0.28	-1.07	-1.23	1.02	0.50	0
-0.63	0.57	0.09	0.19	3.28	3.64	3.65	2.69	2.34	4.11	0.52	1.07	2.77	2.30	1.00	5.97	2.27	2.29	3.50	0.36	0.17	0.01	-0.00	-0.58	0.32	0.77	-1.86	-0.43	-1.34	0.99	2.02	1.08	-0.25	-3.20	-0.49	-1.36	-0.69	1.26	0.74	-0.62	0
-1.45	0.44	2.43	2.52	1.94	3.74	4.74	3.86	5.42	4.02	3.55	1.46	0.48	1.50	-0.08	-1.02	-1.61	-0.21	-0.05	-1.24	-0.28	-0.17	1.21	-0.44	-0.28	1.17	0.16	0.85	0.43	-0.29	0.23	1.61	-2.17	0.72	-1.32	0.43	-0.23	-0.33	0.57	-2.24	1
1.36	1.27	1.49	2.79	1.05	2.08	2.98	3.06	2.50	4.60	4.78	2.89	3.61	1.66	2.17	-0.29	1.62	1.93	-1.19	-0.43	0.32	0.10	0.15	-1.02	-0.36	0.64	0.71	1.24	0.52	-0.70	-0.22	-0.81	0.46	0.17	1.97	0.07	-1.07	-0.04	1.00	-0.75	1
-0.12	0.34	-0.28	-0.20	1.39	2.94	3.01	3.00	3.71	5.42	4.95	3.26	3.47	3.16	-2.06	0.73	0.50	0.46	-1.22	-0.24	-0.53	-0.71	1.63	1.07	0.94	0.59	0.63	-0.85	0.11	1.82	-0.51	0.78	0.22	0.54	-2.88	0.19	-2.45	1.18	1.35	0.64	1
0.27	0.68	0.59	0.49	0.46	-1.73	-0.55	1.59	0.92	3.19	4.50	4.61	4.14	4.76	4.38	4.56	2.35	3.33	0.33	1.38	0.12	1.11	-1.62	-1.26	-0.11	2.13	-1.75	-0.95	0.78	0.03	0.78	-0.15	-1.21	0.53	1.41	-1.27	-0.64	1.86	0.81	1.89	2
0.33	0.29	1.18	3.16	2.86	1.58	2.00	1.40	1.99	2.05	3.02	2.45	4.82	2.32	1.51	2.34	2.76	-0.32	2.79	-0.25	1.33	1.22	0.19	-0.54	2.63	-0.25	0.60	0.03	-0.36	1.05	-2.73	-0.98	-0.33	0.31	-1.20	0.11	1.23	1.43	-0.49	1.34	0
0.15	1.52	1.25	1.82	4.00	3.58	6.94	3.63	3.30	2.49	3.32	1.50	0.78	0.52	0.81	-0.68	1.56	-0.60	-1.50	-0.29	1.74	-1.87	-0.24	0.42	-0.32	-0.34	0.74	-0.20	-1.12	-0.10	-1.07	0.26	-0.86	-0.80	1.35	-1.13	-2.07	0.09	0.05	1.35	1
-1.40	0.14	0.16	1.11	0.34	1.04	-0.75	1.75	-0.63	1.06	1.36	3.47	2.87	3.56	5.99	6.42	3.04	3.29	2.24	-0.81	-0.38	-0.70	0.01	-0.81	-0.98	-0.13	1.33	0.69	0.68	0.40	-1.07	-0.28	-0.03	1.86	-0.62	-0.32	0.45	1.58	-0.52	-0.23	2
0.62	1.80	2.27	2.64	0.92	4.25	4.84	3.14	5.00	1.26	4.29	1.09	0.97	2.30	3.08	1.71	1.65	1.53	-0.34	-0.16	-0.79	0.15	-1.09	0.07	-0.23	1.62	0.80	-2.11	1.68	0.98	0.92	-0.40	1.40	-1.74	0.93	-0.03	1.61	-0.72	-0.30	-0.02	0
-0.04	-0.57	0.50	0.61	-0.66	2.14	2.80	2.90	3.66	6.13	6.15	4.07	3.88	2.16	2.05	-0.00	-0.32	0.64	-0.07	-0.28	1.45	0.97	0.00	0.01	1.04	-0.54	0.10	-0.65	-0.82	0.23	-0.29	0.11	-2.03	-1.91	-0.39	0.29	0.03	1.51	0.47	-0.41	1
0.60	1.20	0.35	0.06	2.08	1.95	2.98	1.48	1.72	1.35	-0.10	2.34	1.26	2.83	4.90	3.21	1.44	2.15	1.48	1.64	-0.61	-0.42	0.58	1.32	0.07	-0.35	0.58	0.95	0.64	0.45	-0.55	-0.59	0.40	0.38	0.07	2.22	0.10	-0.39	-1.46	0.17	0
0.20	-0.03	0.55	-0.44	0.62	2.23	3.31	3.29	3.03	5.43	3.18	3.83	3.13	0.97	0.25	1.87	0.06	0.78	-0.30	1.65	1.77	-0.69	-0.78	0.87	0.56	0.32	0.26	-1.91	1.58	1.07	-0.03	1.10	1.08	-0.58	-0.95	1.48	1.84	0.87	0.01	-0.27	1
0.36	-0.31	-0.79	-1.17	-1.57	1.57	-0.37	1.16	-0.51	1.76	2.35	2.54	3.90	3.91	4.31	4.55	1.41	2.62	0.12	1.43	0.13	2.09	-0.10	1.46	-0.59	-0.83	1.18	0.26	-1.06	0.46	-1.68	-0.37	-1.75	-0.30	0.68	0.68	-1.04	0.72	-0.03	0.70	2
-1.67	0.59	-0.69	0.22	1.13	1.57	3.11	2.53	3.57	6.00	5.83	2.18	2.09	3.93	1.21	0.76	-0.41	1.86	0.40	-1.84	0.53	-0.08	-1.39	0.96	-0.26	0.75	0.54	-1.08	0.74	-2.25	-1.02	-1.22	0.23	0.79	-0.37	-0.01	1.23	0.75	2.02	-0.74	1
1.76	-1.47	1.80	0.61	1.54	1.40	3.04	2.96	2.95	3.26	6.00	4.02	3.08	2.88	1.11	0.38	-0.41	-0.97	-0.13	-0.16	0.99	-0.79	-0.31	2.42	0.38	-0.31	-1.09	-0.44	1.08	0.24	-0.05	-0.69	0.95	1.06	1.94	0.23	1.02	-0.38	0.29	1.04	1
-0.27	-2.44	1.12	1.55	1.62	3.59	4.62	3.64	1.39	3.67	2.51	0.99	0.86	0.43	0.71	1.63	1.77	1.07	1.91	2.01	-0.92	-0.51	-0.94	0.69	-0.11	-1.43	1.56	-1.29	2.02	-0.41	1.46	1.70	-0.34	0.12	-0.85	-0.39	-0.53	0.54	-0.42	1.00	0
-0.18	-1.98	0.01	0.60	-0.11	1.07	-0.08	2.22	2.32	1.36	2.97	5.34	4.26	4.60	6.70	3.16	4.43	0.92	-1.18	1.25	-1.10	-0.69	-1.44	-1.01	1.63	0.00	0.77	0.32	-0.03	0.25	0.68	0.56	0.82	-0.48	-0.59	-0.33	-0.51	-0.41	-0.27	-1.00	2
0.88	2.12	2.67	2.34	5.43	3.75	5.50	3.39	6.25	1.43	2.64	1.80	0.68	0.34	1.15	-1.34	0.81	-0.14	1.64	-0.09	-1.35	0.56	-1.36	0.28	-0.94	-0.63	0.73	-0.75	-0.82	-0.69	-1.56	-0.39	0.80	1.32	0.12	0.78	-0.72	0.08	0.53	1.68	0
1.36	1.56	-0.70	2.28	1.86	2.02	2.07	2.53	3.83	2.86	5.02	3.28	2.59	2.47	0.81	2.14	-1.00	-1.37	-1.58	0.83	0.11	-1.10	0.28	0.01	0.46	-0.63	-0.25	-1.23	-0.20	0.41	0.45	2.19	0.20	-1.91	-0.69	-0.26	0.44	0.50	0.26	1.25	1
-1.50	1.27	1.72	4.16	2.39	3.24	3.17	1.40	3.79	2.66	2.22	0.16	2.57	3.35	1.89	2.48	3.25	1.84	0.95	1.41	0.40	-0.84	0.89	0.33	-0.06	0.98	1.18	-1.98	-0.49	0.24	-0.29	1.21	0.75	1.25	0.47	0.55	0.44	0.23	1.93	-0.33	0
-0.55	0.73	-1.11	-0.24	0.11	0.32	2.46	0.95	1.00	2.17	2.52	4.59	3.03	6.03	4.59	3.50	3.78	1.97	3.11	2.16	-1.09	-0.90	-0.31	0.06	-0.25	0.88	0.77	0.72	0.55	1.31	0.19	-1.11	0.22	0.37	0.90	0.79	-0.14	-0.08	0.61	0.14	2
-0.34	-0.37	1.36	0.44	-0.64	0.82	1.52	-1.71	1.25	0.15	2.54	3.53	5.11	6.05	5.61	4.14	3.67	3.03	2.01	1.80	0.07	-0.85	0.30	0.38	0.85	-0.20	-1.27	0.14	-0.64	-1.11	-0.83	-0.81	-0.18	0.33	-0.93	-1.80	-0.38	-2.11	0.51	-0.33	2
-0.48	1.69	1.78	1.52	1.59	2.47	2.28	3.69	4.84	4.86	4.55	4.13	0.50	0.82	0.50	-0.49	-0.03	1.29	0.85	0.15	1.03	-0.55	2.05	-0.04	0.35	-1.25	0.63	-0.45	1.60	-2.09	-0.89	-0.14	1.07	0.20	-0.93	0.98	-0.41	-0.75	1.00	-0.54	1
-0.72	-0.67	1.27	1.62	1.51	1.75	4.52	5.21	4.87	4.43	2.80	2.05	1.29	2.98	1.07	-0.18	-0.20	-1.19	-0.13	-0.42	0.34	-0.18	1.35	-0.08	1.69	-0.97	-0.73	0.93	2.27	0.94	-1.08	-0.39	1.51	0.43	0.81	-1.64	0.51	-1.16	1.46	-1.47	1
0.02	1.09	0.32	2.83	0.43	1.03	4.68	2.86	4.85	4.95	4.89	3.43	1.58	0.85	0.61	0.99	0.39	-0.72	0.27	1.62	-0.45	-0.39	-1.25	0.90	0.56	-0.47	-2.01	0.39	-1.13	0.26	0.01	0.84	1.46	-0.27	0.32	-0.22	-0.88	-0.32	-0.07	-0.57	1
-0.27	0.90	1.15	0.31	1.13	1.97	3.58	2.04	4.23	2.70	3.32	1.96	1.93	0.81	1.64	2.10	2.19	0.58	0.19	-0.23	-1.53	-0.57	-1.14	-0.75	-2.46	-1.24	1.59	-1.10	-0.58	-0.67	-1.87	-1.16	-0.23	-0.25	-0.42	0.79	0.36	0.71	-1.09	0.86	1
-2.52	1.34	1.26	-1.49	2.84	1.62	4.52	4.07	2.25	0.97	-0.20	2.94	3.83	1.65	3.01	2.93	1.85	1.40	2.39	0.18	0.92	0.23	-0.25	-0.10	0.39	-0.85	-0.85	-1.29	0.13	0.12	0.44	-1.73	0.58	-1.04	-0.12	-0.50	0.78	0.12	-0.05	-1.22	0
0.34	1.95	1.15	3.06	2.83	3.37	4.73	4.88	5.05	2.26	1.85	1.76	-0.38	0.15	-0.59	2.21	0.04	1.60	0.51	-0.91	1.60	-0.82	0.24	0.78	-1.01	0.11	0.37	-0.03	0.38	1.80	0.84	0.00	0.84	-0.18	0.12	-0.27	0.15	0.52	-1.59	-0.01	1
-0.10	-0.04	-0.19	-0.77	-2.58	-0.61	3.22	1.85	5.80	3.47	5.71	4.89	6.12	3.97	2.89	0.27	0.52	-0.07	0.88	0.00	-1.58	-2.50	-0.39	-0.57	-1.66	-0.16	-0.01	1.27	0.42	-0.20	1.06	-0.36	-0.23	0.86	0.88	0.33	0.72	2.54	1.53	-1.09	2
0.45	0.33	0.59	0.57	1.87	0.49	3.05	4.14	5.01	3.25	4.69	4.22	3.91	2.02	1.41	1.04	0.71	-1.30	-1.77	-0.10	-0.46	-1.65	-0.23	-1.36	0.27	-0.22	-0.35	1.56	-0.83	1.18	-0.45	2.06	0.62	1.31	1.85	0.08	-1.33	-2.55	0.16	-1.70	1
1.31	1.22	0.86	0.97	1.47	3.09	5.04	2.71	3.70	1.77	1.90	2.96	1.51	2.29	2.24	2.38	1.79	0.73	0.39	0.88	-1.22	0.44	-1.12	-0.21	1.52	-1.58	0.53	0.06	1.63	0.97	-1.17	0.41	-0.50	0.21	0.24	-0.94	0.02	1.63	-2.95	1.19	0
-1.43	1.00	-0.27	-0.30	2.15	0.09	1.25	3.60	2.94	3.48	4.86	5.71	3.68	3.32	1.78	3.53	1.00	0.58	-0.78	-1.51	-2.00	-0.08	-0.45	0.13	-0.14	0.43	0.29	2.07	0.07	0.39	-0.45	1.85	-0.23	1.72	0.88	0.58	-1.62	-0.21	0.15	0.47	2
0.31	0.87	1.02	4.10	5.66	5.41	5.03	3.80	5.05	3.45	3.74	-0.26	1.84	1.83	1.84	0.29	-0.55	0.76	0.09	0.99	-0.57	-1.03	0.07	0.39	0.44	0.79	-1.89	-1.41	0.89	0.89	-0.51	1.53	0.61	-0.41	-0.47	0.81	2.04	2.56	0.80	-0.28	1
-1.42	0.14	0.18	5.18	3.39	4.57	5.73	4.69	3.41	2.60	2.91	1.01	1.67	-0.54	-0.84	1.71	-0.39	-0.77	0.76	-1.07	0.09	-0.58	0.27	-0.15	0.02	0.36	-0.60	1.36	0.15	-1.92	-0.77	-1.06	-0.05	-1.94	1.04	0.64	-0.56	0.58	1.01	-0.38	0
-1.83	1.53	0.44	2.75	2.39	2.85	2.67	2.95	4.08	2.23	3.06	3.82	1.99	3.59	2.31	4.23	1.62	3.11	-0.92	-0.63	1.95	1.14	0.73	0.87	0.83	-0.20	2.70	0.42	-0.14	-0.88	1.20	0.40	1.09	1.68	2.01	0.75	0.32	-0.12	-0.69	0.28	0
-0.03	0.05	2.25	1.30	2.44	1.44	4.12	3.79	4.17	3.93	4.63	3.22	1.52	1.72	0.66	0.99	-0.34	0.04	0.02	0.25	1.22	1.10	1.39	-0.75	-0.60	-0.14	-0.07	-0.75	-0.11	-0.67	-2.09	1.03	1.29	-0.65	-0.57	2.09	0.15	-1.23	2.15	-1.23	1
0.15	0.25	0.10	0.66	0.91	-0.06	1.38	2.19	2.41	3.52	6.30	5.83	4.59	4.38	3.97	2.14	-0.37	0.78	0.35	0.83	0.14	-0.03	-0.21	-1.24	1.49	-0.80	-0.53	0.65	0.48	1.65	1.10	-1.18	0.42	0.47	1.55	-0.79	-0.71	0.68	-1.88	0.76	2
0.17	0.98	-0.15	-0.90	-1.09	0.27	0.90	1.96	-0.59	1.87	1.86	2.82	4.04	6.66	4.76	4.01	5.19	3.03	1.23	1.05	0.05	-0.00	-0.86	1.98	0.58	-0.48	-0.15	1.86	-0.07	-0.22	-0.89	-0.14	0.98	1.15	0.29	1.02	-0.22	0.22	-0.86	-0.10	2
0.01	0.16	0.12	0.36	-2.09	1.10	1.82	3.05	3.39	3.45	5.72	5.28	5.26	5.11	1.81	1.67	0.18	1.34	1.19	-0.47	-0.67	-0.63	-0.67	0.14	0.35	-0.71	0.46	0.11	1.48	0.36	0.37	1.03	0.56	0.13	0.88	-0.24	0.99	0.85	-0.29	0.73	2
1.18	-0.00	-1.26	0.07	0.63	0.54	0.20	0.87	-1.55	1.86	3.36	3.63	3.73	5.15	5.63	4.12	2.96	3.02	1.45	0.77	-1.00	0.73	0.06	0.59	-0.84	-2.19	-0.24	-1.16	1.03	1.02	0.07	0.55	0.02	0.12	0.05	-1.29	-1.58	-0.48	-0.78	0.69	2
1.48	1.73	-0.41	1.03	2.48	0.56	1.10	3.34	1.87	1.70	2.72	1.44	2.87	2.23	2.08	3.37	3.67	3.27	2.39	1.09	-2.35	-0.13	-1.12	-0.49	-0.57	0.77	0.90	-0.25	1.95	0.57	1.23	1.77	-1.31	0.61	-0.50	-0.88	0.11	-0.34	-2.23	-0.00	0
-0.84	1.97	0.81	3.78	1.47	3.12	3.56	1.96	2.17	4.36	0.80	1.51	0.98	1.56	0.65	0.82	1.28	0.08	-0.71	1.12	0.50	1.46	-2.58	0.99	-0.43	-0.91	-0.10	2.23	0.42	-0.04	-1.69	-0.90	-1.38	0.77	0.61	-0.65	-0.71	-2.35	-0.92	0.15	0
0.07	0.22	-0.40	-0.72	-1.23	-1.73	-0.93	-2.15	-1.87	0.98	2.77	1.55	4.03	4.25	7.21	6.07	2.31	1.30	4.00	0.75	-0.31	0.35	1.14	-1.56	1.63	0.49	-0.89	-0.98	1.31	1.50	-0.19	0.09	-0.57	1.21	-1.05	-0.40	-0.14	-0.12	1.61	-0.55	2
-0.36	-0.40	1.85	2.21	3.71	2.58	5.34	4.28	3.27	4.48	3.48	2.11	3.30	0.23	-1.99	-0.60	-1.48	1.38	-1.18	-0.83	-1.69	-0.61	0.36	-0.20	1.09	0.61	-0.16	0.10	0.60	-0.70	0.99	0.20	0.13	-0.62	1.32	1.75	-1.20	-0.53	-0.03	-1.73	1
-0.03	0.86	0.62	1.58	2.64	3.82	3.16	2.15	1.07	1.74	1.56	1.86	2.95	2.66	3.02	3.33	1.41	2.30	1.17	-1.05	-0.30	-0.96	-1.13	-0.28	-0.62	0.73	1.60	0.10	1.85	0.57	-1.36	2.42	2.95	0.24	1.30	1.84	-0.03	0.40	-0.18	-0.71	0
-1.11	-0.65	2.80	0.23	4.17	3.56	4.20	3.93	4.36	2.15	5.15	3.18	3.53	0.65	2.53	-0.33	0.74	-0.75	0.28	2.10	-1.57	0.05	-0.83	0.39	0.11	-0.84	0.78	0.91	-0.15	-0.26	1.73	-1.14	0.22	-0.55	0.03	-0.40	-1.12	-1.23	0.52	-0.46	1
-0.26	0.81	0.21	-0.55	-2.07	0.75	0.57	1.92	3.98	5.37	3.11	4.19	2.97	2.25	3.05	1.91	1.31	2.08	-0.17	-0.85	-0.28	-0.03	-0.64	-0.92	-0.45	-1.02	0.85	-0.01	-0.12	0.09	0.27	-0.07	-1.30	0.48	1.23	0.96	-0.43	0.19	0.81	0.23	2
-1.18	2.28	0.85	0.15	-1.22	2.15	-1.70	-0.32	1.09	1.59	2.48	2.38	2.65	4.78	4.34	4.26	4.04	3.14	-0.21	0.74	-0.38	-0.90	-1.21	-0.91	-2.83	-1.00	-0.16	-0.51	0.51	1.70	-0.55	1.83	-0.13	-1.45	0.47	-0.19	1.25	-1.75	-0.31	1.16	2
-1.39	-0.23	1.04	-2.01	-0.27	-1.11	3.52	2.39	2.96	4.13	6.24	4.72	3.59	3.03	3.35	1.70	2.14	-0.17	-0.73	-0.51	2.90	0.05	-0.79	1.58	0.06	0.47	1.24	0.28	0.12	-0.59	-0.01	-0.82	-0.16	0.32	-1.69	0.76	-0.65	-1.01	-0.48	-1.11	2
0.27	0.11	0.92	0.49	-1.18	0.33	2.86	2.73	3.90	3.63	4.88	4.78	2.14	1.71	2.72	1.72	0.18	2.53	1.90	-1.02	-0.78	1.59	-0.51	0.01	0.34	0.13	0.53	-0.57	0.57	-1.84	-0.18	0.03	0.91	-0.95	-1.21	-0.11	-1.64	0.61	-3.30	1.20	1
0.03	0.11	-0.41	1.88	2.79	4.24	4.84	6.11	3.77	5.04	4.07	2.39	0.16	0.93	0.83	1.76	-2.33	-1.04	0.41	0.81	1.32	-1.69	-0.27	-0.70	-0.12	-0.66	0.40	-0.07	-0.68	0.33	1.29	1.23	0.72	1.24	0.79	-1.43	2.42	-1.45	-1.14	0.12	1
-0.11	-0.67	1.57	2.85	3.05	4.02	6.16	4.60	4.02	2.37	2.04	0.07	-0.26	1.85	-0.38	-1.21	0.58	-1.01	-1.00	0.28	-0.05	-1.88	-1.16	-0.46	-0.13	-1.33	-1.19	-0.75	1.74	-0.75	0.14	0.99	0.55	1.00	1.43	-0.47	-1.01	-0.71	0.86	0.33	1
0.39	1.14	0.74	-0.20	1.18	1.15	3.18	4.08	3.81	3.01	5.89	3.94	3.37	1.95	1.50	0.08	-0.26	0.34	0.62	0.84	0.78	-1.40	0.08	-1.87	0.76	-0.72	0.54	-1.85	-0.86	-0.14	0.01	-1.51	0.18	-0.35	1.29	0.89	0.34	-1.18	-1.61	0.84	1
1.80	2.46	1.19	2.24	1.11	4.40	6.30	5.33	2.12	5.98	3.26	0.90	2.27	1.46	0.69	-0.35	1.03	-1.60	-0.88	-0.48	-0.33	0.22	-0.96	1.63	2.08	0.34	-0.40	-0.95	2.11	2.34	-0.50	-1.68	-0.44	-0.23	0.10	1.27	0.14	-0.19	0.46	1.03	1
-0.36	0.11	0.42	0.55	3.36	2.90	1.75	2.86	2.32	2.73	3.94	0.12	1.96	2.05	4.15	2.21	1.37	0.67	1.00	1.39	-1.04	-0.67	0.21	-1.65	-1.27	0.88	0.56	2.83	0.18	-1.17	-0.33	-0.03	2.38	0.45	-0.21	-0.65	-0.01	0.15	0.02	0.01	0
0.69	0.50	-2.91	-0.08	-1.64	-0.65	-0.03	-0.59	0.55	1.97	2.60	4.57	4.95	4.38	2.43	2.97	2.14	0.95	1.06	0.03	-0.22	-1.56	-0.84	0.36	-1.12	0.10	-1.82	-1.41	-0.48	-2.25	0.41	0.36	1.59	0.42	0.15	-0.15	-0.68	-0.48	-1.89	-1.11	2
-0.72	0.80	0.25	0.17	0.89	2.92	2.21	2.98	2.60	4.44	6.32	5.65	4.07	4.28	1.87	0.80	0.70	-0.10	0.48	1.76	-0.68	-1.01	0.18	-0.88	1.05	-0.33	-0.60	-0.86	1.92	2.03	1.02	0.01	0.40	0.24	-0.05	-0.71	2.36	0.05	-0.34	-0.49	2
0.35	-1.56	1.86	-1.65	-0.15	0.19	1.38	1.14	3.37	2.38	5.82	4.66	3.25	2.90	1.12	1.22	1.56	0.01	-0.56	0.18	-0.53	0.14	2.44	-2.16	-1.54	-1.52	0.52	-0.73	-0.42	0.22	0.81	1.29	0.75	-0.82	0.35	1.65	0.80	-0.05	0.43	-0.57	2
0.05	0.27	1.30	-0.72	-0.60	1.16	1.29	1.59	0.54	2.19	3.77	3.77	3.76	4.55	4.48	3.07	2.65	1.12	1.09	0.47	1.47	0.72	-0.02	1.14	-1.04	1.16	0.81	1.63	-0.57	0.33	-0.20	-0.18	0.20	-0.22	-0.77	0.05	0.03	-0.36	0.96	-0.59	2
-0.01	-0.58	1.07	0.81	0.38	-0.25	1.83	1.19	0.34	0.60	2.24	2.64	5.24	5.74	6.72	5.10	5.11	3.47	2.61	2.49	0.66	-0.71	-0.78	-0.27	-1.51	0.60	0.22	0.25	-1.02	2.32	1.83	-0.60	1.03	1.05	-0.38	0.13	-1.17	-0.23	0.42	0.53	0
1.71	0.55	2.09	2.57	2.27	4.12	2.79	4.39	4.84	3.10	3.27	2.42	0.61	-1.55	0.68	2.14	0.64	-0.02	-1.06	-1.46	0.02	0.72	-0.96	-0.20	0.45	-0.69	-0.41	-0.11	0.12	-0.36	0.25	1.41	-1.78	-0.51	0.35	-0.91	-0.53	-1.65	-0.46	-0.75	1
-1.02	-0.45	-0.76	0.95	-0.52	1.73	-0.14	3.20	4.69	3.65	4.66	2.45	5.92	1.67	2.84	2.20	-0.28	0.51	0.46	0.30	-0.28	0.46	-0.46	-0.85	-0.15	0.47	0.20	-0.85	-0.08	1.07	-0.23	0.59	1.27	2.22	-1.32	1.10	-0.02	1.20	-0.70	0.64	2
0.44	0.65	-1.36	2.21	-1.69	0.36	1.67	2.28	3.90	1.67	5.75	3.85	3.45	2.32	2.49	1.38	0.93	0.58	1.04	-0.63	0.39	1.80	-1.12	-0.14	0.14	0.57	0.12	-0.97	1.03	-0.01	0.82	-0.38	-0.18	0.56	-0.08	2.15	-0.49	0.09	-0.42	-1.04	2
-0.66	-0.03	0.58	0.66	2.22	0.48	0.83	1.01	1.69	3.08	2.25	4.58	3.97	3.96	3.81	4.60	2.46	3.13	1.95	2.69	0.40	-0.68	-0.27	-0.49	-0.34	-1.27	-1.99	-0.01	-0.10	0.14	-0.90	-1.16	-0.79	1.60	1.39	-0.29	-0.50	-0.34	0.39	-1.25	2
-1.75	-0.34	-1.50	0.01	0.53	2.01	2.34	2.96	3.91	3.46	6.24	7.17	3.43	4.75	2.71	0.77	-0.25	0.25	0.54	0.06	-0.64	0.37	-0.00	-0.84	-0.70	-0.73	-0.06	-1.06	-0.92	0.81	-0.91	-0.88	-1.01	0.55	-1.50	0.67	-1.18	-1.17	-0.43	0.15	2
-1.11	0.46	1.12	0.74	0.52	1.78	2.53	2.11	0.84	-0.83	1.82	1.91	2.91	2.69	4.03	1.96	2.53	3.35	2.22	0.51	0.31	-0.02	-1.68	-0.10	0.76	0.11	0.39	0.71	0.40	0.14	-1.65	0.31	0.10	-0.28	-0.15	1.06	-2.43	-0.36	-1.87	-0.77	0
0.20	0.73	-1.94	1.95	-0.12	-0.85	1.42	2.89	3.98	4.28	6.29	3.76	4.51	2.41	3.15	0.86	-1.18	-0.85	0.09	-0.97	-0.46	1.66	1.02	1.97	-0.31	0.88	-0.04	-0.10	-0.46	0.78	0.22	-0.35	0.04	-0.27	-0.59	0.62	0.69	1.03	0.27	1.16	1
0.52	-0.59	-1.02	0.25	0.67	-0.46	-0.83	0.50	2.46	1.66	2.83	1.45	3.23	4.43	6.06	5.58	4.57	3.41	2.19	1.83	1.35	-0.01	-0.56	0.23	-0.71	-0.45	-0.18	-0.12	0.87	0.92	-0.35	-1.87	1.49	0.49	0.54	0.37	1.59	0.76	-0.54	0.24	2
0.85	1.70	1.49	3.47	1.49	2.50	2.93	4.04	0.78	1.82	3.03	3.80	2.95	3.01	5.17	2.96	2.51	2.49	-0.38	0.46	0.86	-0.65	-1.38	-0.09	0.44	1.45	-1.21	0.13	0.58	-0.89	-0.37	0.37	0.12	-0.71	-0.49	-2.88	0.28	1.09	-1.00	0.83	0
-0.55	0.98	1.26	0.59	0.95	2.37	5.22	2.37	3.86	3.99	3.12	3.54	1.36	2.58	0.55	1.26	2.22	-1.05	0.00	-1.37	0.15	-0.63	-0.26	-0.71	0.93	1.39	-0.18	0.21	0.75	-1.00	1.49	-0.91	0.35	-0.59	-1.57	-1.22	-0.64	-0.43	2.86	-0.81	1
-1.23	1.88	2.24	2.91	1.90	5.43	7.52	3.71	3.51	1.96	1.61	1.20	-1.09	2.30	0.30	1.41	1.49	1.62	0.51	0.68	0.07	0.11	-0.44	-1.10	0.75	1.13	1.63	0.29	-0.39	-0.64	-0.74	-1.89	1.49	-0.02	0.29	0.90	-0.55	0.81	0.18	0.46	0
0.22	0.70	-0.09	-0.31	1.06	-0.32	0.57	0.10	-0.48	1.79	2.17	3.84	3.85	3.66	5.69	5.27	4.65	5.05	3.26	1.83	1.19	-1.29	0.85	1.29	2.20	-0.56	0.61	-1.23	-0.32	0.30	1.29	-0.48	2.00	-1.62	-2.07	2.92	0.69	1.42	-0.75	1.18	2
0.40	2.28	0.83	2.15	1.01	1.71	1.32	4.15	3.26	4.82	4.74	1.61	1.16	2.51	1.51	-0.64	1.59	1.74	-0.40	-0.99	-1.89	0.75	0.80	0.31	-1.01	-1.07	0.03	1.63	0.27	-0.89	-0.74	-1.30	1.01	0.10	0.68	2.14	0.04	-1.17	1.24	1.26	1
-0.16	-0.50	1.39	0.90	2.31	2.81	3.39	4.18	0.47	3.63	0.71	0.57	0.53	3.75	4.25	4.61	1.07	2.30	1.84	0.07	-0.34	1.92	1.64	-0.19	-0.17	-0.52	-0.63	-0.54	-0.55	1.06	0.32	-0.13	-0.79	0.61	-0.97	0.80	0.75	1.84	-0.12	0.38	0
-0.77	0.79	3.81	2.72	3.57	5.66	6.26	5.51	4.20	2.75	0.38	1.62	-1.24	-0.35	0.11	-1.18	0.30	0.85	-1.03	-2.31	-0.11	-0.61	0.31	-1.47	2.20	0.90	-1.15	-0.33	-0.94	-0.16	0.02	-0.26	1.03	-0.60	-0.57	-0.65	1.85	0.18	-0.00	-0.70	0
0.76	-0.60	0.94	-1.13	1.31	0.57	2.01	1.61	0.69	3.11	6.08	5.78	2.39	3.65	1.96	2.24	1.82	0.71	1.20	-0.23	0.08	1.29	-0.90	-0.32	-3.73	-1.37	0.55	-1.35	1.41	0.01	0.10	0.69	-0.18	-0.75	2.92	-1.35	-1.54	0.92	-0.17	-1.06	2
-1.30	0.11	-0.51	-0.74	-0.77	-0.93	0.42	2.14	1.21	2.90	4.25	3.62	4.34	3.83	4.41	3.56	1.48	0.59	0.33	1.76	-0.20	-1.32	0.92	0.12	2.44	1.36	0.80	0.16	1.22	-1.04	-0.67	0.92	0.71	-0.05	0.31	0.52	-0.90	-0.08	2.03	-0.58	2
-0.07	-0.04	1.46	2.55	2.38	3.05	1.48	3.60	0.80	2.68	1.44	0.53	1.90	0.01	1.07	2.59	1.19	1.38	1.34	3.26	0.87	-0.47	0.32	-0.26	0.09	-0.24	-0.38	0.00	-0.62	0.15	-1.72	1.56	-0.28	-1.74	0.93	-2.50	0.42	-1.14	-1.61	1.77	0
1.73	-1.01	0.21	0.92	-0.23	1.04	2.22	4.27	3.98	4.96	6.55	4.06	3.16	2.57	2.80	2.49	0.12	-0.15	-0.34	-0.57	1.23	-0.26	-1.29	-0.27	-0.38	0.79	-1.64	-0.11	0.33	0.04	0.10	1.95	0.09	-0.81	1.51	-1.62	-0.19	-1.19	-2.62	0.61	1
-0.78	0.51	0.96	3.51	1.91	5.31	3.23	4.02	3.25	2.42	3.19	0.47	0.92	0.29	1.46	0.40	0.39	-0.66	-0.73	0.57	-0.22	-0.10	-1.88	0.30	0.74	-1.72	2.07	1.93	0.87	0.66	-0.35	0.28	-0.13	0.30	0.33	0.05	0.76	-0.84	-0.72	-1.76	0
0.61	1.52	0.39	1.49	2.17	1.53	3.02	0.53	2.92	1.16	1.60	2.93	2.37	2.63	5.97	4.92	2.40	2.37	1.17	1.65	-1.59	0.95	0.63	0.24	0.16	-0.03	1.24	0.25	-0.87	-1.06	-0.76	0.15	-1.17	-1.04	2.42	-1.15	0.13	-0.89	-0.82	1.00	0
-0.27	1.11	0.95	0.70	3.04	5.05	4.42	4.26	2.27	2.11	1.07	1.19	2.37	0.38	0.75	2.00	1.13	2.23	0.09	1.45	-0.75	0.59	0.48	2.44	-0.92	-0.99	0.64	0.72	-0.34	1.26	-0.15	0.38	-0.30	0.61	1.61	1.08	0.37	-0.24	0.82	-1.87	0
-0.07	1.71	2.56	3.80	2.50	5.14	5.54	3.08	4.93	2.90	2.21	1.69	1.85	-0.14	-0.02	0.19	3.29	0.92	-0.22	0.68	-0.82	1.22	-0.03	-0.91	-0.49	-1.07	0.25	0.12	-1.04	-0.15	0.82	0.65	-0.37	2.95	-1.53	-1.01	1.28	-1.47	-1.66	0.74	0
1.65	1.16	0.29	0.16	-0.81	2.11	3.61	2.13	3.35	3.27	6.15	4.68	2.37	3.06	0.32	2.55	-1.10	-1.19	1.27	-1.36	0.44	-1.59	-0.61	0.53	1.16	0.52	-2.33	-0.48	2.29	-0.44	0.82	0.24	-0.52	1.04	0.65	1.15	-0.23	0.04	-0.50	0.48	2
-0.69	0.86	2.83	3.32	5.58	4.18	5.76	4.16	3.35	3.05	2.96	2.50	1.91	0.58	1.67	1.18	0.71	0.11	-1.00	-1.47	0.27	-0.49	-0.18	0.19	-0.38	-0.43	0.33	-0.75	0.65	1.89	-0.59	0.08	0.96	1.03	0.76	-0.83	-1.04	-0.58	0.54	1.60	0
-0.56	-0.59	0.63	1.21	0.65	0.16	3.67	2.43	3.32	3.41	3.73	4.40	5.76	5.11	2.63	2.62	-0.40	2.04	0.06	1.00	0.18	-0.46	0.64	0.04	-0.04	0.58	-0.52	0.33	0.95	-0.78	-0.22	-1.99	-0.00	0.07	-0.58	-0.22	-2.17	-1.23	-2.15	-0.80	2
2.56	0.10	-0.52	-0.50	-0.35	-0.05	0.72	1.71	3.23	3.25	2.05	2.24	3.62	5.26	4.02	2.92	1.57	1.38	1.72	0.19	-0.33	-0.15	1.06	2.25	-0.29	-0.09	-0.02	-0.50	0.68	1.07	-1.40	-1.04	0.73	0.14	-2.59	-0.00	-0.79	0.84	1.49	-0.11	2
-1.21	0.77	0.47	-0.60	0.75	0.44	3.90	4.38	4.95	6.10	6.20	3.79	2.81	2.45	3.40	-0.03	1.14	1.36	0.62	1.17	-1.64	0.48	-0.89	-0.95	2.75	0.87	-1.27	0.36	-2.34	1.83	0.28	1.31	-0.41	0.73	-2.33	0.51	-1.56	1.48	0.43	0.43	1
-0.19	2.55	-0.01	0.75	2.53	2.92	2.99	4.82	3.96	4.23	5.42	5.11	1.57	3.71	0.50	2.37	-0.74	-0.25	0.71	0.65	-0.42	0.24	-1.09	0.76	1.47	-1.07	0.34	0.22	-0.34	-1.09	1.26	-0.22	1.24	-1.24	0.63	1.02	-1.27	-0.07	1.62	-0.20	1
-0.42	-0.66	-0.06	0.24	-0.91	-0.52	1.23	-0.23	1.46	1.17	3.17	3.03	5.15	4.90	3.12	4.75	3.61	4.56	0.57	0.28	-0.30	1.88	0.63	0.66	0.45	-0.15	0.74	0.24	0.01	0.23	1.33	2.46	-1.08	-0.27	-0.19	0.50	0.46	-0.62	-0.24	-0.45	2
1.09	0.27	-1.03	-0.76	-0.24	0.10	0.86	1.32	0.49	0.71	3.46	4.54	2.22	5.61	4.22	3.66	4.13	3.70	1.45	0.56	1.58	-0.10	0.29	0.95	-0.86	0.12	-0.54	-0.37	-1.57	-1.07	0.13	-1.23	-0.47	-2.24	1.58	2.02	0.83	-0.30	-0.52	-0.37	2
1.52	0.02	2.36	2.75	2.79	3.77	6.45	4.62	5.17	1.88	1.18	1.53	0.40	0.97	-0.44	-1.03	-0.25	-1.09	-0.95	-0.70	1.21	-1.57	-0.25	-1.84	1.28	-0.38	-0.24	-0.17	-2.31	-1.39	1.41	-0.86	-2.05	-0.16	1.65	-0.02	-0.20	-0.43	0.41	-1.68	1
-1.05	0.35	1.43	1.78	3.98	5.70	5.82	6.79	3.33	2.74	2.49	1.43	1.46	0.31	-2.02	0.43	-1.18	-0.47	-0.17	1.64	-1.25	-0.13	-0.13	1.58	1.81	0.91	-0.26	0.79	-0.08	1.16	1.33	-0.36	-0.23	0.43	-0.07	1.54	-1.13	-0.81	0.69	0.16	1
0.93	2.03	3.91	2.59	3.45	1.98	4.17	3.52	1.76	2.13	1.32	1.05	0.13	1.28	1.62	0.23	1.24	-0.74	0.58	-0.21	0.81	-0.69	1.89	1.43	-1.50	1.40	0.59	-1.06	0.94	0.83	-0.80	1.65	0.85	-0.00	0.90	0.51	-1.15	0.34	2.44	0.42	0
-0.01	0.38	0.52	2.53	1.73	3.20	1.78	3.79	4.13	4.75	3.88	3.46	3.38	3.44	-0.72	-0.28	-1.17	0.15	1.18	1.06	-1.37	-1.39	0.05	-0.87	-0.10	-0.22	-0.21	-0.56	-0.59	-0.29	0.55	-2.36	0.40	0.59	1.29	-0.10	0.41	0.31	-1.04	0.01	1
0.65	1.19	1.23	2.72	3.72	3.73	2.91	4.24	3.03	4.64	1.88	2.82	1.09	1.78	-1.03	-0.07	0.41	0.39	0.23	-0.36	-1.23	0.29	1.17	0.74	-0.13	0.07	1.40	-0.99	0.60	0.92	-0.89	0.25	1.17	-1.09	1.45	0.70	0.79	-0.43	2.52	-0.39	1
-0.29	0.24	0.55	-0.36	1.80	1.52	3.99	2.73	5.08	6.37	5.53	4.24	4.25	3.76	2.57	0.38	-0.37	-0.78	-1.34	0.64	-0.34	-0.35	-0.56	-0.52	-0.77	-0.02	-0.68	1.28	-1.51	-1.08	-0.05	2.34	0.16	-0.04	-0.17	-0.44	0.10	0.38	-0.56	-1.03	1
-1.19	1.24	1.36	1.03	2.07	4.46	4.40	5.73	3.89	4.70	3.39	2.38	0.91	1.14	0.65	-1.07	0.30	-1.27	0.40	-0.19	0.05	-0.16	-1.39	0.73	-1.47	1.72	0.17	0.58	0.95	-0.39	1.71	0.70	-1.42	-0.73	0.64	-0.27	-0.15	0.42	-1.04	2.28	1
-0.20	2.67	-1.74	0.45	1.63	0.44	0.79	1.16	2.27	6.15	4.62	5.88	1.84	4.77	2.89	4.50	2.91	-0.27	0.89	1.24	0.11	-1.03	0.45	-1.84	2.11	-0.55	-1.26	0.41	-0.80	-0.26	-0.28	0.54	0.04	-0.65	0.67	0.76	-0.23	-1.73	0.86	-0.26	2
1.63	1.96	-0.45	1.70	1.90	1.45	2.16	4.85	4.09	4.27	2.40	2.80	2.20	2.42	-1.21	1.55	0.43	0.08	-0.81	-0.28	-0.70	0.02	1.50	-0.45	0.24	0.67	-0.06	-0.69	-0.04	-1.64	-0.80	0.54	0.13	-0.33	-1.08	1.52	-1.81	-0.66	0.56	0.17	1
-0.80	-1.50	-0.39	0.85	0.69	0.06	1.20	0.47	3.13	3.40	6.38	4.20	2.85	3.84	2.42	0.47	-0.18	0.36	0.61	-0.88	-0.96	0.11	1.47	0.11	0.13	0.01	-0.35	2.00	0.69	0.24	-1.13	-0.27	0.38	0.66	1.33	0.98	-0.70	0.44	-1.64	-0.22	2
0.47	0.67	0.75	2.74	1.95	2.58	3.46	0.88	0.65	2.31	2.31	3.63	2.32	3.59	2.15	1.91	2.89	0.90	1.41	-0.16	1.26	0.15	-1.61	-0.11	-0.88	0.20	0.17	0.61	-1.10	-0.10	-1.21	0.65	0.38	-0.81	-0.47	0.58	-0.51	0.11	0.23	0.07	0
-0.68	3.22	1.56	1.86	2.87	2.02	3.95	4.12	2.19	1.08	1.01	2.56	2.88	3.55	1.80	3.75	2.81	0.87	1.06	-0.34	0.41	-0.71	0.04	0.76	0.44	0.35	-0.11	-2.44	-0.63	0.54	0.78	0.04	0.62	-0.23	-0.84	0.62	-0.67	1.16	1.65	-2.18	0
-1.48	1.37	1.73	3.33	4.44	3.85	5.89	5.37	5.46	2.32	2.05	1.50	-0.38	1.46	-1.29	-0.59	0.12	-1.43	-1.32	-0.11	-0.25	0.28	-0.79	-1.16	-0.26	0.37	0.70	-1.35	-0.82	-0.39	-1.07	0.21	0.75	1.06	0.36	-0.13	0.37	-1.09	-0.82	-0.97	1
0.76	0.60	2.20	1.03	6.21	3.78	4.97	5.41	4.49	3.18	3.51	0.85	1.41	2.73	0.60	-0.10	0.44	-0.89	-0.15	-1.21	-1.03	1.39	2.12	0.94	1.30	-0.21	0.68	-1.87	0.61	0.32	0.55	-1.15	-1.77	1.02	-1.82	-0.68	0.63	1.13	1.25	-1.59	1
-1.47	-0.30	0.07	1.25	0.14	1.71	1.88	2.34	3.78	3.88	5.96	5.23	4.37	4.96	3.51	2.54	-0.30	1.48	0.09	-0.18	0.95	-0.40	-0.81	0.36	-1.98	-1.90	0.94	0.15	1.79	-1.38	-3.40	0.55	-0.56	-0.67	0.06	0.20	2.31	-0.91	-0.31	2.12	2
0.47	1.04	-0.40	0.14	1.87	1.44	1.76	3.85	1.41	2.09	2.56	2.92	2.38	0.70	2.68	2.64	2.08	0.53	2.91	-1.15	-0.32	0.32	0.97	-0.48	0.03	-1.15	-0.22	0.94	-0.20	0.13	-0.22	-0.71	-0.75	-0.92	0.88	-1.27	2.09	-1.35	0.26	0.81	0
0.55	-1.05	0.80	-0.84	-0.34	1.48	0.92	1.04	2.23	3.35	5.18	3.67	4.73	3.53	3.22	2.29	1.51	1.95	-0.31	0.75	-0.54	0.02	0.59	-1.73	2.92	-1.45	-0.55	-1.60	-0.24	-2.05	-0.08	0.73	-0.35	0.08	-0.47	0.49	0.48	0.67	-0.83	-1.42	2
-0.41	0.35	2.03	1.45	0.96	4.07	4.70	3.98	3.49	3.36	0.16	1.60	-0.09	2.33	0.79	0.66	0.68	0.57	-0.12	0.62	0.12	-1.12	-0.23	0.76	-0.46	-2.24	-0.58	-1.71	0.77	-0.40	-0.20	-0.80	-0.82	-0.23	0.80	-0.46	-1.20	0.18	-2.28	-0.65	0
1.58	-0.38	0.56	-0.07	0.23	0.67	1.17	1.62	0.51	0.23	3.92	2.04	3.82	5.81	3.55	4.98	2.75	2.84	3.88	0.68	0.94	-0.69	-0.77	-0.14	-0.64	0.73	-0.55	0.14	-1.14	1.14	-0.58	1.44	1.12	-0.23	-0.93	1.04	-0.35	-0.85	1.40	0.04	2
0.05	-0.05	0.23	-1.53	-0.45	3.17	1.82	1.39	1.25	0.88	0.74	2.98	2.17	3.91	5.63	4.61	3.19	2.07	2.69	0.39	-0.77	-0.48	0.71	-2.21	0.27	0.37	0.69	0.21	-0.60	1.34	-1.01	-1.13	-2.00	0.85	2.01	0.32	2.42	-0.39	-1.12	0.36	0
0.16	0.16	0.33	0.19	1.53	1.33	2.08	2.59	1.58	4.85	5.34	4.76	4.40	4.59	2.74	2.73	1.51	0.09	-0.99	-1.75	-0.73	0.03	0.85	-0.15	0.34	-1.26	-0.13	-0.05	-0.86	-1.38	-2.08	-0.65	-0.70	0.13	1.39	-2.23	0.91	0.16	0.79	0.54	2
-0.69	1.84	0.55	1.73	3.62	5.35	3.51	2.49	2.44	5.06	2.70	0.38	0.47	2.30	-1.82	-0.61	0.55	-2.51	-0.30	0.42	-0.91	0.12	0.04	-0.02	1.61	-0.54	0.40	1.85	-0.56	0.18	0.89	-1.03	0.59	-0.63	2.54	0.79	-1.50	0.86	1.54	0.41	1
-1.73	1.91	1.54	2.86	1.90	2.12	4.02	1.22	1.35	3.30	2.27	2.52	1.70	1.78	2.64	1.29	1.58	1.31	2.11	2.49	2.29	-0.19	-1.30	-0.12	0.49	-0.06	0.68	-1.71	-1.87	-0.81	1.77	-1.16	-0.36	1.67	1.44	-0.33	1.21	1.48	1.71	0.72	0
0.43	1.05	-0.55	0.47	0.21	-0.67	0.89	-0.36	3.08	2.65	5.67	2.20	4.40	2.81	5.65	2.73	4.66	3.52	2.03	1.74	-0.48	-1.75	0.73	0.52	-1.13	-0.50	-1.22	0.57	2.86	-0.11	-0.74	1.39	-0.74	0.58	1.63	-2.31	-0.62	-1.58	-0.70	1.51	2
-0.18	-0.02	0.42	0.41	-1.18	0.79	-0.13	-0.34	-0.97	2.87	3.56	3.28	4.40	4.50	6.28	4.77	1.87	4.37	2.04	1.21	-1.24	0.39	-1.12	-1.09	0.34	-1.94	-0.17	0.42	-0.59	-0.58	1.99	0.07	-0.20	-0.53	-2.37	0.66	-0.51	0.81	-0.35	1.37	2
1.54	-0.83	1.21	0.25	1.11	1.22	1.24	1.29	3.12	4.56	4.45	4.12	4.49	3.44	0.98	-1.06	-0.09	-1.28	1.99	-1.38	-0.04	-0.68	1.57	0.09	-2.92	-0.05	-0.19	0.60	-0.73	1.06	0.74	1.31	-0.71	-0.07	-0.48	-0.45	1.13	-0.45	0.14	-0.33	2
-0.82	0.55	1.71	-0.32	-0.51	-0.16	-0.24	-0.45	2.48	3.00	1.58	2.36	5.03	4.59	3.69	3.86	3.67	1.45	1.69	0.57	-2.21	0.75	-0.84	0.60	-0.91	-1.65	1.00	-0.51	0.45	-0.88	-0.28	0.04	0.90	-0.35	-0.59	1.70	0.29	-0.15	0.21	0.97	2
-1.27	1.28	1.32	0.43	2.08	2.24	3.70	2.60	1.73	3.01	2.92	1.47	2.79	2.46	1.55	3.37	1.95	3.61	0.93	0.77	-0.29	-0.73	0.45	0.45	-0.36	-0.15	1.64	0.34	-0.34	0.26	-0.87	0.86	-1.56	0.25	0.88	1.53	-0.30	-0.45	2.21	0.06	0
-0.88	0.47	-0.40	-1.03	-1.66	0.51	1.75	1.53	1.67	0.17	3.42	4.42	3.16	5.08	3.84	5.85	3.36	2.53	0.28	0.72	-0.21	0.45	0.66	-0.18	-0.19	-0.39	-0.50	1.18	1.60	-1.52	1.09	0.05	-2.73	-0.35	-2.06	-0.89	2.71	-0.41	0.55	-1.66	2
1.64	0.79	-0.34	-1.85	0.05	1.68	-0.91	0.00	0.45	2.43	0.94	4.52	4.24	5.37	6.57	3.52	3.72	3.90	4.36	1.45	-0.10	-1.78	0.47	1.60	0.89	-2.35	1.95	-0.83	-0.90	-0.12	0.07	1.31	0.04	-0.51	-0.64	0.28	-0.25	0.28	-1.34	2.01	0
-0.33	1.01	2.96	1.03	2.35	2.92	5.88	3.26	2.06	3.11	0.85	1.79	0.61	4.00	2.02	0.70	0.40	0.72	0.96	0.05	-0.88	1.27	-0.74	0.80	0.57	0.28	-1.74	0.26	0.39	0.34	-0.65	0.74	-0.29	-0.40	0.19	-0.30	-0.88	0.01	-0.72	-0.54	0
1.33	-0.64	-0.12	0.18	-0.20	3.14	1.43	2.00	4.45	4.43	7.01	4.35	3.73	3.39	1.69	-0.86	-0.43	-0.43	-0.18	-0.19	0.64	-1.55	0.36	0.54	0.44	0.23	0.22	0.53	0.67	-0.10	1.62	-0.11	0.87	-0.47	-0.02	-1.62	0.02	2.19	0.71	0.59	1
0.94	-0.51	3.43	2.89	2.93	4.12	6.34	6.31	3.71	3.52	2.12	3.62	0.49	0.30	0.22	1.75	2.06	0.74	1.26	0.14	-0.70	-1.72	-2.18	-1.46	0.08	0.83	1.97	-0.32	-1.33	0.29	0.09	0.36	-0.88	0.14	-0.78	0.25	-0.43	1.06	1.44	1.35	0
1.34	-0.80	1.10	0.39	-0.96	0.13	-0.14	0.63	-0.63	4.20	1.76	3.15	2.55	4.80	5.18	4.64	3.45	1.48	1.65	0.75	0.60	-0.17	-1.51	-0.77	0.85	0.09	0.12	-0.64	-0.52	-0.39	0.40	-1.63	-0.26	-0.66	-0.88	-0.60	-1.13	1.04	-1.24	0.07	2
0.16	0.83	1.72	0.58	2.37	1.40	3.20	4.44	2.74	3.71	4.89	3.98	1.81	1.17	2.13	1.48	-0.54	0.05	-1.02	-0.58	-0.26	-1.17	-0.74	0.35	-0.37	-0.01	0.44	-1.01	-1.02	-1.42	0.27	-1.81	-0.46	0.91	-2.24	-0.26	1.09	0.31	0.50	-0.87	1
-0.63	0.76	1.30	2.61	4.72	3.93	4.68	5.30	4.93	3.32	2.19	1.67	1.03	0.19	0.64	1.42	0.41	-0.71	1.03	-1.34	-0.58	-0.26	-0.94	-1.87	0.06	0.07	-0.92	-0.62	-1.25	1.17	0.66	-2.62	1.13	2.32	0.75	1.93	-0.21	0.23	-0.49	-0.48	0
-0.22	2.25	1.88	-0.01	3.16	4.08	4.06	4.56	2.24	1.73	1.86	1.05	1.59	0.69	3.15	0.95	1.99	1.03	1.65	0.53	-0.63	1.59	0.40	-0.53	0.15	-0.47	-0.94	-0.39	-0.83	0.94	-0.79	0.72	-0.60	1.35	0.56	-0.80	-0.35	0.50	-0.09	0.77	0
0.10	0.59	2.37	2.49	3.27	3.10	6.02	4.79	3.50	3.01	4.21	1.89	-0.11	-0.71	0.24	-0.71	0.17	-0.10	1.05	-2.20	-0.04	0.46	0.75	-0.43	-0.06	1.57	-0.77	0.60	-0.40	-0.71	-1.41	0.57	0.93	-1.79	-0.55	1.35	-1.20	1.68	0.05	0.09	1
1.29	-0.73	0.73	1.78	2.05	1.98	-1.07	1.44	1.20	0.36	2.02	3.90	3.71	2.83	5.60	3.44	3.70	1.22	0.54	0.77	-1.21	-0.03	0.23	0.61	-0.63	-0.64	1.27	-0.99	1.69	0.76	0.89	1.41	1.79	1.48	0.30	0.59	-0.09	-2.61	-1.44	-1.83	0
-0.16	1.47	-0.90	-0.36	-1.28	-0.48	0.84	1.28	2.79	1.41	3.91	4.65	3.41	5.03	3.45	4.59	2.74	3.26	2.12	0.33	0.03	1.03	-1.15	-0.37	-0.04	-0.72	0.60	0.36	2.30	-0.22	-0.94	-1.58	0.63	1.45	-0.62	-0.58	-0.10	-0.22	0.56	0.13	2
-1.18	1.20	1.81	3.18	3.87	5.18	6.30	3.51	2.55	3.24	2.39	0.22	-0.03	0.59	0.87	-0.04	-1.71	-0.10	-0.64	0.66	0.69	-0.58	0.61	0.86	-0.77	-1.41	-0.02	2.25	-0.38	-0.48	-0.14	-0.69	0.36	0.47	-0.10	-0.73	0.55	1.41	-1.17	-0.25	1
0.41	-0.14	-1.35	0.18	-0.45	2.48	3.49	3.95	4.94	5.44	6.90	5.15	2.68	5.37	4.28	0.26	-1.30	-2.05	1.50	-0.62	0.07	0.60	0.94	0.60	-0.15	-0.48	1.41	-0.28	0.43	0.12	-1.55	0.64	0.97	0.20	0.27	-1.32	-2.12	0.13	0.21	2.54	1
0.26	0.73	0.13	-0.31	0.72	-0.07	-0.50	0.33	-0.25	0.09	-0.57	2.33	4.16	4.51	5.67	2.26	1.94	1.45	1.58	0.48	-0.23	0.71	-1.75	-2.72	0.50	0.46	0.61	0.78	-0.17	0.52	0.26	0.02	0.64	-1.78	-0.61	-1.73	-0.19	0.23	1.04	0.84	0
0.81	0.14	0.79	-0.16	0.75	2.52	2.48	2.97	4.72	4.39	3.15	4.55	0.06	4.21	0.94	-0.87	1.36	-0.98	-0.30	-1.38	0.07	0.60	0.48	1.05	-0.87	1.37	-1.41	-1.27	0.12	-0.40	-0.95	0.48	2.17	0.44	-0.14	0.09	0.23	-0.16	-0.26	-1.01	1
-0.82	0.94	-0.25	0.11	1.85	3.08	1.93	2.65	2.24	0.84	3.02	3.77	2.23	2.38	3.47	3.17	2.59	1.36	2.19	1.47	0.21	0.45	0.35	0.71	-0.49	-0.10	-0.34	-0.16	-0.79	-0.23	-1.15	1.23	0.73	-0.43	-0.65	0.94	0.25	-0.42	-1.84	2.19	0
-0.93	0.60	1.27	1.57	0.18	3.35	-0.07	2.66	2.37	2.61	2.95	0.46	2.34	1.89	4.70	4.34	4.36	4.19	-0.47	2.07	-0.68	-0.67	0.23	-0.51	-0.26	1.89	-0.23	-1.98	-0.80	-0.23	-0.82	-0.20	0.14	-1.91	-1.92	-0.36	-1.39	2.41	1.25	-0.37	0
1.95	1.72	1.03	-0.61	1.17	0.73	3.17	3.61	4.39	3.82	5.67	4.67	0.40	1.27	3.32	0.29	0.33	1.20	1.92	-0.38	1.63	-0.19	0.41	1.08	2.17	0.64	-2.01	-1.04	0.15	0.10	-1.69	-0.40	-0.92	0.58	0.49	-2.27	0.72	-1.87	0.96	1.52	1
0.78	1.21	1.25	1.91	3.65	2.54	2.85	3.60	2.75	0.53	2.34	2.90	1.13	3.16	4.07	-0.27	0.32	1.84	0.43	1.76	-2.18	-1.51	-0.28	-0.96	-0.24	2.44	1.43	1.29	0.07	0.42	-2.14	-0.17	-0.54	2.10	0.26	-0.67	-0.35	-0.32	-1.09	-0.47	0
-1.94	-0.98	0.12	-0.67	-0.84	0.93	0.98	0.91	-0.25	2.31	0.63	4.28	5.93	3.59	5.65	3.18	2.51	2.08	0.85	1.11	-0.81	-0.09	-1.12	0.83	0.62	-1.49	-1.52	0.88	-1.61	-0.97	-0.02	2.24	-0.72	0.14	0.67	-1.08	1.07	-0.11	0.47	-0.78	0
-1.33	-0.12	-0.02	1.84	-1.12	2.65	1.83	2.60	3.72	5.97	5.56	4.30	2.72	0.67	3.68	2.00	-0.16	1.26	0.02	0.58	0.34	0.40	0.74	-0.13	-1.10	-0.15	-0.51	-0.37	0.05	0.47	-0.08	0.12	-0.81	0.69	-0.59	-0.80	-1.01	-0.40	-0.25	0.12	2
-0.21	1.12	-0.19	1.12	0.41	-0.19	2.91	3.54	4.09	5.45	5.67	5.57	4.91	1.36	1.48	0.76	-0.72	0.34	-0.97	0.62	2.25	0.44	1.10	-0.97	0.22	0.40	-0.07	-0.35	1.23	0.56	0.13	-0.12	1.29	0.75	-0.16	-0.66	-1.25	0.52	-0.96	-0.35	1
1.77	-1.07	0.74	1.52	2.15	3.25	2.45	2.53	2.13	2.40	2.66	2.58	1.65	1.03	3.76	3.13	3.27	2.41	0.97	0.74	-0.67	0.32	-1.16	-0.22	1.70	-1.24	0.82	-0.66	-0.65	-1.33	-0.44	-0.50	-0.17	0.98	1.26	1.44	1.34	0.38	-1.69	0.52	0
-1.88	1.29	0.83	-1.43	0.04	0.96	1.27	1.85	1.71	3.31	5.85	4.15	3.33	4.78	2.25	2.72	0.07	-1.93	1.93	2.02	0.49	0.56	-0.52	-2.03	-0.09	0.58	0.55	-0.86	0.61	-0.39	-1.10	-0.55	0.54	-0.65	-0.20	-0.60	1.26	0.02	1.26	-0.68	2
0.02	0.91	2.33	0.01	3.93	1.53	1.73	0.35	1.08	1.26	1.90	3.65	1.47	2.36	6.06	5.34	1.53	0.74	0.03	-0.18	-0.66	-1.64	-0.19	-2.88	0.11	-0.05	-1.59	-1.33	0.58	1.54	-1.08	-0.37	-1.22	-0.39	1.45	-1.12	0.45	-0.28	-0.28	1.73	0
-0.17	0.30	0.41	-0.78	-0.01	0.96	0.82	3.22	3.03	3.89	6.21	4.24	4.60	1.63	2.25	1.01	-1.77	-2.35	0.10	0.95	-0.31	-0.19	-0.21	-0.64	-1.83	1.09	0.30	-0.01	0.22	-0.40	1.14	-0.47	0.31	-0.79	1.44	-0.35	0.40	0.47	-0.35	-0.09	2
1.91	0.75	-0.45	-1.17	-0.03	2.27	2.34	0.55	2.22	6.44	6.09	3.66	3.65	3.94	3.63	1.64	2.08	0.61	-0.79	0.82	-1.20	1.15	-1.24	-0.95	0.77	-1.17	-1.52	-0.38	0.44	-1.54	-1.40	0.81	-0.63	-0.18	-0.47	-2.20	1.86	-0.24	0.20	-0.20	2
0.71	0.04	1.35	1.49	1.44	2.96	5.41	1.16	2.94	0.50	2.90	2.68	2.55	3.38	2.29	2.39	1.54	-0.06	0.18	0.82	0.43	-0.87	0.21	-2.58	0.24	-0.11	-0.63	0.37	0.51	-0.12	1.99	-2.10	1.58	0.16	0.25	-0.49	0.59	-0.15	1.01	0.51	0
0.28	-0.19	0.65	-0.58	-0.70	1.65	2.97	2.99	3.79	4.48	6.10	2.86	4.01	3.15	3.81	0.56	-1.76	1.07	-1.23	-0.92	-0.56	-0.62	1.59	-0.57	0.26	-1.63	1.80	1.27	0.10	-0.07	1.08	0.16	0.44	0.28	-0.27	0.15	0.43	0.35	-0.04	-0.12	1
0.26	1.21	3.02	2.15	3.84	6.42	4.87	4.23	3.03	2.47	0.97	0.53	0.26	-0.20	-0.03	0.78	-0.55	1.15	-0.62	1.15	0.17	-0.47	-0.17	1.71	1.66	-2.56	1.01	0.20	-0.27	-0.57	-1.20	1.26	-1.03	-0.58	-0.25	1.29	-0.77	0.82	-0.66	-1.32	0
0.13	-0.22	-1.99	2.27	-2.06	-0.68	2.19	2.54	4.16	4.80	4.69	4.21	4.71	4.03	3.25	0.29	-1.80	-0.15	0.74	2.13	-1.45	-2.38	1.35	-0.04	1.30	-1.22	1.71	-0.41	-0.55	0.60	0.20	0.96	0.65	-0.93	0.55	1.61	1.11	0.03	0.12	-1.38	2
1.06	1.11	-1.30	0.68	-0.96	1.45	-1.86	-0.21	-1.95	-0.07	1.21	1.74	4.39	5.51	5.01	3.02	2.99	2.51	1.56	0.65	-0.29	-0.24	0.68	0.81	-0.54	0.09	0.09	-0.93	2.74	0.47	-0.55	1.09	0.85	0.90	-0.09	-0.54	1.53	1.43	-1.79	0.39	2
0.49	0.07	0.37	0.59	-0.62	1.97	2.36	2.99	3.52	4.30	7.56	4.31	2.81	3.22	0.65	-0.15	-0.67	-1.36	-0.97	-0.86	-0.00	1.08	-1.47	-1.44	-0.29	-0.39	-0.95	-0.21	-0.52	-0.53	0.28	-0.38	-0.27	0.16	1.55	1.34	0.71	-0.50	0.44	-0.35	1
0.29	0.54	0.37	3.60	2.50	3.45	4.83	1.30	1.82	1.23	2.30	3.76	1.66	2.01	3.63	3.96	-0.63	-0.22	0.61	-0.93	0.23	0.57	-0.38	0.06	-1.52	1.67	-0.30	0.32	0.42	-1.29	0.58	0.28	-0.28	-0.19	1.84	-0.26	-0.85	0.15	-1.92	0.19	0
0.09	0.77	-0.69	2.06	-0.15	0.59	1.85	2.95	3.30	3.46	5.78	5.13	3.27	2.21	3.79	1.59	0.48	-0.63	0.44	2.03	-0.88	1.53	-0.14	1.17	-0.13	-0.31	0.09	-0.38	-0.72	1.73	-0.06	1.01	1.42	0.56	0.67	-1.17	0.06	0.12	-1.35	0.68	2
-1.73	0.41	1.42	2.61	4.62	4.99	8.53	5.32	1.50	0.25	3.79	1.20	0.75	1.18	-0.02	1.06	-0.90	-0.70	-0.05	2.00	0.48	0.17	1.52	1.22	0.98	-0.17	-0.96	0.80	-0.60	1.82	0.50	2.08	-0.73	0.20	-1.93	-0.72	0.63	-0.40	-0.43	0.44	1
-1.18	0.30	-0.90	0.18	1.22	-0.61	0.10	-0.03	1.39	2.59	3.78	4.78	4.55	3.98	6.65	4.44	2.28	1.04	2.69	1.70	-0.69	-1.31	1.22	0.33	-1.57	0.75	0.42	-0.66	1.38	-1.05	0.58	-0.33	1.17	-0.11	0.42	0.16	-0.93	-0.40	-0.66	-0.03	2
-0.69	2.58	0.12	-1.01	0.14	0.30	2.93	1.07	3.20	3.61	4.39	4.24	2.64	4.10	5.48	3.88	3.35	0.12	-0.09	1.13	-1.38	0.49	2.00	0.55	-0.89	0.81	-0.52	0.26	-0.46	-1.45	-0.08	-0.38	-0.43	-0.47	0.14	-0.40	0.20	-0.75	-0.80	0.53	2
1.02	2.02	1.86	3.73	3.60	3.16	6.68	4.90	4.65	3.09	3.13	1.40	-0.61	2.22	1.03	0.44	0.12	0.30	-0.41	-0.76	-1.19	-0.55	1.84	-0.42	0.33	-0.17	0.55	-0.06	-0.80	-0.39	0.75	0.56	1.60	1.21	1.73	1.30	-0.10	0.89	0.51	1.76	1
-1.05	0.10	-1.20	0.80	-1.24	0.60	2.83	1.17	2.33	5.15	5.23	4.34	3.42	1.58	2.03	2.69	-0.02	1.03	-0.50	-1.81	2.35	0.27	0.25	-0.59	0.20	1.04	0.42	-0.16	0.72	1.61	-1.09	-2.73	-0.60	0.35	-1.03	-1.15	1.33	0.89	1.53	0.77	1
-0.32	-0.39	-0.17	0.75	-0.08	2.80	-0.79	1.20	1.68	2.09	5.13	4.88	3.64	2.80	5.21	3.74	4.16	2.78	2.50	1.33	-0.05	1.80	0.94	0.43	1.20	1.70	-0.62	2.35	1.25	-0.09	1.05	0.65	0.89	0.66	0.04	1.12	0.59	-0.23	1.31	-1.32	0
-0.35	-0.04	2.01	2.57	2.77	4.77	1.21	3.11	4.74	2.29	2.60	1.14	2.07	1.97	1.42	3.12	1.01	0.44	-0.62	1.89	-0.61	-1.94	-0.14	0.60	-0.73	0.94	0.04	-0.09	1.33	-0.79	-0.00	-0.03	-1.46	1.06	1.69	-0.77	1.64	0.71	0.47	0.61	0
0.01	2.35	1.30	2.34	4.09	4.83	5.82	5.05	4.13	1.85	2.82	0.21	0.27	0.61	0.51	0.16	-1.28	-1.07	-0.49	-0.48	-1.24	-0.21	-1.44	-0.48	0.68	-2.17	-0.74	0.75	0.07	-0.84	0.88	0.83	-1.64	0.75	0.56	0.32	0.78	-0.43	-0.83	0.56	1
-1.37	1.43	1.17	1.45	4.63	4.86	4.39	6.05	3.95	5.43	1.22	1.72	0.47	-0.66	0.54	1.59	0.64	0.98	0.29	-0.72	-0.45	-0.90	0.13	-0.24	2.23	0.52	-0.37	-1.64	-0.55	2.32	1.50	-1.97	-1.50	2.37	0.10	1.33	0.98	-1.04	-0.28	-0.07	1
-1.98	-0.25	1.14	0.28	-1.54	-0.16	0.97	2.78	4.73	2.93	4.91	5.83	3.86	4.53	4.31	1.39	0.39	-0.57	-0.84	-0.54	0.68	-0.93	0.39	-0.30	-0.77	0.64	0.42	-0.96	-0.43	-0.19	-1.92	-1.61	2.13	-1.22	-0.57	-1.04	0.86	1.19	0.32	1.40	2
1.54	0.52	1.10	1.78	0.67	3.25	4.68	2.38	3.82	2.26	2.44	1.70	2.53	1.84	-0.76	0.65	1.10	-0.48	1.63	1.04	1.92	-0.69	-0.73	-0.65	-0.84	0.21	0.81	-1.19	0.11	-0.69	-0.58	1.03	0.80	-1.07	0.80	-0.11	-0.03	1.02	0.39	-0.28	1
0.30	-0.10	1.34	-0.08	2.62	1.70	3.07	3.01	5.36	5.65	4.11	4.09	3.48	3.28	0.45	1.37	-1.23	2.72	-1.43	0.63	-2.55	-0.30	0.56	0.65	-0.76	-1.43	0.50	-0.60	-1.41	0.13	-0.60	1.36	0.17	0.41	-0.78	0.24	-0.88	1.01	0.81	-0.06	1
1.13	-0.95	-0.67	1.00	-1.40	0.45	1.38	-0.84	2.73	2.40	3.12	4.54	1.77	4.28	3.10	3.80	2.03	4.79	2.72	-0.36	-0.50	0.43	1.62	-0.88	0.26	-1.21	-0.19	0.07	-0.59	-0.92	0.59	0.28	0.99	1.07	0.66	0.02	-0.01	1.26	0.20	0.57	2
0.59	1.72	-0.15	-1.11	-0.04	0.24	1.62	-0.21	1.05	1.24	3.15	4.54	4.67	4.48	6.56	5.07	3.70	3.09	-1.21	2.47	-0.85	-1.02	-0.04	-0.18	0.03	-0.90	-0.35	-0.52	1.50	1.36	0.25	-0.35	-0.62	-0.11	0.27	0.49	-0.18	1.07	0.74	-0.95	2
-1.97	-0.42	0.14	0.94	-0.20	1.85	2.47	2.78	3.19	3.40	5.53	2.79	-0.09	2.30	3.30	0.82	-0.92	-1.03	-0.85	0.20	0.26	0.19	-0.94	-0.12	-0.88	0.86	0.60	-0.14	1.63	0.26	0.35	0.62	0.71	0.02	0.06	-0.11	1.92	1.21	0.48	1.20	1
-0.25	1.97	0.08	0.68	3.24	3.90	5.81	4.44	4.58	3.85	4.31	1.78	2.65	0.38	1.24	0.35	1.24	0.74	-0.83	1.83	-0.69	1.91	-0.98	-2.53	0.09	0.81	0.08	1.96	-0.36	-1.07	-0.87	-0.36	1.45	-1.58	0.09	-1.39	2.15	0.85	1.95	-0.86	1
0.27	0.26	0.35	-0.49	1.43	-0.52	-0.21	2.15	1.34	3.69	4.44	3.25	4.28	3.88	5.43	1.70	2.64	1.39	1.87	0.65	-1.03	-1.05	-0.57	-2.13	-1.43	-0.14	1.28	0.61	0.64	-0.49	-0.01	0.82	1.38	0.46	-1.00	0.89	-0.11	-0.46	0.65	1.54	2
-0.75	-0.21	1.08	2.60	1.69	2.86	2.50	5.17	5.17	3.30	1.49	1.81	1.83	0.85	0.82	-0.13	0.65	0.39	0.01	-0.40	0.13	-1.69	0.77	1.54	-0.51	0.19	0.61	1.16	2.05	0.09	-0.62	-0.86	0.36	1.28	1.74	0.66	-0.92	-1.01	-1.97	0.05	1
0.75	-1.08	-0.01	-0.78	-0.52	1.94	1.53	0.32	0.17	3.08	3.77	3.12	5.21	6.41	7.02	3.26	1.76	3.98	0.84	0.06	-0.96	1.89	-0.17	1.52	-0.27	-0.13	0.73	-0.53	-0.17	-0.11	0.59	1.31	-0.36	0.01	-0.04	0.24	0.72	-2.75	0.47	1.16	0
-1.03	0.44	0.57	2.67	2.81	3.13	6.45	5.02	5.62	5.32	3.63	3.88	2.11	3.72	1.42	0.26	1.06	-0.62	-1.25	-0.13	1.09	0.50	-1.52	1.89	-0.59	0.12	-1.78	1.03	-0.12	-0.15	1.52	1.23	0.36	0.49	0.17	-0.45	-1.62	-0.29	0.31	-0.59	1
-0.01	0.74	0.34	0.64	0.56	-0.10	2.00	0.86	6.32	3.75	4.75	4.62	3.23	3.26	3.85	2.40	1.86	-0.25	-0.11	1.01	0.40	-0.17	-0.24	0.64	-1.07	-0.64	0.37	-0.01	-0.56	1.38	0.21	-1.42	0.56	-1.27	-2.20	0.47	1.19	-0.25	-0.13	-1.71	2
-0.29	0.80	0.34	0.22	-0.03	0.71	2.12	3.75	4.48	6.08	6.10	5.18	4.82	2.52	2.51	1.33	0.03	-0.56	-0.16	0.94	-1.06	0.57	-0.41	0.01	-0.73	-0.21	1.85	-0.40	-0.37	0.30	-1.41	0.12	-0.97	0.75	0.42	0.11	-0.68	-0.48	-0.18	-1.20	1
-0.16	-1.14	-1.22	-0.22	0.52	2.36	0.21	1.53	-0.20	2.01	2.00	2.94	4.31	5.73	4.61	5.53	2.79	3.80	-0.18	1.55	-0.61	-1.32	0.06	0.81	-1.33	0.53	-0.81	-0.02	1.32	0.47	-1.65	0.27	-1.67	1.26	0.91	-0.80	0.95	-1.80	1.23	0.00	2
-0.63	2.08	1.74	1.60	2.67	3.08	3.59	3.88	4.45	3.99	2.81	3.04	3.33	1.12	1.22	2.08	0.02	0.03	-1.67	0.23	-0.06	0.73	-0.29	1.84	-1.09	1.77	-0.43	0.94	-1.72	0.33	-0.76	0.64	-0.44	0.01	-1.64	0.10	1.18	-0.02	1.58	0.25	1
0.94	1.03	0.55	1.03	1.84	4.24	4.59	2.70	3.60	5.27	3.77	3.25	1.23	0.71	0.76	2.12	1.38	0.87	0.13	-0.10	-0.77	-1.61	-0.01	0.47	0.34	-0.36	-0.31	0.34	-1.17	-0.76	0.44	-0.16	0.66	-2.19	-0.27	1.58	0.08	1.00	0.31	-0.25	1
-1.10	-0.33	1.36	1.47	1.39	3.51	4.71	3.20	3.11	4.49	4.81	4.09	1.82	2.63	1.32	0.32	-2.53	-0.63	-0.06	0.81	1.27	0.65	-0.49	-0.87	-1.89	-0.20	-1.14	-1.16	0.09	-0.84	-0.20	1.18	-2.62	0.34	1.21	-0.58	-0.21	0.21	-0.34	0.16	1
-0.40	-0.31	-0.26	2.08	-0.14	0.69	-0.39	2.45	2.05	2.48	2.68	3.23	4.45	3.73	4.86	2.31	4.19	2.85	2.39	0.16	-1.23	-0.43	-0.51	0.20	0.44	1.73	-0.91	0.92	1.10	1.15	-0.09	0.10	-0.29	0.43	0.08	0.32	0.57	0.12	1.30	-0.35	2
-0.76	1.92	1.67	2.00	0.76	1.90	4.99	3.40	2.49	3.11	0.85	1.07	2.45	1.41	-0.27	0.19	-0.15	0.68	-1.13	0.77	-0.50	-1.09	-0.14	0.82	1.22	1.06	-0.28	0.90	-0.26	0.28	-1.19	0.26	0.51	0.44	0.20	1.29	0.12	0.62	-0.03	0.02	1
2.24	0.46	0.63	-0.37	1.14	0.42	0.21	2.48	2.17	3.36	5.28	3.69	3.86	2.16	3.00	3.44	-0.75	-1.06	0.74	-1.00	0.98	-0.66	-1.39	0.34	-0.06	0.65	0.38	1.31	-1.74	-0.86	0.75	-0.51	0.29	0.01	-0.78	-0.28	0.70	-1.61	0.06	1.03	2
0.04	0.46	2.23	1.45	-0.13	2.71	3.52	3.58	4.24	6.53	3.16	3.66	2.57	0.60	2.57	0.34	-0.34	-0.15	-1.03	0.27	-0.45	-0.17	-0.89	0.10	0.04	0.08	-1.30	0.27	0.24	-1.63	-1.92	-1.13	-0.23	-0.65	0.36	-1.20	-1.55	1.54	0.14	1.65	1
1.55	0.07	0.53	2.41	4.14	5.53	5.10	5.15	4.68	4.39	3.89	2.51	0.45	1.19	0.45	-0.54	1.05	-1.13	-0.38	0.60	-0.08	0.85	2.00	-0.46	0.24	0.99	0.43	-1.79	-0.24	-0.37	-1.00	1.20	-1.99	-2.09	-0.07	-1.22	0.19	0.88	0.41	0.09	1
0.30	0.53	0.99	-0.01	-1.32	0.58	0.87	1.50	2.27	3.30	4.04	5.86	4.12	5.41	3.63	1.84	1.04	0.92	0.19	0.02	-0.95	-0.08	1.32	0.59	-0.25	-0.58	-2.02	0.50	-0.29	-2.32	-2.12	0.38	0.10	0.16	0.20	0.14	0.59	-0.15	-1.02	0.91	2
-0.10	-0.26	1.92	3.92	2.09	4.06	6.50	5.55	4.11	4.80	1.66	1.66	0.72	-0.96	-0.59	1.42	-0.77	0.52	-1.11	-0.99	-1.32	-2.67	-1.76	1.06	0.49	0.36	1.10	-1.58	-0.17	0.02	-0.65	0.24	-2.03	1.22	-0.66	0.80	0.00	-0.92	0.71	0.51	1
0.39	1.25	-0.79	-0.44	0.62	-0.00	0.90	3.41	2.64	4.82	5.36	5.92	4.27	3.27	0.81	3.03	1.56	1.62	1.25	0.41	0.09	0.86	0.84	0.11	0.28	1.29	0.30	-1.05	-0.87	0.38	1.91	0.50	0.61	0.35	0.75	-0.91	-1.06	-1.46	-1.46	0.92	2
0.65	-0.59	-1.32	0.54	1.44	-0.15	-0.67	0.67	0.12	3.15	4.26	2.68	3.83	5.19	6.15	4.47	3.04	1.49	1.39	-0.69	0.61	-0.48	-1.37	0.05	-0.17	-0.92	-0.04	1.11	-0.81	-1.00	0.45	-0.58	0.55	-0.31	-0.46	1.39	-1.04	0.93	-0.17	0.16	2
-1.20	-0.27	-0.46	1.86	2.40	3.20	0.31	2.26	4.24	1.52	2.17	0.49	2.56	3.83	2.89	3.46	-0.28	0.78	0.55	0.90	-0.08	-1.13	0.75	-0.03	0.37	0.01	1.21	-0.55	-0.08	-0.97	0.45	0.03	0.70	0.81	-0.44	0.31	0.44	0.42	-0.90	0.90	0
0.89	1.37	1.43	0.97	5.60	3.38	4.63	3.96	3.51	3.38	4.06	2.07	1.66	2.32	2.76	0.95	0.41	1.44	0.95	-1.47	-0.97	2.12	0.21	-1.42	-0.29	-0.01	-0.63	0.84	-0.57	0.13	0.97	0.48	0.70	0.51	-1.19	1.13	-0.52	-1.44	-0.56	0.57	1
0.73	0.74	0.14	-0.21	0.85	2.74	4.29	3.05	3.93	4.48	4.46	5.11	2.63	0.26	1.66	1.74	0.62	1.14	0.58	-1.34	-0.72	0.25	-0.46	0.47	-0.46	1.33	-0.63	-1.45	0.22	-0.88	0.46	-0.15	-0.24	2.06	2.12	0.20	-0.72	-0.27	-0.46	-0.85	1
-0.31	-0.52	0.80	-1.06	-0.52	-0.11	-0.20	0.16	-0.88	0.32	3.54	4.49	3.71	4.17	6.83	4.75	4.02	4.72	1.68	0.12	1.12	-0.19	0.04	-1.12	1.03	-1.84	-0.52	-2.74	0.16	-1.75	1.20	0.99	-0.58	-0.30	0.32	-0.63	0.76	-0.51	1.02	-0.12	2
-0.02	0.67	1.60	1.98	4.52	3.91	5.99	5.89	3.51	2.05	1.65	-0.00	-0.61	0.30	-0.10	-0.47	-0.47	-1.18	1.35	1.87	-0.83	-0.74	-0.26	-0.55	0.44	-2.41	-0.04	-0.17	0.53	-1.09	-0.92	-0.54	-0.43	-0.95	1.64	-0.91	-0.67	-0.92	-1.01	-0.66	1
0.58	0.26	-0.49	0.14	2.96	2.23	3.48	1.34	1.39	0.99	3.15	2.64	2.28	5.32	4.87	4.13	3.26	0.38	0.40	0.02	0.96	0.24	-0.60	0.00	0.74	2.06	1.53	0.88	-0.94	-0.13	0.13	-0.20	0.56	0.46	-0.64	-0.42	-0.54	-0.49	-0.26	-1.01	0
-0.92	-0.34	0.43	-0.06	1.79	1.17	2.14	1.81	4.97	3.06	6.16	5.22	1.34	2.87	3.00	0.96	-0.01	1.49	1.20	-0.42	0.57	-0.61	-0.58	1.22	0.72	-1.05	-0.09	0.48	0.33	0.25	1.29	0.57	1.87	0.59	0.89	-0.32	-0.04	-1.78	-1.54	0.16	1
0.15	-0.46	0.37	-0.17	-0.90	-0.74	0.78	1.58	1.93	3.20	3.60	3.59	3.22	3.54	5.72	3.11	4.54	0.67	2.72	-0.88	-0.10	-0.29	0.01	0.23	0.24	0.46	0.32	-1.22	-0.41	-0.07	-2.05	-1.07	0.45	1.27	0.67	-0.43	-0.30	0.49	1.12	0.47	2
0.26	-0.29	0.47	0.28	-1.23	2.12	0.97	3.27	4.31	3.37	2.86	4.88	3.66	3.82	1.59	1.09	0.36	-0.34	0.45	0.35	1.82	0.20	-0.07	0.90	0.34	-0.01	-0.97	1.24	0.61	0.54	1.81	0.18	-0.37	0.67	-0.26	-0.55	1.41	-0.07	-3.22	-0.38	2
1.55	0.08	0.90	-0.07	-0.96	1.76	2.41	4.21	4.47	5.09	3.82	2.60	4.53	2.13	1.40	0.88	-0.02	0.19	-0.29	-1.79	-0.12	1.83	-2.15	0.80	-1.05	1.90	0.89	0.63	-0.61	-1.90	0.87	-1.19	1.09	0.86	2.10	1.10	-0.82	-0.88	0.59	0.60	1
-0.54	0.90	0.47	0.37	1.31	0.62	3.02	2.34	5.24	4.45	5.26	3.99	5.11	2.91	4.41	1.36	0.41	0.81	-0.75	0.22	1.13	2.68	0.10	0.19	-1.14	-0.17	-0.04	-0.70	0.73	0.02	0.70	-0.46	-1.61	0.02	0.38	0.28	0.38	1.02	-0.27	1.15	2
-1.31	1.08	3.12	1.54	3.21	4.19	6.06	4.38	2.79	3.55	1.82	3.05	0.55	-2.24	1.25	-1.09	0.75	-1.54	-2.21	-0.12	0.43	-0.90	0.32	0.85	0.03	0.26	0.89	0.92	-2.30	0.38	0.38	-0.71	1.36	2.83	1.37	-0.57	-0.03	-1.15	0.88	-0.83	1
-0.22	0.42	1.31	-0.28	-1.04	1.52	-0.32	-0.71	0.76	0.97	3.66	1.91	5.67	3.84	4.84	3.79	4.02	2.60	1.10	0.96	1.61	0.58	-1.88	-0.84	0.78	1.26	-1.21	-0.20	0.83	-0.35	0.89	-0.29	2.69	0.76	-0.03	1.85	0.59	0.68	2.30	0.83	2
-0.45	2.38	1.18	1.39	4.28	6.04	3.67	4.17	4.68	4.06	3.00	1.89	0.44	-0.39	1.07	0.27	0.59	-0.47	0.58	0.87	2.54	1.49	-1.58	-1.44	1.32	0.18	0.45	-0.87	-0.41	1.00	-0.40	0.15	-0.58	-0.62	-0.19	-1.38	-0.37	0.58	-0.66	0.29	1
0.31	-1.23	0.81	-0.33	0.94	1.35	0.59	1.79	3.63	3.07	5.27	3.99	4.95	4.25	2.54	0.74	0.79	-0.34	-0.06	-1.74	-0.90	0.45	-0.50	0.31	0.54	0.81	-0.17	2.09	-1.78	-0.59	0.50	0.09	-0.31	-0.80	0.56	-0.55	-1.55	-0.28	0.69	0.15	1
1.20	0.48	1.36	2.05	1.14	2.96	4.80	3.87	5.10	3.30	3.59	5.14	2.34	3.58	1.80	-0.22	0.27	1.05	1.12	-0.72	-0.69	0.05	0.84	-1.12	0.12	0.06	-1.57	0.62	0.34	-0.06	0.46	0.39	-1.18	2.09	-0.88	-0.70	-0.78	-0.03	-0.45	-0.17	1
1.88	1.52	1.63	2.92	2.88	3.67	3.89	4.21	4.21	3.92	4.14	3.48	1.76	1.49	2.01	0.37	-0.65	-1.02	0.47	-0.51	1.43	1.27	-0.11	-1.58	-0.12	-0.40	-0.35	0.62	0.65	-0.45	1.03	-0.68	0.06	0.63	1.08	-0.82	-0.53	1.58	0.63	0.69	1
0.97	0.68	-1.15	3.17	1.93	3.86	2.52	4.31	3.24	5.45	4.62	1.68	1.65	2.77	1.08	0.27	1.16	-0.69	-1.08	1.11	-2.38	-1.60	2.28	1.84	0.10	-1.25	-1.14	0.72	0.65	-1.01	-0.69	2.78	-1.08	-0.09	0.18	0.28	0.39	0.32	-0.48	-0.08	1
0.70	0.74	3.56	3.57	4.40	2.73	4.99	4.19	5.57	1.09	2.78	1.79	-0.20	1.51	-0.41	0.70	0.73	1.38	-0.54	1.32	0.62	1.36	-1.10	-0.33	1.22	-0.05	-0.62	-1.27	-1.45	2.11	0.01	-1.28	0.71	1.37	-1.40	-0.27	0.43	1.67	1.55	0.02	0
1.47	0.91	1.35	1.08	1.19	-0.94	1.18	-0.48	4.13	3.18	3.17	3.62	1.65	2.16	4.13	4.78	0.52	1.67	0.76	-0.31	0.11	0.88	-0.56	-0.21	0.64	-0.34	-0.25	-0.21	1.11	0.23	-0.35	-0.36	0.02	-0.34	-0.05	-0.54	-0.59	-0.34	-0.23	-0.67	2
-0.21	1.27	1.37	1.72	2.10	2.99	2.84	3.64	1.48	1.53	2.11	0.83	0.09	1.65	1.60	1.66	2.45	1.28	0.88	1.55	-0.60	-1.31	-0.07	-0.09	-1.40	-0.84	0.82	0.04	2.24	0.07	0.08	-1.11	-0.52	-0.46	-2.14	1.86	1.17	0.50	-0.84	1.03	0
-0.00	-1.48	0.62	0.52	0.48	2.73	2.07	3.52	4.12	5.66	5.58	4.23	5.11	3.98	3.79	0.58	0.31	0.18	0.02	-0.02	0.37	0.28	0.66	0.09	0.33	-1.22	0.37	-2.61	-0.17	1.83	1.51	-1.02	0.53	-1.86	-0.65	-2.13	0.28	-0.34	0.18	-0.24	2
-0.28	-0.39	-0.43	0.43	1.40	1.52	2.48	3.11	4.34	4.31	5.36	4.51	5.02	3.51	2.04	0.25	1.93	0.34	1.42	-0.61	-0.89	-1.63	1.41	0.36	-1.01	1.80	0.79	0.76	-1.28	-0.22	-0.44	-0.73	-1.22	1.42	0.44	1.08	2.57	0.10	-1.45	-1.39	1
-0.48	0.64	1.59	3.94	4.62	5.65	6.62	3.99	3.89	1.73	2.36	2.38	-0.22	1.23	0.11	-0.61	1.01	-0.16	-0.41	-1.23	0.03	-0.86	0.51	1.88	-0.82	-0.57	0.62	-0.23	1.74	-0.43	-0.49	0.94	-0.28	1.21	0.10	0.01	1.89	-1.47	-0.23	-2.07	0
2.39	0.13	1.79	0.45	-0.08	1.57	3.14	4.05	3.17	4.95	4.64	4.72	2.96	0.42	1.51	0.54	0.63	0.43	0.51	-0.22	1.79	3.26	-1.04	2.02	-0.87	-1.66	-1.15	-0.19	0.15	0.33	0.47	-0.01	0.80	-0.13	-0.55	-0.92	-0.53	-0.35	0.49	-0.94	1
-0.10	-0.02	-1.09	-0.41	-1.86	0.29	-0.56	0.60	1.74	1.81	3.33	4.54	3.89	6.31	3.88	4.04	2.26	1.88	0.88	1.89	0.37	0.25	0.28	-0.45	1.03	-0.39	0.08	-0.16	1.65	1.98	-0.90	-0.77	-0.48	0.87	-1.02	1.04	-0.44	-1.25	-1.72	-2.05	2
-0.52	-0.51	-0.59	-0.01	2.06	2.58	-0.35	2.14	1.02	2.16	3.08	4.50	3.76	3.79	2.67	2.56	3.00	1.29	2.15	0.10	0.90	-1.09	1.30	0.56	-1.40	1.51	0.33	-1.08	1.54	-1.38	0.38	0.29	-0.17	0.71	-0.71	0.26	-0.95	1.16	0.34	-1.20	2
-0.76	-0.57	0.46	-0.90	-1.13	0.58	2.00	3.00	3.25	2.99	5.65	3.97	4.19	4.45	2.48	1.60	1.27	4.48	-0.14	0.69	0.49	0.06	2.04	0.16	-0.92	0.37	0.75	-0.78	0.69	0.77	-0.11	1.89	-0.99	-0.01	1.80	1.29	-0.85	0.33	-2.85	0.14	2
-1.92	0.37	3.30	1.66	0.30	3.37	6.10	2.04	3.27	3.54	1.18	1.31	0.98	2.16	3.76	1.13	1.15	1.76	1.84	-1.71	0.14	-2.00	1.26	0.28	-0.23	0.47	1.39	-1.36	-1.41	2.40	-0.15	-0.69	0.08	-0.68	1.11	0.63	1.90	-1.78	0.98	-0.52	0
1.65	-1.76	0.78	0.78	-0.24	0.63	0.60	2.23	0.59	5.06	1.39	2.76	3.99	3.34	3.26	2.90	3.75	1.37	1.64	0.39	-0.41	0.61	-0.85	-0.39	1.82	0.80	1.50	0.13	-0.14	0.29	-1.21	1.06	-0.17	1.06	0.76	0.32	0.01	0.62	-1.40	-0.34	2
-0.31	0.63	2.62	2.00	3.52	6.03	7.49	6.25	1.54	3.02	2.66	3.10	1.03	-0.03	-0.08	-0.13	1.00	0.44	-1.60	-1.42	-0.06	1.58	0.43	-0.41	-0.44	-0.54	-0.56	-0.51	-2.97	-0.75	-0.55	-0.27	0.93	-0.94	-0.28	0.01	1.34	-0.24	-0.16	1.31	1
1.52	1.25	-0.40	-0.47	0.79	-0.15	0.98	1.19	-0.43	0.57	1.90	1.82	3.05	3.61	5.02	4.42	3.87	1.46	2.60	1.33	-0.83	-0.30	-0.18	-0.14	1.90	-1.86	-1.29	-0.48	0.50	0.55	-1.32	-0.88	-0.46	-0.34	-0.88	-0.04	-0.12	0.80	-0.76	-1.02	0
1.64	1.45	1.66	-0.34	3.56	2.60	3.02	2.64	2.11	2.44	3.84	3.41	1.86	2.82	3.25	4.03	2.78	1.36	1.48	1.24	-0.81	-0.54	-0.08	1.05	-0.14	-1.20	0.21	-1.34	0.68	0.56	-0.47	0.75	-0.92	-1.45	0.72	0.02	1.39	0.05	0.37	-0.65	0
-0.55	-1.05	-1.61	1.37	-0.31	1.39	-1.21	0.36	2.84	2.70	2.55	3.26	5.05	5.35	6.33	5.38	1.97	1.18	0.94	-0.71	0.43	-0.14	-0.04	-1.42	1.02	0.34	1.03	0.88	0.37	-1.99	-0.93	-0.89	0.25	-0.10	-0.03	0.93	-0.20	1.05	-0.28	1.87	2
0.22	1.42	1.13	1.19	1.82	2.86	5.41	4.27	5.51	2.62	2.83	3.16	0.44	0.75	-2.51	0.06	-0.17	0.81	0.19	0.36	0.31	1.71	-1.09	0.67	0.43	-0.93	-1.37	-0.39	-0.53	0.81	-0.20	-0.87	-0.07	-1.17	0.17	-0.22	0.07	-0.58	0.36	-0.77	1
0.92	0.61	0.26	-0.01	1.53	0.67	3.00	-0.90	-1.98	1.15	3.29	2.00	3.87	4.94	5.89	4.65	3.54	3.23	-0.45	1.39	0.78	-1.61	0.49	-0.46	2.41	-0.67	-1.15	-1.03	0.83	0.32	1.03	-0.41	-0.09	1.23	0.00	-0.76	0.90	-2.17	-0.14	0.19	0
-0.59	0.80	-0.29	-0.61	3.16	0.90	0.99	2.33	0.36	2.72	2.71	1.77	2.83	2.02	3.49	3.11	0.98	0.87	1.03	1.13	0.44	0.42	1.87	0.41	-1.25	0.22	-0.33	2.77	-0.29	0.25	-1.04	1.47	-0.09	-0.00	1.08	-0.46	0.66	-0.45	-0.15	0.13	0
1.28	0.03	-0.68	0.54	-0.82	0.30	1.95	2.95	3.74	5.75	5.40	6.32	0.93	1.57	2.00	-0.89	0.21	-0.18	0.59	-1.13	-1.06	1.23	0.75	-0.09	-0.14	-0.53	-1.22	0.36	1.16	-1.48	-0.93	0.87	-0.13	-1.18	-0.02	1.28	1.78	0.81	-2.23	0.94	1
2.96	0.26	-1.18	-0.94	0.65	2.57	-0.29	1.11	1.66	3.77	3.93	3.87	4.48	4.01	4.77	2.58	2.31	2.80	0.09	-1.67	-0.53	-0.29	0.23	0.31	1.58	1.39	-0.84	-0.48	-0.18	-0.14	0.15	-1.28	0.43	0.78	-1.49	-1.03	1.48	-0.28	0.71	-0.53	2
-0.40	0.69	1.47	0.52	2.58	2.74	4.37	5.13	3.09	5.74	4.73	4.79	0.64	1.59	2.04	-0.09	-0.81	0.76	-0.87	-0.38	0.67	0.14	0.63	-0.30	0.66	-0.44	-1.23	-1.10	0.53	0.70	0.51	0.71	-0.63	0.46	-1.98	-1.61	1.88	-0.02	-0.31	-1.68	1
0.31	1.32	2.52	1.90	2.51	2.25	2.17	2.66	4.40	3.23	3.89	4.54	0.72	1.93	-0.36	1.20	-0.96	1.43	-0.19	1.01	-0.57	0.51	0.99	-0.12	-0.53	0.13	-0.31	-0.42	-0.32	-0.92	-1.18	-1.75	-0.76	-0.49	1.09	2.42	0.41	0.52	1.31	-1.03	1
-0.56	1.68	0.28	1.71	1.42	1.03	1.96	2.08	1.68	3.66	2.11	2.02	-0.30	0.96	5.41	1.40	1.55	1.42	3.02	1.03	1.22	1.59	0.58	1.44	0.89	-0.22	-0.24	-0.16	-1.50	-0.42	-0.64	0.80	0.55	0.13	0.99	-0.61	0.28	0.24	-0.42	-0.26	0
0.73	0.18	-0.37	0.42	-0.50	1.02	0.81	-0.34	0.09	-0.07	1.71	2.23	4.10	4.95	7.15	5.58	4.81	3.02	2.13	0.12	-1.06	-1.01	0.35	-1.17	-1.22	-1.37	0.38	-0.77	0.23	0.19	0.15	0.45	0.79	0.15	-1.99	0.01	0.29	-0.44	0.35	1.01	0
-1.55	-0.24	0.15	0.31	0.29	1.15	-0.68	0.17	-0.65	2.11	2.61	1.83	3.82	5.02	5.72	4.37	3.37	5.25	1.43	0.59	-2.17	0.31	1.25	-0.59	0.95	0.02	-1.00	0.38	0.30	-1.68	1.67	-0.68	0.02	0.14	0.61	1.17	-0.89	-1.17	-1.34	-0.62	0
0.50	-0.06	1.17	1.43	2.07	1.29	4.83	3.58	4.28	4.10	4.88	5.19	2.77	1.74	0.21	-0.33	0.87	0.48	0.37	-1.13	2.28	0.46	1.09	-1.13	-2.13	0.47	0.11	0.29	0.57	0.52	0.71	1.26	-0.30	0.05	-0.45	-0.57	-0.12	0.24	-1.58	0.00	1
-1.55	0.00	-0.76	1.18	-0.01	-0.66	-1.37	-0.30	-0.59	-0.25	2.81	3.04	4.04	3.87	5.49	3.07	3.46	3.04	3.52	1.88	0.29	-0.86	-0.46	-0.39	-1.29	0.97	-0.65	0.17	0.61	-1.17	1.41	0.41	-0.81	0.53	-0.20	-0.44	-0.18	-2.06	-1.28	0.31	2
-1.03	0.20	-1.40	1.92	0.53	3.18	3.51	3.98	5.37	4.70	3.40	0.45	1.89	1.40	1.63	0.56	-0.73	-0.45	-0.92	-1.09	-0.25	1.36	-0.72	1.16	-0.79	-0.10	-0.56	-1.71	0.17	-0.56	0.31	1.55	-0.53	-1.49	-0.22	-0.73	0.46	-0.22	-0.08	-1.85	1
0.32	-0.19	-1.44	-1.22	0.67	0.87	2.57	2.28	4.66	5.70	5.05	4.11	3.98	2.90	2.38	-0.04	1.06	1.20	-1.02	-0.77	-1.35	0.51	1.00	-1.14	1.51	-0.67	-0.79	-1.73	-0.35	-1.04	-0.57	-1.50	-1.58	0.19	-0.17	0.19	-0.42	0.07	2.09	-0.24	2
-0.56	0.58	0.69	-0.20	-1.14	-0.24	0.10	-0.27	-0.10	1.76	2.48	3.06	3.35	3.73	6.75	7.75	5.42	3.78	0.25	1.03	-0.49	0.29	-0.94	-1.67	-0.39	1.11	0.38	-0.56	2.38	-1.15	1.57	0.69	1.69	-0.38	0.40	1.55	0.04	0.50	-0.63	0.01	2
1.40	0.42	1.14	-1.30	0.38	1.86	2.29	2.85	4.74	4.25	6.56	4.58	4.25	3.56	1.39	0.54	-0.68	0.48	-0.25	0.29	0.31	1.63	1.44	-1.40	0.08	0.33	-1.84	-0.35	1.89	-0.13	2.27	-0.19	1.09	0.59	1.90	-0.17	-1.38	0.13	-0.33	1.25	1
-0.01	-0.94	2.94	1.13	0.54	0.83	5.16	3.61	2.62	3.11	4.90	3.08	1.62	3.14	-0.18	-0.62	-0.29	-0.78	-0.34	0.74	1.21	-2.00	0.49	2.08	-0.29	-1.70	0.95	0.64	0.66	-0.23	-0.55	-0.28	0.75	-1.05	-1.61	-1.58	0.85	0.47	0.81	0.02	1
0.80	-1.50	1.52	1.44	1.42	-0.45	0.88	1.72	2.00	3.08	4.06	4.58	4.72	5.92	3.07	5.73	1.11	0.81	0.74	0.48	-1.48	1.64	0.21	0.04	1.02	-0.73	-1.44	0.34	-0.41	-0.13	0.51	1.72	1.18	-2.78	0.81	2.05	1.16	-1.66	0.85	-1.33	2
-0.51	1.04	1.88	1.67	2.57	3.15	4.66	4.10	4.43	4.09	1.31	2.12	1.33	-0.71	0.30	1.59	0.15	0.87	-0.29	1.51	-0.30	-0.74	-0.69	-1.73	-0.05	-0.78	-0.46	0.83	-0.30	-1.07	1.19	-0.38	-1.57	-0.67	-1.33	0.44	0.99	-0.31	-0.73	0.10	1
0.39	0.69	0.36	1.15	0.63	-0.95	-0.67	-0.38	-0.00	-0.25	2.83	2.25	4.39	3.72	6.86	1.97	3.08	3.22	3.29	-0.45	0.89	-0.72	-0.80	1.67	-0.12	-1.35	1.61	-1.10	-0.01	-1.58	0.36	0.13	0.48	2.24	-1.45	1.33	0.97	-0.28	0.19	-1.36	2
-0.69	1.07	1.71	-1.82	2.03	0.69	2.80	0.42	3.01	2.57	4.29	2.41	4.37	3.27	2.33	2.26	2.23	0.57	0.20	2.87	-1.87	0.17	0.37	-2.88	1.07	-1.59	0.90	-0.74	-1.26	-0.04	-0.11	2.44	1.12	1.04	0.30	0.45	-0.60	1.20	-0.05	-0.31	2
-0.30	2.12	1.06	0.32	1.12	2.11	3.53	1.49	-0.20	3.47	2.70	1.26	2.49	3.58	3.58	3.54	3.86	1.35	1.68	1.27	0.40	-0.61	-0.05	0.01	-0.14	-0.36	-0.34	0.57	0.13	-1.73	0.08	-1.15	-1.77	-0.47	-0.51	1.33	1.09	0.66	0.36	-0.16	0
0.61	0.56	-0.86	1.61	0.81	1.99	0.56	1.42	-2.07	1.29	2.25	3.44	4.15	5.42	4.34	3.40	4.40	2.59	1.20	0.23	1.37	1.82	1.27	-0.23	0.49	-1.54	-1.81	0.13	0.41	-1.03	-1.06	1.18	1.27	1.21	0.59	-1.03	2.40	0.77	-2.16	-0.11	0
-1.03	0.48	-0.93	-1.42	0.05	-0.27	0.76	-0.28	-0.37	2.37	2.83	4.09	4.16	5.97	5.07	4.30	1.33	3.55	3.80	0.23	0.46	0.86	-0.81	-0.67	-0.58	0.59	-1.62	-1.03	0.26	-0.25	-0.25	2.30	0.76	-1.32	-1.04	-1.65	0.07	-0.12	-0.07	0.09	2
1.46	-1.10	-0.07	-0.00	0.78	-0.78	-0.94	2.07	0.25	2.49	3.05	3.42	5.08	5.45	4.96	6.10	2.21	0.55	0.01	1.23	1.01	-0.40	-1.31	1.92	1.70	1.50	0.37	-0.25	-0.82	0.75	-0.39	-0.93	-0.41	-0.12	0.28	0.66	1.83	-0.00	0.73	-0.73	2
-0.41	2.29	0.90	0.31	0.37	2.06	2.38	3.39	3.92	4.20	2.32	5.55	1.89	1.84	1.15	2.12	-0.39	-1.43	-1.11	-0.37	-1.12	-0.63	-0.73	0.30	0.51	0.66	0.19	0.09	0.23	0.66	-0.03	-0.69	0.47	-0.73	-0.47	-1.07	1.57	-0.26	1.51	-2.43	1
0.37	-0.98	0.64	1.44	-0.38	1.44	1.60	1.11	0.50	0.46	1.84	2.62	4.77	1.96	4.97	2.55	3.44	2.44	0.27	0.18	-0.76	2.08	-0.55	1.42	-0.41	1.63	-1.28	1.39	-0.87	-0.59	0.32	-2.37	0.76	-1.08	-0.05	-1.84	-1.03	0.58	-2.34	0.17	0
-0.27	-0.18	0.87	0.01	0.69	1.02	1.40	0.15	2.22	1.51	1.83	4.56	3.47	4.22	3.43	3.36	5.26	2.00	2.57	-0.97	-0.52	-1.17	-0.55	0.65	0.10	-0.66	-0.66	0.39	-0.92	0.42	-1.13	-1.08	-0.41	1.06	-0.09	-1.16	0.30	-0.31	-0.96	-1.61	0
-0.92	0.77	2.54	3.00	1.86	3.97	3.60	4.89	3.27	1.27	2.34	1.44	2.08	0.85	3.05	1.95	0.76	2.42	0.69	0.76	1.54	1.18	-0.33	-0.26	-1.32	-0.43	0.12	-1.21	-0.77	-0.65	0.12	1.02	-1.80	-0.14	-0.28	1.30	-0.40	0.57	-0.78	-1.22	0
0.51	-0.07	0.25	1.67	4.23	4.60	5.21	3.93	3.53	1.79	0.45	1.56	0.30	0.16	0.35	1.43	0.16	-0.05	-0.68	1.27	-0.29	-0.65	1.21	1.05	0.45	0.60	-2.09	-0.44	0.36	-1.29	0.27	-0.11	-1.62	0.42	-1.90	-0.19	-0.37	-0.01	-0.10	1.04	0
-0.77	-1.12	0.39	0.97	0.90	2.97	1.31	3.26	2.86	5.41	5.55	3.46	2.03	2.34	0.13	0.05	0.99	0.40	-0.53	1.60	-0.78	-1.00	1.47	0.89	1.31	0.37	0.45	-0.69	1.55	-0.36	0.20	1.14	-1.37	-1.21	-1.09	1.48	-1.41	0.68	1.70	0.41	1
-0.12	2.33	-0.27	-0.67	-1.56	0.93	2.21	-0.66	1.17	0.16	0.48	5.88	3.18	4.41	5.40	6.65	5.10	4.26	2.17	0.78	-0.35	-0.34	-0.93	0.39	0.99	0.35	-0.55	1.02	0.55	0.62	-1.75	1.18	0.44	-0.52	-1.11	-0.36	-1.12	0.05	-1.18	1.36	0
0.57	-1.18	1.59	1.53	4.22	2.71	5.05	4.26	2.13	3.95	2.31	0.38	0.88	1.93	0.68	0.53	1.42	1.11	-0.36	0.74	0.04	-0.23	-1.05	-0.70	0.79	-1.11	0.27	-0.87	1.30	0.36	1.86	-0.34	1.25	0.10	-1.05	0.67	-0.06	-0.13	0.65	0.10	0
0.16	2.22	0.37	1.78	3.55	4.07	6.61	6.13	4.04	0.61	2.27	0.81	1.16	0.69	2.36	1.65	-0.19	0.17	0.59	0.41	1.22	-0.54	0.95	0.44	0.09	1.08	1.09	-0.57	-0.04	-0.38	-0.64	-0.31	-0.01	0.68	-0.10	-0.05	1.59	-0.63	-0.40	-0.06	0
0.63	-1.27	0.15	-0.16	-0.55	1.33	-0.84	-0.77	0.78	0.66	2.55	1.74	4.29	5.64	6.66	5.79	3.39	3.73	3.00	2.48	-0.28	-1.32	0.42	0.80	1.55	-1.11	0.71	0.99	-0.11	1.71	0.25	-1.44	-0.48	-1.14	-0.47	-0.18	-1.09	-1.04	1.52	2.11	0
-0.01	1.85	-0.75	0.06	-1.54	1.07	3.07	1.77	0.64	3.01	2.58	2.36	4.61	3.73	5.05	4.44	3.72	2.57	1.14	0.37	-1.09	-0.14	1.42	0.45	1.21	-1.90	0.69	1.38	-0.60	-0.76	0.48	0.16	-1.04	0.48	-1.22	1.80	0.55	1.72	-1.19	1.08	0
-0.36	0.23	-0.46	-0.19	-0.23	-0.63	-0.68	0.79	-0.51	1.34	1.97	2.66	3.58	3.77	6.15	4.23	4.37	2.80	3.28	1.32	-0.33	1.24	-0.13	1.69	0.35	-0.19	0.65	-0.16	0.27	-0.43	1.16	0.20	1.67	0.44	1.45	1.03	-2.19	-0.47	0.25	0.00	2
-0.98	1.02	1.42	1.00	3.00	4.19	5.36	4.92	3.77	3.95	2.03	2.91	0.35	-0.15	-0.49	-0.60	0.08	1.00	0.59	-1.14	0.56	-1.11	0.82	-2.53	0.08	1.40	-1.19	0.17	-0.01	-0.05	-0.92	-1.37	-0.15	1.07	-0.02	2.32	-1.11	0.33	-1.61	1.07	1
0.12	1.53	0.58	0.84	3.30	2.71	4.30	3.52	6.78	3.46	1.94	3.67	0.73	2.26	0.22	-1.86	0.78	0.73	0.96	-1.69	0.99	-1.25	0.49	-1.96	-1.32	0.30	-0.82	2.14	1.24	-0.39	0.28	0.49	-1.69	0.59	-0.05	-1.41	-0.58	1.27	-0.31	-0.65	1
0.80	1.93	2.88	1.81	4.29	4.89	3.99	3.99	6.22	3.50	3.31	1.93	0.48	2.04	1.27	1.21	0.45	0.99	0.23	0.03	-0.02	2.00	1.50	2.08	-0.04	0.90	-1.42	-2.57	0.11	-0.06	1.71	2.72	-0.65	-0.06	-0.87	-1.25	0.19	-0.05	-0.53	-1.25	1
-2.15	0.21	-0.52	0.06	0.05	-0.41	0.11	0.94	-0.34	0.17	4.22	2.88	4.56	2.06	5.82	4.96	2.06	2.54	3.30	-0.02	1.26	-2.55	0.36	-0.15	-0.40	0.06	0.61	0.27	-0.60	-0.04	1.17	0.82	-0.42	2.11	0.28	0.65	-0.81	0.48	-0.30	-0.12	0
0.84	-1.54	-1.52	-0.75	0.16	-0.37	1.83	1.18	3.10	3.61	4.04	3.56	4.38	3.70	3.00	1.72	1.03	0.10	1.77	0.55	0.06	-0.65	1.05	-0.65	-2.18	1.27	0.35	-0.51	0.38	-0.93	-0.18	-1.13	-0.21	0.16	1.02	0.28	1.60	-0.67	-0.27	-0.12	2
-1.21	-0.23	-0.00	-0.32	0.94	2.65	3.42	3.79	0.65	2.72	1.86	1.48	3.37	2.36	4.18	1.99	2.75	1.25	-1.16	3.03	-0.68	-0.74	0.09	-0.98	-1.19	0.06	0.51	1.45	2.30	0.07	1.30	-0.65	1.68	0.41	1.50	-0.24	-1.65	0.55	-1.61	0.46	0
0.47	0.47	-0.37	-1.98	1.91	0.75	0.63	2.16	3.75	2.75	6.01	3.31	4.13	3.36	2.54	2.71	0.41	0.44	-0.15	1.76	1.21	-0.51	1.75	-0.82	0.06	0.26	0.08	-0.73	0.77	0.08	-1.30	-0.08	0.17	-0.36	-2.02	1.43	0.13	0.26	-1.04	-0.43	2
0.50	-0.02	-1.05	-0.45	-0.86	1.64	1.07	0.24	0.15	1.93	3.07	4.49	5.40	3.86	5.02	6.23	5.50	4.04	1.82	-1.49	-1.43	-1.07	-0.17	-1.45	0.54	1.76	-0.95	-0.16	-0.14	1.53	1.46	0.78	-0.60	1.02	1.48	1.54	1.29	0.27	-1.74	-0.48	2
1.15	-0.47	0.48	0.97	1.13	3.44	2.74	2.10	1.66	3.07	5.22	4.27	3.35	2.79	1.20	-0.07	0.23	-0.44	1.12	0.02	0.19	1.12	-0.17	-0.54	-0.20	-2.51	-1.20	0.26	-0.00	1.03	-0.20	0.08	-1.68	0.43	-1.37	1.82	2.95	-0.01	0.06	-0.96	1
2.13	0.14	-0.03	1.38	1.35	2.42	1.22	1.75	0.76	-0.37	2.07	2.53	4.61	1.48	4.12	3.36	3.53	2.34	-0.04	0.64	1.31	-0.78	-1.32	-0.47	1.02	-0.02	0.73	1.20	-1.40	-0.80	-1.32	0.81	0.87	1.33	0.94	1.28	0.22	-2.71	-1.42	1.28	0
0.32	-0.44	1.28	-0.16	0.58	-0.41	1.05	1.62	1.35	3.85	3.36	2.73	2.86	4.30	2.89	4.66	3.40	3.01	2.74	0.40	-0.32	-0.02	-1.33	-0.11	2.71	-0.83	-0.72	0.46	1.02	-0.96	0.50	0.62	0.69	-0.69	-1.37	0.07	-1.66	0.14	-0.02	0.52	2
-0.05	-0.81	1.00	2.30	1.33	3.28	2.46	3.11	5.19	4.19	3.57	1.64	2.39	4.28	0.84	0.89	0.41	0.63	0.60	1.04	-0.03	-0.21	1.14	0.54	0.25	-0.03	0.07	0.34	-0.67	-0.60	-0.48	0.82	-1.44	1.02	-0.11	1.33	0.08	1.15	1.07	-0.03	1
1.20	0.12	0.04	4.70	3.72	4.52	6.22	5.52	3.99	3.74	3.91	2.33	1.48	-0.91	-0.42	-0.07	0.35	-0.01	-2.43	-1.74	0.59	1.20	-0.56	-0.10	-0.55	0.46	-1.30	0.07	-0.82	0.34	1.35	0.75	-1.75	-0.91	0.30	0.38	0.01	-0.11	1.53	-0.27	1
0.85	0.94	0.70	-1.29	3.50	2.32	1.79	3.05	5.54	4.34	5.49	4.10	4.70	1.02	1.36	-0.47	0.60	0.83	0.07	-1.02	0.46	0.12	0.20	-1.47	-0.79	-0.30	0.82	-1.70	-1.29	0.99	-1.04	0.73	-0.07	0.45	-1.03	-2.05	0.34	1.48	1.34	-1.63	1
-0.98	-1.06	1.70	-0.64	0.02	1.72	1.62	0.83	2.89	2.65	3.82	5.07	3.81	3.60	1.72	1.94	2.38	1.16	1.23	0.67	0.26	-0.50	0.72	-0.52	2.09	0.43	-1.02	-0.25	-0.86	1.13	0.43	-2.51	0.18	-0.65	0.56	2.36	-1.43	-0.55	-0.00	0.90	2
0.20	0.53	2.81	3.52	1.68	4.73	5.31	5.03	2.12	2.18	3.35	0.77	-0.42	0.68	1.73	-0.11	0.07	0.88	0.26	-0.35	-0.52	0.42	-0.36	0.39	-2.26	-1.46	-1.33	1.08	-0.20	0.81	0.47	0.09	-1.03	0.81	0.26	-1.29	-1.11	2.37	-0.08	0.96	0
-0.20	0.78	0.44	2.30	2.29	4.17	4.21	2.29	2.58	2.73	2.33	1.54	1.70	2.15	2.73	1.32	2.71	1.24	0.88	0.31	-0.23	1.57	0.08	0.15	-0.68	0.14	1.82	-1.20	0.05	-0.33	3.78	0.89	-0.81	-0.41	0.52	-0.78	-0.63	1.58	-0.06	2.22	0
-0.49	0.81	-1.80	1.24	-1.26	0.98	1.43	2.01	1.83	3.57	2.78	1.31	6.36	4.03	3.26	1.68	1.64	1.22	1.50	0.87	-1.77	-0.22	0.17	-0.08	-0.67	-0.60	2.79	0.15	0.16	0.15	-0.30	-1.09	1.28	-0.35	0.67	-0.86	0.02	-0.37	-0.38	0.61	2
1.50	0.44	0.84	1.95	-0.31	0.95	-1.14	0.51	1.52	3.48	0.17	1.09	3.88	2.97	5.51	4.75	5.56	3.06	3.32	0.70	0.91	-0.65	0.69	0.78	0.40	-0.69	-1.34	-0.20	1.13	1.03	-0.55	2.11	1.17	0.65	-1.42	-0.35	-0.73	-0.07	0.48	0.76	0
-0.63	0.28	0.69	-0.19	1.55	2.50	2.39	1.17	1.71	2.08	2.62	0.65	2.64	3.81	4.64	1.28	2.38	-0.34	1.66	-0.90	-0.56	-0.17	0.35	0.50	-2.16	1.30	-2.26	0.70	-0.60	-0.01	-2.45	-0.85	-2.39	0.53	0.34	1.42	-0.45	-0.92	1.00	0.45	0
-0.97	0.52	1.44	-0.60	-1.69	0.26	-0.84	-0.26	0.52	-0.06	3.17	2.32	5.52	4.94	5.09	3.13	4.01	3.11	2.34	-0.40	0.45	-0.26	0.29	1.10	-2.08	0.04	1.63	-0.32	0.78	0.33	-1.13	-1.42	-0.12	0.26	-0.21	-0.82	0.47	-0.05	-0.44	-0.62	2
-0.42	-0.11	0.22	-0.23	0.14	1.19	3.38	3.69	2.74	4.46	5.66	4.61	3.59	0.51	3.04	1.78	0.94	-0.65	1.10	0.25	-1.67	0.57	1.80	-1.91	-1.43	-0.10	-0.15	0.15	0.24	-0.70	-0.13	-0.48	-1.05	0.30	-0.53	0.93	-1.11	1.07	0.12	-3.53	1
0.42	-0.02	-0.64	1.35	-0.44	1.08	0.90	1.39	2.75	1.91	3.94	3.60	4.10	3.67	5.41	1.57	1.22	0.18	0.92	0.29	1.05	0.12	-0.88	-0.22	-0.56	-0.21	0.52	0.60	0.04	-1.92	-0.90	0.92	0.32	-0.64	-0.85	0.40	0.58	-0.02	1.28	-1.10	2
1.43	0.59	-0.40	-0.10	0.81	0.31	2.48	2.42	4.03	4.80	6.66	5.09	4.19	2.54	0.79	1.17	0.75	1.33	1.28	0.42	0.84	2.50	0.78	-1.39	0.76	-0.28	-0.61	1.55	0.60	-1.18	0.31	-0.19	-0.70	0.92	0.38	0.70	-0.44	-0.30	-0.53	0.91	1
1.27	0.37	-0.15	2.16	-0.28	1.95	1.67	1.90	0.06	-0.91	2.33	4.30	3.48	3.56	4.93	5.15	3.16	1.01	1.38	-0.62	-1.05	-0.46	-0.44	-1.15	-0.21	0.35	-1.19	-0.58	1.48	0.53	-1.36	-0.11	0.74	0.35	0.57	-1.21	0.65	-0.47	-1.98	-1.94	0
0.87	0.27	3.12	1.72	3.33	4.71	4.38	2.78	3.39	1.79	3.57	2.79	2.56	0.46	2.61	0.80	2.97	0.02	2.87	0.43	-0.35	-1.31	-1.92	0.64	1.31	-0.09	-1.80	-1.13	1.29	-0.04	-0.42	-0.89	-0.37	-0.57	-0.45	-0.61	-1.89	0.64	2.38	-0.26	0
-0.94	1.25	1.45	2.47	4.48	4.35	4.06	3.87	4.53	1.18	3.00	1.45	0.89	1.63	3.20	0.19	1.28	0.78	0.55	0.15	-1.10	-1.16	0.08	-0.95	-0.70	1.17	-0.07	-0.58	-0.35	-1.61	-0.52	-1.05	1.03	0.25	1.51	1.06	-0.47	-0.11	-0.38	1.42	0
-1.96	1.28	0.75	1.13	0.53	3.22	3.21	2.93	1.38	3.45	6.30	2.83	1.63	1.74	1.26	1.77	-0.12	1.43	0.02	0.37	0.81	-0.42	-0.75	0.11	0.15	-1.02	0.52	2.02	-0.59	-1.20	-0.88	-0.41	0.11	0.29	0.23	1.75	1.71	-0.64	-0.01	0.07	1
-0.04	-0.93	-1.60	-0.13	-0.16	-0.13	1.34	-0.06	2.67	4.97	5.74	2.31	3.83	3.17	2.73	2.57	1.90	0.11	0.52	0.58	-1.57	0.05	0.91	0.14	-0.38	-0.74	-0.28	0.77	-0.01	0.22	-2.83	-0.48	-0.67	-0.42	-0.31	-0.24	-1.77	-0.19	-0.17	0.06	2
0.65	-1.05	0.05	0.59	0.57	2.42	2.83	1.38	2.66	3.63	3.99	5.25	1.42	3.27	0.58	0.46	1.35	-0.56	1.94	-2.85	-0.73	1.25	-0.37	-1.57	-1.72	-2.19	0.08	-0.43	0.80	0.22	-0.25	-1.25	0.71	-0.16	-0.85	1.12	-0.52	-2.00	0.04	1.40	1
-0.28	-0.33	-1.66	-0.61	0.56	-0.79	1.44	0.22	-0.31	-0.19	2.40	4.74	3.79	4.50	5.97	3.54	2.90	2.32	1.97	-0.51	0.50	0.33	0.24	0.01	1.90	0.12	0.66	-2.22	-0.70	-0.55	1.61	-1.58	0.50	0.69	2.36	1.34	-0.22	-0.90	0.21	0.33	0
-1.10	0.89	-0.49	1.31	2.61	3.12	4.43	4.93	4.36	2.56	4.92	4.66	3.23	2.15	-0.95	0.36	-0.45	0.97	1.13	0.11	0.88	-0.95	0.64	-0.63	0.58	-1.71	1.90	-0.20	-1.79	0.38	0.60	0.08	0.53	0.70	-0.64	1.01	0.29	-0.85	-0.13	0.12	1
1.24	1.75	3.09	3.08	3.39	3.22	5.38	4.55	3.24	2.52	2.66	1.15	0.69	0.43	0.84	0.11	1.25	0.64	-0.14	0.78	-0.75	-0.02	0.14	0.97	0.95	0.91	0.06	0.78	0.27	-2.38	-0.38	-0.04	-1.44	0.89	-1.91	0.04	0.66	-0.05	0.74	-0.02	0
-0.66	-1.55	1.17	-0.58	-0.56	-0.49	3.05	-0.42	3.37	3.75	5.61	3.90	4.90	5.05	2.65	1.54	3.23	-0.72	0.92	0.43	0.00	-0.91	1.26	1.33	1.25	-1.48	0.05	-0.83	-1.01	0.22	-0.47	1.26	0.52	-0.36	-1.12	1.43	0.40	-0.14	-0.54	-1.71	2
-0.47	1.13	0.23	-0.73	0.61	-0.37	0.64	-0.56	-0.26	1.43	2.70	4.11	2.83	2.86	4.69	2.18	3.42	1.66	0.35	2.05	-1.09	-0.15	0.08	-0.44	-1.88	0.13	0.53	0.91	0.18	0.92	0.72	-1.18	-0.31	1.60	1.38	0.65	2.19	-0.75	-0.05	-0.77	2
1.36	-0.77	-0.27	0.22	-0.29	-0.00	3.35	1.20	3.30	6.00	7.37	4.32	3.35	2.41	2.38	0.62	-0.90	0.32	-1.10	1.05	2.99	1.42	-0.16	1.30	0.53	-1.18	0.26	0.77	0.51	0.28	0.23	-1.57	0.22	-1.02	-0.57	0.53	-0.52	-0.57	0.00	-1.45	2
-0.91	1.52	-0.43	-0.31	-0.95	0.21	0.76	0.25	0.90	0.83	2.03	2.96	6.49	5.06	4.65	2.63	3.64	2.34	2.42	1.38	-1.51	-0.06	-0.31	-1.21	1.58	-1.07	-1.16	-0.96	1.95	-0.23	1.65	-0.64	0.06	-0.27	-1.08	1.05	0.35	1.21	0.25	-1.13	2
0.13	1.03	-0.08	-0.72	0.55	-1.73	1.00	-1.08	1.30	1.18	3.05	2.60	3.73	3.63	4.82	5.86	3.51	4.63	1.40	1.06	0.26	0.65	1.47	0.48	1.71	0.84	-0.13	0.63	-0.02	-0.76	-1.18	1.04	0.23	0.17	-0.91	0.55	-0.29	-0.09	1.05	0.54	2
-1.51	1.02	0.11	1.31	-1.42	2.57	-0.45	1.64	2.74	1.14	3.62	4.80	3.95	4.86	6.22	3.36	3.30	1.83	1.88	0.77	0.48	0.37	1.00	-1.86	-1.54	-0.68	-0.34	0.15	-0.33	-0.14	0.67	-0.35	-0.71	0.28	-1.26	-0.70	0.25	1.00	-0.58	-1.13	2
-1.21	1.33	-0.46	1.99	4.54	4.50	2.97	2.63	3.01	1.77	2.67	1.29	1.08	2.16	1.82	0.69	2.83	1.23	0.33	-1.47	-1.35	0.62	0.76	0.23	-1.64	0.43	1.71	0.10	0.11	0.26	-0.04	-0.14	-0.92	1.39	-1.05	0.79	0.28	-0.41	-0.40	0.80	0
0.00	-0.61	0.49	-0.30	-0.52	-0.61	0.00	-0.45	-0.06	1.05	2.19	3.90	2.51	4.45	4.35	6.05	4.63	3.21	3.37	0.98	0.21	-0.20	-0.14	-2.17	1.22	-0.97	0.34	0.81	1.38	1.66	1.78	-0.22	1.79	0.32	-1.97	0.81	-1.42	0.73	0.93	-1.29	2
1.47	0.09	-0.37	-0.12	3.24	1.79	2.76	2.56	0.92	2.49	0.97	1.51	2.20	3.22	3.91	1.79	2.53	2.92	1.48	0.65	0.19	-1.38	-1.34	-0.69	0.90	0.25	0.23	1.29	1.20	1.82	-0.93	0.61	1.74	0.79	-0.69	-0.10	-0.29	-0.65	-1.60	-0.47	0
0.96	-1.35	-0.92	0.10	-1.05	1.64	0.67	-0.83	-0.29	0.17	2.35	2.68	3.44	4.16	5.65	3.91	3.32	1.49	2.08	1.15	-1.10	-1.58	-0.36	-0.09	0.86	-0.82	0.28	-1.41	-0.69	0.48	-0.74	-0.53	0.49	-0.23	0.81	-0.63	-0.19	-2.22	0.14	-0.66	0
0.21	0.99	-0.19	-0.74	-1.40	0.16	2.22	1.58	3.14	5.28	5.72	3.86	3.56	3.00	0.36	1.31	-0.26	0.96	-0.83	0.05	-0.23	-0.07	0.16	1.42	-0.24	-0.91	-0.72	-1.02	-0.09	1.68	-0.13	0.48	0.10	-0.28	-0.98	-0.46	0.62	1.33	-2.08	0.96	2
-1.29	0.62	-1.02	-0.19	-1.51	1.68	2.11	1.49	5.09	4.02	4.60	5.36	5.12	3.86	2.53	1.84	-0.05	0.80	-1.42	-0.66	-0.31	2.40	-0.59	0.32	1.63	-1.48	-0.39	-0.08	-0.42	0.03	1.25	-0.91	1.09	-0.60	1.00	0.44	-1.85	1.83	0.50	0.09	2
0.80	1.03	1.12	1.21	2.49	2.63	4.15	2.08	3.17	2.00	0.47	3.31	1.85	2.85	3.98	1.91	1.05	2.58	1.95	1.84	-1.80	-0.19	-0.38	1.44	-1.00	-1.45	-1.40	0.34	-2.19	2.94	-0.81	0.70	-0.21	1.74	-1.47	-0.27	-1.10	0.58	-1.23	0.70	0
1.32	1.25	2.02	2.12	4.96	4.61	6.04	5.16	2.38	2.63	2.70	0.73	-1.40	-0.40	-0.12	1.12	-0.66	0.44	0.82	0.08	1.22	-0.84	-0.58	1.70	-1.34	-0.78	-1.07	-0.94	-0.25	0.78	1.20	1.21	-0.71	-0.78	-1.62	0.36	-0.80	-0.15	-0.76	1.88	0
-0.63	-0.83	1.29	-1.28	2.13	3.57	3.93	3.89	4.78	2.97	3.33	5.95	2.77	0.46	2.00	-0.20	0.34	-0.71	-0.05	0.44	1.17	0.57	1.57	1.78	-0.02	-0.29	-0.02	-1.74	1.50	0.54	1.16	-0.70	0.97	-1.18	0.01	0.02	-0.14	-0.73	1.30	0.90	1
-0.49	0.79	2.51	1.90	3.03	4.15	5.17	4.63	3.49	2.79	0.85	0.61	-1.34	1.03	1.63	-0.49	1.50	1.62	-0.98	0.98	0.39	0.20	0.61	0.01	0.01	-0.67	-0.25	2.19	0.64	0.51	0.23	-0.62	0.76	-0.45	0.24	0.86	-1.61	-1.77	0.82	-1.65	0
0.29	-0.83	-0.08	0.97	-0.17	-1.00	2.70	1.61	0.72	2.23	3.93	4.76	2.54	4.39	4.86	3.85	2.35	0.06	2.62	-1.36	-0.81	0.56	-1.86	0.06	0.70	-1.59	1.20	0.97	-1.03	-0.76	-0.60	0.36	0.44	-0.66	-0.70	0.48	0.57	-0.09	0.17	-0.33	2
0.47	0.51	0.43	-0.47	2.68	0.56	1.46	3.01	3.17	3.05	1.20	4.09	4.13	8.04	4.59	2.91	2.72	2.77	0.78	1.80	1.54	-0.46	-1.15	-0.55	1.01	-0.56	0.05	0.30	0.33	0.49	0.63	0.19	-0.02	-1.14	0.90	-0.97	-0.48	0.10	0.13	-1.22	2
-0.87	0.99	3.18	2.82	3.83	4.55	5.95	5.30	3.91	1.79	2.41	2.47	1.36	2.00	0.33	1.88	1.78	0.64	0.74	1.36	-2.12	0.75	-0.25	-0.69	-1.10	-0.77	0.28	0.23	-2.07	0.31	-0.01	-1.65	-0.50	1.21	-0.92	0.01	-1.17	-0.54	0.59	0.92	0
0.19	1.52	0.96	1.71	2.24	4.37	2.64	2.90	1.94	2.02	2.26	1.14	2.44	3.88	1.94	1.68	2.31	0.78	-1.19	-0.08	-0.89	-0.55	3.10	0.46	-2.01	-0.44	0.73	-1.26	-0.81	0.87	-0.67	1.03	-0.36	2.14	-1.15	-0.07	-0.55	-0.64	-1.53	0.55	0
2.20	0.21	0.39	2.73	0.03	3.16	1.94	4.50	0.93	2.23	1.67	2.13	4.40	1.72	2.44	3.53	2.31	-1.14	2.70	-0.14	1.29	0.27	0.82	-0.51	-0.03	0.23	0.92	-0.30	-0.97	-0.63	0.76	0.09	0.05	-1.61	-0.86	-0.05	0.83	0.94	-0.45	1.88	0
0.33	1.34	0.57	3.06	2.66	2.38	3.76	3.67	5.58	4.70	3.51	2.55	1.52	1.36	1.55	0.77	-1.19	-0.48	0.91	-1.37	1.11	-0.27	0.74	0.63	-1.38	0.37	-1.06	-1.01	-0.44	-1.38	-1.03	-0.60	-1.02	-0.12	1.03	0.26	0.48	-0.13	-1.04	2.20	1
-0.02	-0.72	1.66	-0.46	1.06	0.40	0.44	0.63	4.06	3.09	4.82	5.56	3.48	3.62	3.65	1.52	1.88	0.27	0.39	0.56	1.48	0.41	0.77	0.75	-0.66	0.98	-0.42	-0.99	-0.29	-0.90	-0.30	0.02	-0.47	0.47	-1.77	-0.15	0.62	0.78	0.11	-0.26	2
-0.21	0.66	2.67	3.64	3.74	3.13	6.21	4.15	5.56	1.65	0.29	1.52	-2.34	1.52	-0.54	-0.20	-1.27	1.49	0.01	0.51	-0.34	1.66	0.35	0.35	-1.44	-1.08	-0.61	0.12	-0.15	1.26	-0.23	0.17	-0.37	0.45	-1.15	1.42	-0.04	0.35	0.78	-1.59	0
0.21	-1.32	0.81	0.81	0.99	3.00	3.36	4.02	2.21	1.97	1.38	2.16	0.69	1.67	1.56	0.06	-0.95	0.62	1.05	1.71	0.06	-0.05	0.36	-2.35	-0.48	1.62	0.11	-1.17	0.04	-0.10	-0.08	-1.35	1.07	1.75	-0.85	1.27	0.37	1.06	0.32	1.00	0
-0.44	0.91	0.22	1.21	3.63	4.58	5.37	4.18	5.90	4.40	3.30	1.72	1.56	0.78	1.63	3.41	-0.22	-0.06	-1.38	0.31	1.06	-1.34	-0.17	-2.20	1.43	0.63	-0.64	-0.02	-0.06	-0.35	0.97	-0.37	-2.35	0.60	0.71	0.47	1.04	-1.90	1.76	-0.33	1
-0.28	0.26	0.12	1.29	-0.13	1.63	0.96	2.36	1.76	2.43	3.06	2.95	5.19	3.49	3.10	2.74	1.92	2.64	0.52	1.49	-0.46	-1.21	-0.68	-2.06	1.09	0.29	-0.69	-1.40	-0.54	0.22	1.73	-0.02	-0.53	0.57	0.77	-0.20	1.00	-1.25	0.78	0.16	2
-0.11	2.62	1.73	3.70	2.12	3.71	4.75	6.53	5.73	3.66	2.70	1.07	-1.23	0.39	-1.24	0.18	2.46	0.90	2.14	0.87	-0.95	-1.27	0.07	-0.39	-0.47	0.64	0.21	-2.37	0.56	0.55	1.59	0.09	0.27	-1.87	-1.15	-0.33	1.89	1.16	0.19	-1.27	1
-0.94	-0.55	2.13	4.77	3.68	3.88	5.03	4.82	2.68	3.61	3.29	2.32	0.87	0.26	-0.18	0.10	0.44	-2.38	0.43	-0.57	-1.45	-0.15	1.43	1.01	-0.55	0.28	0.14	1.07	-0.65	1.12	-0.17	-0.26	0.45	0.82	-0.31	-2.03	-1.20	-0.46	-1.62	0.64	1
-0.12	2.97	0.24	-0.71	0.66	0.91	2.27	1.91	2.00	4.18	3.69	4.09	2.10	2.96	3.11	2.28	1.28	0.88	0.56	1.42	0.46	0.92	0.45	-0.45	0.18	-0.75	1.67	-0.51	0.40	0.36	1.00	0.43	1.64	0.52	-2.40	-1.23	1.65	1.04	-0.57	0.03	2
-0.84	-0.71	-0.44	0.88	1.06	0.31	0.36	1.71	-0.46	0.98	0.91	2.81	2.29	4.93	3.83	4.23	3.86	2.80	3.92	-0.16	-0.02	0.24	-0.44	1.42	-1.53	-1.05	0.70	0.37	0.24	0.70	2.20	-0.43	0.79	-0.20	1.61	0.03	0.26	-0.26	-0.88	0.88	0
-0.23	0.19	1.25	-0.64	0.04	0.98	1.21	4.34	5.66	4.86	5.41	4.15	5.60	3.37	3.52	-0.81	1.08	0.01	1.99	0.24	-0.97	-2.51	1.29	-0.70	0.02	-0.25	-0.83	-1.03	1.28	0.59	-1.38	-0.42	-1.72	1.41	0.01	-2.42	0.47	-0.22	-0.24	-0.45	1
0.31	1.52	1.36	4.27	3.20	4.68	6.76	4.03	0.54	2.93	0.90	0.55	0.15	1.12	2.51	1.36	0.98	-0.72	0.37	0.53	-1.05	-0.52	-0.42	-0.05	0.19	-0.59	-0.84	-0.32	-1.77	-0.61	-1.22	-1.80	-1.62	0.24	0.50	1.30	0.43	0.57	0.07	1.18	0
0.68	-0.52	-0.55	0.46	2.16	2.61	3.65	3.55	2.69	0.93	2.13	1.59	3.20	1.55	5.02	1.48	0.32	-0.04	0.78	-0.29	0.53	0.54	-0.27	-0.40	-0.45	2.70	-1.02	-0.68	-1.87	0.67	0.17	0.07	1.68	-0.42	1.22	0.14	0.55	-0.82	0.70	-1.18	0
-0.43	1.26	0.24	-0.37	1.36	1.11	1.80	0.17	-0.77	1.09	0.45	4.58	5.87	5.22	4.83	4.79	2.55	3.32	0.61	1.31	-0.45	-0.58	1.24	1.23	-1.61	-0.68	-1.05	-1.21	0.61	-0.44	0.18	1.00	-0.23	-0.13	1.41	0.69	0.73	0.01	1.11	-1.36	0
-1.37	0.01	-0.19	0.62	0.52	1.25	1.32	2.68	1.53	0.44	1.06	1.63	2.58	5.20	3.41	3.29	1.59	2.52	1.93	2.02	0.04	0.37	-0.41	-0.76	-0.02	0.31	-0.02	0.27	-0.07	-1.15	-0.27	-2.18	0.51	-0.20	-0.04	2.17	-1.11	-0.24	0.20	0.46	0
1.17	-0.04	-0.40	-0.02	-1.82	0.39	1.52	0.04	1.37	3.41	3.32	3.40	2.84	3.65	4.04	4.09	3.75	3.80	1.34	-0.21	1.45	0.25	1.36	-1.54	-0.23	1.18	0.44	-0.20	-1.28	-0.99	-0.58	-1.68	-0.97	0.31	1.60	0.17	-0.41	-0.70	-0.44	1.76	2
-1.35	-0.03	1.02	2.17	1.66	1.26	4.41	4.50	5.21	4.69	3.88	2.96	1.88	0.85	1.91	-1.13	-0.66	0.94	-2.55	-2.44	1.20	0.22	1.00	-0.86	0.22	-1.03	0.36	1.48	-0.32	-0.71	0.67	0.58	-1.30	0.97	0.11	0.40	-0.13	-1.21	-0.34	-0.31	1
-0.54	0.71	1.07	2.81	1.16	0.68	4.47	4.31	5.00	2.26	2.68	3.42	1.84	2.53	1.09	-0.03	0.76	-0.28	-0.14	0.18	-0.49	-1.53	-1.06	0.85	-1.13	1.65	0.05	0.60	0.64	0.41	-0.95	-0.54	1.23	0.41	1.49	-1.04	0.46	2.67	-0.65	0.92	1
-0.30	2.33	1.65	0.34	1.34	5.26	3.30	3.87	5.94	3.47	4.12	4.11	1.38	1.02	0.47	0.24	-0.87	-1.54	-0.96	0.13	2.13	0.58	0.71	0.41	-0.81	-1.25	0.37	2.00	-0.03	0.96	0.79	-1.33	0.47	0.94	-1.16	-0.18	-0.13	0.59	0.71	0.18	1
-2.81	1.76	0.19	3.51	1.16	2.95	3.49	5.18	5.22	3.05	3.29	0.84	2.07	0.95	0.60	0.48	-0.34	-1.39	0.32	-1.36	-0.86	0.22	-1.77	-0.83	-1.10	0.14	2.90	0.56	-0.59	0.70	-1.50	1.56	-0.57	-0.37	0.81	-3.00	0.79	0.95	-1.48	-1.10	1
-0.23	-0.23	0.83	1.60	1.84	0.97	2.32	4.12	0.49	1.74	0.65	2.33	1.66	2.76	3.22	3.53	2.78	2.41	0.28	0.63	0.78	-2.03	0.28	-0.03	0.97	-2.24	-1.87	1.57	-1.73	-0.30	-0.06	-0.02	0.11	0.24	1.74	-1.96	-1.39	-0.53	-0.17	1.56	0
0.47	0.49	0.24	-1.22	-0.16	-0.90	0.20	0.40	-1.01	2.67	0.80	5.37	3.21	5.21	6.30	3.63	2.83	3.32	1.99	-0.42	0.06	0.15	0.35	-2.58	0.45	0.01	0.97	0.47	-0.65	0.91	0.18	-0.16	-1.66	-1.05	-1.63	0.46	-0.61	-1.01	-1.05	1.31	2
-0.52	1.28	-1.30	0.27	1.40	-0.88	1.70	-1.15	1.81	1.40	3.28	2.94	5.92	3.54	5.22	4.54	3.64	3.48	1.11	0.31	1.37	0.37	-0.19	-0.28	0.51	0.80	0.52	0.95	0.27	-0.08	0.04	0.14	-0.78	0.41	-0.42	-0.18	-0.42	1.67	1.56	1.24	2
-1.11	1.41	0.84	2.39	1.68	2.86	4.16	4.89	3.78	3.69	2.73	1.92	-0.17	3.79	0.79	0.94	0.55	-0.44	-1.12	0.16	-0.44	-0.71	-0.17	2.11	-0.90	0.43	-1.56	1.51	-2.65	2.46	1.50	0.51	0.74	-0.04	0.60	-0.96	-0.75	-1.16	0.54	-1.84	1
0.70	0.10	-0.55	-1.00	0.57	-0.52	-0.96	-0.61	0.76	0.13	1.43	2.61	3.80	5.92	6.25	5.47	2.98	1.99	3.36	-0.35	0.11	-0.56	0.34	-0.54	0.39	-1.19	0.80	0.96	2.24	-0.98	-0.94	0.18	0.15	-0.70	1.84	-0.72	-1.20	-0.79	0.31	1.43	2
-0.92	0.08	-0.18	-1.18	1.62	1.05	0.50	-0.66	1.25	0.37	3.98	2.90	4.48	3.33	5.67	4.27	2.87	1.56	3.87	0.49	0.34	-1.27	-0.63	-0.49	-0.96	-0.32	1.20	-1.04	0.02	0.27	1.39	-0.05	0.81	-0.80	-0.86	-0.58	-1.41	2.24	0.43	0.53	2
1.44	-1.20	-0.48	0.03	-0.73	1.64	0.66	-0.02	-0.31	3.82	2.12	5.13	3.70	5.37	4.13	2.76	2.79	1.96	-0.28	-1.17	-0.66	0.16	1.56	0.58	-1.42	0.91	0.11	0.53	-1.41	-0.28	-0.90	1.08	0.29	0.38	1.13	-1.69	-1.26	-0.24	-0.10	2.77	2
0.03	0.01	0.65	0.45	2.28	2.81	2.98	0.91	1.32	2.86	2.89	1.86	2.69	2.00	2.52	1.99	0.53	1.75	1.70	1.05	-0.53	-0.69	-0.97	1.66	-1.39	0.79	0.19	0.66	-0.53	0.05	0.50	0.71	-1.40	1.48	-1.39	2.75	-0.01	-0.03	0.10	0.68	0
-0.62	0.06	2.47	2.24	3.36	3.78	5.86	2.70	2.79	3.04	2.19	0.66	0.37	-0.58	1.97	1.09	0.63	0.58	1.45	1.70	1.36	-0.29	-0.87	-1.02	0.58	-0.75	-0.79	-1.15	0.70	-0.53	0.28	-1.06	-0.01	0.32	-0.71	0.96	0.39	-1.92	1.73	1.39	0
0.20	0.98	1.33	-0.53	-0.57	-0.06	-1.22	0.12	1.51	3.42	2.31	3.09	2.91	4.09	5.85	5.01	4.84	1.65	2.72	0.76	1.35	0.65	-0.62	-2.35	-0.88	-0.66	-0.47	-0.61	-0.49	0.07	0.49	-1.24	-1.17	-0.30	-1.16	1.13	-0.75	-0.78	-0.55	-1.71	2
-0.14	0.57	1.58	-0.75	-0.66	3.61	0.97	2.50	5.28	5.76	5.65	5.01	4.35	4.26	0.88	0.40	0.05	-0.06	1.27	-0.18	0.12	-0.44	-0.64	-0.18	0.21	0.16	1.32	-1.28	0.66	0.40	0.62	1.48	-0.62	0.67	-0.46	-0.49	0.37	-1.21	-2.31	0.55	2
-0.09	0.61	-0.32	0.27	1.09	1.36	0.21	-0.39	-0.23	1.41	2.93	1.11	2.88	5.30	5.55	4.29	5.99	2.03	1.17	1.32	0.42	-2.04	0.39	-1.14	-0.12	0.57	-1.24	0.73	0.77	0.56	-0.02	-1.63	0.73	0.93	-1.71	-0.30	-2.25	-2.66	-0.77	1.05	0
-0.94	0.35	0.61	0.67	0.04	1.19	1.86	3.34	5.30	3.21	5.60	5.28	5.24	4.47	1.84	2.64	2.03	-1.21	0.08	-0.53	-0.77	-1.96	1.34	-1.39	0.85	-0.48	-0.09	-0.49	-0.02	-0.82	1.31	1.14	0.86	0.85	-0.54	-0.44	-0.29	0.32	0.81	2.05	2
0.69	0.40	1.21	2.66	1.45	4.29	3.07	2.71	2.71	5.28	4.61	4.40	2.75	1.81	0.75	0.13	-1.37	1.08	-0.17	0.24	-0.80	-0.68	-0.73	1.03	-0.25	-1.63	0.30	-1.02	-1.37	0.93	0.55	-0.07	-1.10	-0.26	-0.16	-0.44	-0.17	-0.57	0.99	-0.75	1
-1.12	-1.61	0.41	-0.25	1.76	2.17	1.95	0.63	1.65	2.63	1.07	0.94	2.49	2.93	6.07	3.38	3.99	0.96	0.40	-1.11	1.39	0.04	0.46	0.70	0.06	0.28	-0.37	0.00	-1.70	-1.60	-0.13	-0.99	0.46	-1.09	-1.12	-0.74	-0.11	0.92	0.29	-0.48	0
-0.20	-0.08	-0.61	-2.45	-1.47	0.42	1.42	-0.15	2.43	2.86	4.50	3.39	3.40	3.11	5.01	2.31	3.27	1.75	-0.01	0.40	0.19	0.50	0.36	2.73	-2.28	-0.07	-1.49	0.24	0.41	0.41	0.99	1.69	-0.07	0.04	0.35	-0.87	0.82	-0.06	0.64	-0.33	2
0.84	-1.32	-0.59	0.19	0.37	0.76	0.52	1.46	3.45	3.54	5.93	4.71	3.78	4.95	4.63	3.59	4.63	-0.20	-0.58	-0.25	-0.25	0.37	0.67	0.14	0.72	0.21	0.08	1.04	1.44	-1.80	0.04	1.19	-1.93	-1.56	-0.02	-0.78	0.27	0.30	0.93	0.35	2
0.48	1.16	0.65	1.76	1.27	3.59	2.91	3.80	1.83	2.86	1.37	1.72	1.74	0.60	1.62	1.02	1.65	2.35	0.60	0.69	2.30	-1.23	-1.36	-1.64	0.18	1.23	-1.21	1.15	0.97	-0.16	-1.03	-0.88	-1.91	-0.76	0.22	0.03	-2.47	-0.38	-0.07	-2.01	0
-0.36	0.70	-0.14	1.69	0.50	2.56	3.98	2.25	4.27	4.51	4.79	4.36	2.56	2.94	0.94	0.11	-0.59	1.27	-0.52	0.56	-1.30	-0.20	0.96	-0.19	-0.50	0.72	-0.49	-0.39	-2.48	-1.33	1.79	-0.22	-0.17	-0.84	0.21	0.70	0.30	2.37	0.38	0.20	1
1.29	0.52	0.87	0.38	3.41	5.21	4.95	3.52	4.24	2.09	2.73	1.21	-0.07	-0.59	-0.39	0.45	-0.01	-0.38	0.92	-0.98	0.81	-1.23	-0.71	0.04	0.16	-0.55	0.54	0.79	0.64	-0.95	0.17	-0.46	1.52	0.20	0.60	-0.64	-0.12	-0.20	-0.19	0.89	1
0.15	-0.09	1.56	2.70	1.22	2.14	3.10	0.43	0.80	2.72	3.43	2.92	1.39	1.66	4.40	1.92	2.39	1.60	-0.51	-0.94	1.93	-0.26	-1.98	0.06	0.16	-0.15	-0.66	-0.95	-0.29	0.39	-0.70	0.74	0.84	1.26	-1.78	1.55	-0.87	-0.45	-1.29	1.18	0
-0.17	0.45	1.11	0.71	-0.02	-0.11	0.50	0.47	2.13	0.13	1.98	2.41	4.67	3.56	4.92	3.76	2.55	3.41	0.39	1.63	-0.55	0.09	-1.28	-0.51	0.11	-1.21	2.05	-0.05	-1.01	-1.74	0.07	-0.38	-1.39	-1.78	1.08	-0.74	1.07	-0.53	0.51	0.43	0
0.23	-0.81	-0.77	-1.33	-0.60	1.04	0.43	-0.41	-0.77	2.07	5.13	4.06	3.34	3.94	3.66	4.13	2.86	2.97	1.16	-1.10	-0.24	-1.63	0.53	0.27	-0.13	-1.67	-1.85	-1.60	-0.65	2.40	-0.67	-2.20	-0.78	0.13	0.84	1.00	0.89	0.88	0.94	0.62	2
0.04	-0.39	0.95	0.58	0.04	1.49	2.17	2.40	3.79	5.56	6.31	5.10	3.24	1.18	1.19	1.71	-0.10	-0.48	-0.07	0.68	0.39	0.99	1.20	-1.22	-2.24	0.31	-1.18	1.13	-0.21	0.75	1.12	-0.04	2.26	0.86	-1.89	-0.28	-0.90	-1.40	1.73	-1.04	1
1.81	-1.20	-0.72	0.33	-0.79	2.56	2.34	4.64	4.40	4.21	6.38	4.85	3.47	3.33	1.62	1.39	0.75	0.32	-0.21	1.07	-1.58	-1.02	-0.29	-0.26	-0.67	0.06	-0.49	0.44	0.82	0.34	-0.73	0.26	1.05	-1.87	2.06	1.40	0.32	0.83	-2.39	-0.92	1
-1.01	2.48	2.21	4.86	4.71	4.98	5.57	4.60	5.29	3.01	1.56	2.79	0.97	0.56	-1.21	0.11	0.61	1.87	0.52	1.38	0.69	-0.12	1.21	0.75	-0.59	-0.57	-0.73	2.15	-0.67	-2.08	0.52	0.04	0.46	-0.71	-0.27	-0.60	-0.04	0.59	-0.37	1.09	1
-0.29	1.60	1.70	2.74	3.53	2.84	4.22	4.60	2.53	1.92	2.21	3.79	1.63	3.06	1.51	2.49	-0.58	0.66	0.83	0.65	0.69	-1.07	0.30	1.76	0.08	0.54	0.30	-2.82	-2.17	0.51	0.33	0.73	0.88	-2.09	0.68	-0.31	-0.48	-0.90	-0.80	-0.07	0
1.97	0.14	0.61	-0.69	-1.38	0.62	1.12	1.09	0.18	1.13	3.48	1.92	5.27	6.33	5.93	4.67	4.10	3.11	1.02	0.16	-1.33	-0.96	-0.34	0.45	-0.37	-1.06	-0.70	-0.39	0.49	0.57	-0.62	-0.76	0.14	-0.84	-1.28	-0.37	0.80	-0.22	-0.36	0.90	0
0.32	0.65	0.87	0.63	1.68	1.33	1.36	-0.87	1.10	3.16	1.63	2.25	2.79	1.98	4.34	2.36	3.58	4.62	-0.13	1.21	-0.35	0.01	0.98	-1.47	1.87	0.48	-0.75	0.57	0.43	-0.57	1.97	1.33	-2.26	-0.25	-0.80	0.12	1.94	0.80	-0.58	-0.10	0
-1.22	-0.20	0.60	0.59	-0.93	1.24	0.87	3.52	3.96	3.57	5.91	6.22	4.98	2.56	2.98	2.29	0.27	-1.56	0.99	-2.15	0.30	0.02	-0.23	-1.38	0.89	-0.88	0.63	-0.33	1.33	-0.05	1.07	0.55	-0.57	-0.14	-0.98	-0.24	2.03	1.58	0.39	0.80	1
-0.27	0.39	-0.66	1.68	0.98	-0.20	-0.95	0.73	0.53	0.43	0.85	3.21	4.45	4.80	4.74	3.87	4.14	1.16	1.65	-0.84	0.39	-1.07	-0.68	0.26	-0.66	-0.84	-2.02	0.10	-1.33	1.09	0.71	1.58	-1.42	0.38	-0.65	-0.68	2.25	0.61	-0.82	1.75	2
-1.43	-0.40	-0.61	0.53	1.62	-1.22	-1.80	0.19	-0.54	2.39	0.97	2.33	3.94	5.37	5.95	6.63	5.19	3.05	3.23	0.98	0.37	-1.29	0.89	0.16	0.46	0.65	1.09	0.50	-1.10	1.79	0.36	0.86	0.40	2.43	-0.42	1.24	0.41	-1.33	2.61	0.60	2
-0.73	-0.66	0.94	-0.66	1.57	-0.13	1.40	1.27	1.37	-0.26	2.68	1.46	4.36	4.28	2.79	2.24	4.61	1.86	2.19	1.15	-0.87	0.70	0.56	1.24	1.71	2.61	-0.32	0.36	-1.22	0.32	-0.50	0.51	-0.87	-0.96	-0.08	-0.92	1.29	0.79	2.72	-1.13	0
0.37	-1.85	1.66	1.48	-0.04	1.84	1.12	1.72	-0.12	1.41	3.42	4.31	2.24	2.24	5.08	5.86	2.81	0.35	2.71	-1.30	0.55	-1.56	1.79	-0.44	-0.57	0.93	-0.87	0.22	0.02	-0.69	0.14	-0.19	-0.07	-0.01	2.52	-0.40	-1.87	2.44	-1.19	-1.35	0
-0.34	-0.62	1.80	2.97	1.03	4.15	2.57	3.29	2.80	1.94	2.31	2.09	3.41	4.03	3.59	2.15	1.12	2.37	2.14	1.48	-0.83	-0.77	0.27	-1.16	-0.25	-0.81	-1.90	2.30	1.24	1.15	0.39	-0.60	2.22	0.55	1.94	-0.56	-0.54	0.81	0.15	0.98	0
0.57	-0.32	0.95	-0.50	-0.24	-1.01	0.43	1.63	0.55	2.21	4.44	5.27	4.60	5.02	4.88	5.29	2.51	2.64	1.16	0.79	-0.16	-0.37	0.53	0.30	-0.96	0.08	0.27	-0.44	1.57	-0.85	-0.85	1.71	-0.24	0.32	2.31	0.57	0.76	0.03	0.18	-0.67	2
0.22	-0.53	-1.53	-0.21	1.30	1.75	0.42	2.28	3.72	6.01	5.97	3.59	3.73	3.31	2.92	1.00	0.66	0.47	-1.45	0.73	-0.13	1.60	0.53	0.49	0.11	0.65	1.80	0.67	0.96	-0.27	-0.24	-0.16	-0.23	0.54	-0.44	-1.06	0.42	2.25	0.18	-1.62	2
-0.86	2.10	1.32	-0.04	0.20	1.00	2.41	1.13	1.10	1.87	1.13	3.89	3.42	2.91	5.12	4.55	3.15	4.50	3.28	1.73	-0.14	-0.86	-0.84	-1.44	1.44	-0.22	-1.03	0.15	-1.96	1.09	0.47	0.32	1.26	-0.14	0.13	0.79	1.40	0.33	0.34	1.13	2
-1.09	1.22	0.67	1.29	-2.05	0.98	0.85	-0.18	-1.21	0.68	1.98	3.75	3.87	4.78	3.35	5.59	4.65	3.27	1.26	1.03	-1.29	-0.63	-1.68	0.20	1.03	0.35	-0.60	0.35	-0.20	0.95	0.38	1.85	0.24	0.47	-0.25	-0.48	-0.55	-0.19	-0.36	-0.82	0
1.16	0.59	1.44	0.99	2.41	3.50	5.15	3.38	2.79	2.64	2.90	1.36	-0.34	0.60	0.51	1.04	2.12	1.04	-0.56	-0.89	-0.90	-0.30	1.02	-1.13	-1.28	0.99	1.55	0.44	1.16	0.94	0.02	1.16	-2.37	0.74	-1.08	0.01	0.58	0.82	-1.06	-0.68	0
0.19	0.57	-0.84	-1.41	-0.53	-0.96	0.20	1.16	0.84	1.15	3.36	4.53	3.78	4.38	6.04	3.63	2.33	3.48	1.21	2.59	0.30	0.88	0.97	0.67	-1.00	-0.16	-1.63	-0.50	-1.15	-1.64	0.80	-1.51	0.71	0.27	-0.77	0.64	-1.20	-0.49	0.74	0.18	2
-0.52	0.62	-0.60	0.72	-0.16	0.36	-0.36	1.92	0.24	0.29	1.54	3.59	3.77	4.84	7.34	4.17	4.22	2.39	0.83	0.41	1.01	0.56	-1.23	-0.36	-1.60	-0.29	-2.61	-0.94	-1.84	0.24	-0.10	0.66	-0.48	0.16	-0.41	-0.27	0.05	-0.46	-0.20	0.58	0
0.37	0.91	0.20	2.36	0.53	-0.00	0.44	1.63	0.21	2.75	2.36	3.05	2.73	4.14	4.56	4.39	2.05	3.93	-0.32	1.10	0.33	1.18	-0.60	-0.01	0.18	0.24	-0.70	0.63	-0.63	0.11	-0.14	0.52	-1.58	-0.60	1.19	-1.26	0.31	-0.23	-1.69	0.36	0
0.38	0.20	-0.89	-1.05	-1.79	0.36	1.40	0.86	0.76	3.56	2.31	4.46	4.19	3.76	5.77	2.44	3.49	1.72	1.84	-0.20	-0.84	-0.42	-0.22	1.13	1.02	-0.81	-0.91	-1.36	-0.50	1.84	-0.08	-0.73	0.73	-0.52	0.59	1.29	0.41	0.71	-1.25	-2.01	2
-0.96	0.68	1.55	3.38	4.02	4.03	6.89	3.07	3.74	2.90	3.61	1.76	3.14	-1.97	-0.25	-0.53	0.77	0.92	-0.83	-0.41	0.81	0.92	-0.05	0.96	-0.47	0.87	0.09	0.17	1.18	0.74	-0.46	2.65	-0.12	0.48	-0.24	-0.76	0.52	-0.26	0.52	-0.02	0
0.23	2.00	1.09	2.61	2.81	2.56	5.20	4.45	4.63	4.19	5.06	2.32	0.89	-0.22	1.72	0.78	0.18	0.10	-0.61	-0.66	0.04	-1.09	-1.98	0.47	-1.31	-0.23	2.26	-0.55	0.50	-0.21	-0.06	0.48	0.18	-0.39	0.58	0.83	-0.52	-0.62	-1.61	0.47	1
1.35	1.14	-0.92	-0.25	1.04	0.30	0.59	0.04	1.58	3.30	5.18	4.03	3.90	4.62	4.66	2.93	2.72	-0.02	0.62	0.57	0.45	-0.27	-0.44	1.11	0.35	-0.20	-0.69	0.05	0.29	0.13	-1.40	0.28	0.29	-0.23	0.29	-0.24	0.08	-0.69	-0.27	-0.92	2
-0.84	-0.83	2.19	2.11	3.53	4.13	5.51	4.63	4.18	4.38	4.90	3.52	1.83	0.95	-0.38	-0.49	0.08	-0.37	-0.22	0.19	-0.27	-1.27	1.33	-1.43	1.12	-0.22	-0.03	1.43	-0.84	-0.09	-0.44	-1.00	-1.46	-0.44	0.03	0.07	-0.36	1.94	-0.84	-0.35	1
-0.12	0.38	1.19	-1.06	0.21	0.79	2.10	2.47	1.08	0.16	0.47	1.82	3.92	3.49	5.14	5.03	2.63	2.79	1.24	1.30	0.37	-1.00	-0.37	-0.95	0.36	0.83	-0.97	0.62	0.21	-0.13	-0.79	-1.25	0.76	1.91	3.55	0.97	-0.11	0.25	0.88	-1.34	0
0.80	-0.25	-0.09	-0.64	2.35	2.25	1.67	3.69	2.63	5.07	4.41	5.97	4.19	3.00	1.80	0.43	-1.11	-0.01	-1.38	0.07	0.42	0.54	0.31	-2.32	0.14	-0.37	-0.91	0.64	0.72	-1.78	0.37	0.89	0.28	0.03	1.20	0.25	-0.45	-0.32	-0.15	-0.60	1
-1.55	0.35	-1.43	0.51	1.30	1.47	2.54	2.28	1.12	0.83	3.78	3.23	4.37	3.72	2.73	2.63	2.29	2.71	0.59	1.08	0.57	1.02	0.27	-1.00	-0.84	0.45	-0.11	-0.94	-0.67	-1.21	1.50	-0.48	0.28	-0.76	0.31	1.55	1.05	-1.06	0.08	-0.43	0
0.86	-0.39	1.02	-2.10	1.66	1.03	1.21	1.15	3.44	2.64	5.36	2.26	5.42	2.90	3.47	0.49	-0.13	0.85	-0.25	-2.16	-0.65	-0.60	-0.93	-0.11	0.61	-0.16	1.10	-0.03	-1.27	1.14	0.48	-0.64	-0.21	-0.95	-1.16	1.77	-0.90	0.51	0.02	0.05	2
0.21	0.49	0.10	0.95	-0.43	0.15	0.94	2.08	-0.16	0.24	-0.43	3.08	4.66	3.45	4.59	3.35	-0.15	2.28	-0.62	-1.23	-0.12	0.61	0.07	-0.10	0.93	0.18	0.06	2.10	-0.49	0.51	-2.00	0.64	-1.19	0.58	1.69	0.75	-2.14	2.41	1.28	-1.22	0
0.54	-0.25	0.97	1.18	-0.07	1.45	2.50	4.03	4.26	3.80	4.28	1.45	1.09	0.08	0.39	1.66	-0.73	-0.92	-1.15	1.15	-1.40	-0.32	1.43	0.81	-1.74	-0.48	0.02	-0.50	0.25	1.12	-0.74	1.87	-0.08	2.03	1.15	-0.34	-0.67	-0.60	0.99	-0.03	1
-0.51	-0.15	2.73	3.14	4.85	4.68	4.29	4.63	3.84	2.89	2.17	2.87	0.12	1.15	-0.80	0.73	1.46	-1.68	0.40	-0.10	0.91	-2.75	0.97	-0.52	0.05	-1.14	1.20	1.10	0.13	-0.86	0.61	1.25	-0.05	-1.38	0.79	-0.28	-2.05	-1.72	1.39	-1.36	1
0.93	-1.05	1.56	0.83	2.20	-0.60	0.99	1.79	3.80	2.70	3.90	5.80	4.72	4.81	2.27	5.04	1.87	-0.05	0.64	-0.17	1.22	-0.95	-0.21	-0.92	-1.41	-0.06	-1.04	-1.51	-0.97	-0.07	-0.09	0.29	-0.31	-0.34	-1.96	0.71	-1.39	1.41	-0.11	-0.78	2
0.96	-0.71	2.39	3.30	1.84	5.00	2.52	4.93	4.98	1.68	5.03	3.48	2.00	2.58	1.04	1.47	0.42	-0.55	1.49	-0.93	-1.41	-1.02	-0.28	1.14	0.46	0.03	-1.69	-0.09	0.63	1.03	0.35	0.56	1.68	-0.26	-1.48	-0.81	0.27	-0.33	-1.26	0.74	1
-0.67	0.67	-0.10	-2.02	-1.54	1.30	-0.18	0.36	1.25	1.72	3.48	4.08	4.19	4.38	3.46	3.85	3.65	2.70	2.04	-1.14	-0.99	0.91	-0.54	1.49	-0.67	0.27	0.64	0.72	-1.09	-1.63	0.99	-0.10	-0.62	1.30	0.19	0.36	-0.46	-0.49	1.01	0.77	2
1.70	0.21	-0.20	0.67	0.17	-0.16	-1.07	0.93	1.10	0.51	2.10	1.89	4.42	6.57	5.87	5.40	3.05	0.52	1.32	0.24	0.39	-0.40	-1.36	0.53	1.56	0.75	-0.30	0.60	-0.05	-0.01	0.09	1.26	0.65	0.16	0.93	-0.23	-1.62	0.23	-0.33	1.20	2
0.57	0.13	0.62	1.98	2.22	2.60	2.70	0.76	0.67	2.14	1.87	2.68	2.66	3.44	3.04	1.87	3.62	1.31	1.15	-0.85	1.96	0.94	-1.00	1.24	0.42	1.78	-1.78	1.29	-1.12	-0.63	1.66	0.68	0.34	0.45	0.05	-0.13	0.26	-0.38	0.91	0.37	0
0.12	-1.83	0.30	2.25	3.54	1.79	3.56	4.52	3.95	3.85	1.68	5.25	1.46	3.48	0.84	-0.98	-0.71	-0.45	0.73	2.56	2.33	0.75	0.52	-1.79	-1.35	-0.75	-2.75	-0.55	-1.17	1.74	-0.52	-0.50	1.09	0.50	2.24	-0.57	-1.66	-0.68	1.30	0.66	1
-0.16	0.00	-0.90	-0.84	-0.68	1.79	-0.02	2.78	3.15	5.36	3.45	5.94	5.38	4.04	2.55	1.75	0.29	1.81	0.12	0.89	1.21	-0.16	-0.14	0.87	2.07	0.70	-0.05	1.02	1.43	-0.15	-0.19	-1.51	-0.73	0.39	0.57	1.46	-0.28	0.14	-0.24	-1.48	2
-0.22	1.28	0.87	1.74	2.04	4.53	4.05	4.01	4.69	2.18	3.11	3.00	1.84	-1.29	0.98	1.49	-0.23	-1.62	0.72	-0.36	-0.08	-1.50	0.79	-0.77	1.31	0.93	0.36	1.06	0.25	-0.20	0.73	-0.42	-1.95	-0.09	-0.51	0.32	0.17	-0.97	-1.77	0.36	1
-1.93	-0.21	1.27	2.99	2.94	3.13	3.09	3.83	3.30	2.24	2.01	0.99	1.19	1.18	1.14	0.93	-1.48	0.33	-0.43	-1.08	0.83	3.10	-0.56	0.54	-0.47	0.08	-1.56	-0.79	-0.43	1.72	0.73	0.51	1.68	-1.45	0.71	0.03	1.19	-0.20	0.55	-0.10	1
-0.91	-0.23	1.15	0.65	1.88	1.15	0.48	0.99	2.91	1.40	2.01	2.11	5.14	1.83	5.69	2.94	3.51	0.65	-0.56	0.12	-0.72	0.37	0.11	-1.55	-1.65	0.08	0.04	0.13	-0.44	0.83	0.25	-0.58	0.03	0.03	-0.86	-1.26	0.69	1.05	-1.14	-0.86	0
-0.38	-0.14	0.54	2.63	2.11	3.56	4.17	2.85	2.70	4.25	4.04	1.51	-0.51	2.92	1.38	0.91	1.14	2.52	1.68	0.67	0.98	-0.40	-0.20	-0.62	-1.21	0.06	-0.88	-0.68	-1.35	0.28	-0.59	-1.95	0.48	0.89	1.11	0.52	1.19	0.82	0.85	0.69	0
-0.94	1.28	-0.88	2.11	2.24	3.31	4.58	4.41	4.76	3.77	3.47	1.27	2.33	1.14	1.69	2.96	-0.09	0.71	-0.08	-1.31	-1.18	-1.32	0.51	-0.83	1.60	0.54	-0.81	-0.46	-1.48	-1.26	-0.94	0.55	-1.73	0.84	0.34	0.34	0.77	1.05	-0.20	0.66	1
-0.24	0.99	1.11	0.17	-1.19	0.33	-0.52	4.37	2.33	2.69	3.00	3.74	3.57	1.89	3.75	1.90	2.61	0.23	0.57	-0.76	-0.74	-1.00	-1.90	-0.83	2.17	-1.66	0.23	-0.88	0.54	2.32	1.18	1.37	-0.84	0.70	0.64	-0.21	0.41	-0.62	0.22	0.81	2
-0.59	-0.24	1.46	0.95	1.17	1.58	1.79	1.20	0.87	3.30	2.44	-0.21	3.38	3.87	3.68	2.19	2.25	1.12	-0.43	1.58	-0.08	0.12	-0.37	0.04	0.36	-0.08	0.12	-0.53	0.87	1.03	-0.11	1.04	0.41	2.13	-2.08	0.67	0.62	-1.09	1.59	0.61	0
-0.87	1.04	4.18	0.11	0.23	-0.61	1.26	0.97	0.31	2.35	2.02	2.92	3.22	4.15	7.62	5.86	4.63	4.79	1.18	0.64	-0.91	-0.34	0.33	0.32	0.33	1.14	-0.98	0.37	-0.36	1.06	-1.77	-1.59	-1.91	-0.88	-0.14	-0.25	0.98	0.08	0.45	0.51	0
0.94	-1.23	0.78	0.28	-0.00	-0.59	1.07	0.26	0.71	-0.37	1.85	3.03	3.99	3.76	6.31	4.03	3.29	3.89	1.94	1.30	-1.61	-1.55	1.41	-0.11	0.50	-1.45	-0.08	-0.97	0.35	-0.28	1.08	1.81	0.25	0.86	-1.56	2.20	-0.03	-0.09	-0.35	-1.65	2
0.23	-1.84	1.88	0.63	2.17	1.67	5.75	5.65	4.52	6.00	3.74	1.29	2.72	1.62	1.92	-0.43	0.67	-0.54	1.19	0.27	0.65	0.00	1.62	-0.17	0.48	0.22	1.06	2.08	0.72	0.03	0.25	-0.35	-0.44	-1.06	-0.55	0.21	-0.64	0.70	-0.66	-0.72	1
-0.08	-0.22	0.13	-0.78	0.17	0.67	2.92	2.78	3.50	4.58	6.88	3.16	2.77	3.95	1.73	2.58	0.13	0.87	-1.73	-0.24	1.45	2.05	1.41	-0.14	-1.77	-0.54	1.30	0.13	0.28	-0.46	-1.07	0.55	-0.97	-0.13	0.35	-0.65	0.21	0.74	1.11	-0.14	2
-0.71	0.25	1.16	-0.43	1.15	0.52	0.14	-0.13	-0.94	1.06	2.88	2.81	4.04	5.09	5.85	4.43	4.33	1.18	1.30	1.16	0.49	-1.51	0.84	0.43	0.27	2.31	0.12	0.46	-1.63	-0.88	0.50	-0.41	0.73	0.86	0.55	-0.13	1.16	2.22	2.21	-0.77	0
-1.61	-0.10	1.25	-0.76	2.00	2.47	0.10	1.81	0.23	2.38	2.03	2.93	3.18	3.35	3.39	3.03	1.87	2.44	1.37	0.55	-0.50	-0.46	1.37	-0.67	1.12	0.82	0.38	-0.28	0.37	1.03	-0.63	0.07	0.26	1.51	0.48	-0.77	-1.32	0.07	-1.70	1.17	0
-0.23	-0.13	1.16	-0.39	1.10	-0.27	0.11	-1.27	2.69	2.74	1.49	1.29	4.75	3.13	7.64	3.52	1.66	3.74	0.63	0.11	-0.26	1.50	1.72	1.34	0.10	-0.13	1.38	0.57	0.34	-0.25	0.20	-0.11	-0.27	1.10	-1.26	-0.22	0.27	-0.05	1.07	1.06	2
-0.02	-0.05	-0.91	-0.55	1.84	0.70	0.32	1.55	2.14	2.62	3.19	4.54	4.14	3.37	4.38	1.14	1.24	2.24	-1.36	0.92	-0.13	-1.01	-0.37	-0.37	0.03	-0.03	-0.72	-0.51	-0.33	-1.04	-0.60	-2.14	1.96	-0.06	-1.53	0.39	0.01	-1.10	0.68	1.27	2
1.15	0.78	1.03	0.87	0.33	-0.84	1.85	0.39	1.00	1.58	3.51	3.70	4.51	5.51	7.29	4.99	4.50	2.85	2.27	2.08	0.57	0.53	-1.99	0.36	-0.82	-0.57	-0.46	1.65	-1.37	-0.41	0.15	0.06	0.01	1.31	0.71	-0.78	-0.77	-1.25	-1.53	-1.12	2
0.34	0.18	2.45	3.61	3.30	3.52	5.61	3.53	4.86	4.63	1.74	1.90	0.48	1.40	0.10	1.23	0.16	-1.13	1.32	0.01	0.03	1.74	-0.07	-0.42	-0.55	1.64	0.90	1.94	-1.88	0.72	-0.92	-0.54	-1.72	1.09	-0.15	0.96	0.22	-0.56	2.75	-2.02	1
0.81	-0.96	0.36	0.96	1.02	-0.55	1.45	3.32	1.91	6.45	4.53	3.64	4.47	5.27	1.19	0.56	0.80	1.44	-0.56	0.30	1.03	-1.36	-0.49	0.32	0.72	-1.05	0.47	-0.04	-2.05	-0.70	0.90	-1.41	0.08	0.75	0.52	-0.60	-0.79	0.60	1.20	-0.88	2
-0.99	0.12	0.84	3.72	1.77	2.31	1.34	1.25	3.09	1.75	2.48	0.97	2.58	2.23	3.17	3.40	1.46	2.23	2.25	0.26	-0.10	-2.32	-1.12	-0.73	-0.20	0.67	-1.83	0.04	-0.44	1.89	0.89	-0.26	-1.12	0.99	-0.99	1.34	-0.58	-0.40	0.85	-1.22	0
0.18	-0.75	-1.16	2.92	0.68	2.74	4.94	4.89	3.18	4.46	4.52	3.09	2.35	2.05	1.73	0.18	-0.16	1.20	0.69	0.69	-0.78	-0.61	0.59	-0.60	0.51	-0.30	-0.45	-1.73	1.80	0.71	-0.49	0.63	1.43	1.65	0.13	-1.52	0.47	0.13	0.16	0.52	1
-0.15	-2.14	1.70	-0.70	2.48	0.61	0.36	0.26	-0.26	1.88	1.50	3.04	6.18	3.60	3.45	4.79	2.40	3.41	2.09	-0.83	1.28	0.70	0.61	1.46	1.11	1.04	1.24	1.07	-0.45	-1.06	0.61	0.32	-2.23	-0.06	-1.19	-0.56	0.14	0.56	-1.32	0.65	0
0.69	-0.27	-0.02	-0.32	1.21	-1.56	-0.25	1.84	1.59	2.97	2.61	2.18	3.87	4.13	6.23	3.56	3.76	1.73	-0.86	-0.17	-0.40	-0.50	0.29	-1.84	0.43	-0.21	1.28	-0.39	-0.74	-0.39	0.39	0.22	2.38	1.54	-0.14	-0.00	-0.88	0.06	-0.94	-0.72	2
-0.24	-0.51	-0.49	0.49	-1.53	-1.47	0.54	-1.17	2.53	2.42	1.29	2.88	2.69	4.40	5.39	4.39	4.59	4.54	1.39	-0.22	2.20	-0.86	-1.60	0.05	-0.75	2.17	0.36	-1.20	-0.50	-1.03	-1.55	1.62	0.75	0.11	0.34	2.24	-0.54	-0.78	0.16	0.20	2
1.24	0.32	0.19	1.38	0.16	3.28	4.65	4.72	2.97	5.05	4.05	3.99	3.17	1.06	0.36	-0.23	-0.22	1.40	1.33	0.72	0.63	-0.05	0.45	0.68	-0.19	-1.13	-0.76	-0.01	0.81	0.30	1.81	0.15	0.89	0.31	1.11	-0.51	0.42	0.52	-0.01	0.40	1
-0.17	0.75	0.30	-0.13	-0.76	0.19	0.72	2.03	1.55	4.87	4.66	4.33	2.48	3.02	3.65	1.98	1.59	0.76	0.48	-0.47	-0.57	-0.72	-0.96	0.54	0.26	-2.08	0.35	1.72	0.40	0.55	-0.27	-0.38	0.51	1.23	-0.42	-1.91	-0.93	-0.04	0.13	0.72	2
-0.22	0.18	0.47	0.48	1.92	1.00	1.90	3.02	2.90	4.50	3.62	4.90	4.27	2.80	2.38	2.33	1.45	1.48	-0.48	0.38	0.63	0.44	0.86	-1.57	0.39	-0.79	-0.95	-0.42	-0.99	0.65	0.75	0.84	-1.30	0.39	0.13	-0.28	-0.71	0.27	1.27	-0.08	2
-0.75	1.13	0.61	3.14	3.96	2.98	4.88	6.83	2.81	4.10	2.49	2.31	1.09	1.71	-1.98	2.38	0.26	-0.12	1.06	0.13	0.37	-1.37	-0.58	-1.09	-0.05	-0.43	-0.73	2.79	0.62	0.75	0.41	-0.72	-1.13	0.88	-1.88	0.85	0.07	-0.51	1.40	-0.61	1
-0.00	0.79	2.56	1.63	1.10	3.29	0.53	0.83	0.89	-0.55	1.94	2.03	2.11	4.36	3.91	3.26	2.91	2.47	0.87	0.47	-0.21	0.68	2.26	0.63	1.03	0.21	0.09	0.96	-0.64	0.85	1.14	-1.65	-1.61	0.90	-0.40	-0.74	-0.98	0.37	-0.82	-0.81	0
0.45	-1.28	0.44	1.54	1.02	0.38	2.79	2.55	1.36	0.46	2.11	3.95	2.51	3.43	5.13	3.89	3.34	3.58	2.12	-0.36	-1.40	0.31	0.30	0.91	0.24	-0.85	0.38	-1.02	0.64	1.29	2.31	0.74	-0.34	-0.17	0.18	-0.12	-0.76	-2.32	1.46	-0.55	0
1.87	-0.28	-0.44	0.03	0.70	2.39	3.02	2.97	3.93	4.97	4.52	4.87	3.22	1.04	1.84	-0.72	0.06	0.31	-0.54	-1.09	-0.12	1.66	-0.96	-1.31	-0.80	0.56	1.48	-0.12	-0.52	-0.92	-0.81	-2.23	-0.59	-0.20	-1.39	-0.76	0.40	-0.16	0.20	0.94	1
0.62	1.89	1.27	1.86	2.52	4.20	5.44	3.62	5.01	3.66	1.00	1.12	1.14	-0.08	-0.20	-0.49	-0.07	-0.84	2.43	-0.60	0.37	0.73	-0.50	-0.09	0.91	-1.05	1.00	-1.87	0.29	0.35	0.26	-0.55	0.06	-1.43	0.65	-0.69	0.12	1.08	-1.25	0.29	1
-1.06	-0.35	2.03	1.87	1.06	1.58	3.20	2.70	1.93	5.86	5.19	5.39	2.48	1.03	1.95	-0.94	-0.03	-1.19	0.94	-1.28	2.32	-0.73	-1.15	-0.38	0.01	-1.83	0.33	0.07	0.42	1.39	0.64	0.63	0.29	0.40	-0.09	-1.34	0.78	-0.79	-0.28	-1.79	1
-0.49	0.63	1.65	2.27	1.40	2.83	2.83	0.99	2.50	2.19	2.38	1.00	1.72	1.91	2.71	2.74	3.72	1.23	2.21	1.67	-0.53	1.11	-0.68	1.22	-1.86	-0.39	-0.31	-0.54	1.22	1.19	0.46	0.40	-0.25	0.38	-1.11	1.56	-1.49	-0.23	-1.13	2.32	0
0.61	0.69	-0.13	0.28	0.17	1.89	3.74	0.24	1.49	0.97	2.28	2.26	2.19	2.24	3.44	3.36	3.66	2.82	2.33	0.46	0.07	0.41	-0.41	-2.69	1.52	-0.52	-0.09	0.40	0.66	-1.20	-0.44	2.18	-1.66	1.92	1.50	-0.72	-0.43	-0.88	-1.36	0.58	0
-1.14	2.11	1.05	2.98	2.25	2.34	5.44	3.42	3.56	3.60	1.21	2.34	1.17	0.10	0.68	3.72	0.28	0.77	2.20	1.29	0.82	-1.61	2.03	-0.35	2.27	2.53	-0.44	-1.66	0.17	-0.62	-0.76	0.31	-0.32	2.89	-2.37	-0.94	0.04	1.13	0.52	0.03	0
0.46	0.77	0.64	0.56	1.83	3.18	2.74	2.08	3.03	2.20	0.64	3.00	2.83	3.18	4.01	2.46	2.02	2.93	0.93	0.09	0.79	0.80	1.21	-0.85	-1.85	1.97	0.52	-1.76	1.15	-0.56	0.28	0.29	0.16	-0.07	0.11	-1.19	0.53	1.53	-1.39	-0.59	0
0.24	-0.71	0.72	-0.29	-1.23	0.39	-0.59	0.18	2.17	2.58	3.56	2.36	6.09	5.17	4.32	4.27	2.08	0.20	3.34	0.52	0.10	0.35	0.17	-2.55	-0.83	0.40	-1.19	-0.83	-2.35	0.08	1.78	-0.71	-0.65	-0.51	-0.90	0.96	0.43	0.05	-0.24	2.43	2
-1.38	1.00	1.28	3.64	2.69	4.59	7.26	4.55	1.97	1.47	2.63	2.78	1.27	0.48	0.51	1.77	2.15	-0.61	2.17	0.78	0.22	-2.04	-0.55	-1.19	0.03	0.23	1.26	1.22	-0.98	0.65	1.06	1.61	-1.95	-0.66	1.02	0.35	0.69	0.70	0.32	-1.97	0
0.52	1.03	-0.50	0.41	1.68	0.18	1.24	0.29	1.31	1.67	1.42	2.43	3.66	1.88	2.79	4.45	3.39	2.63	2.44	1.54	-0.03	-0.07	-0.06	-1.03	0.90	0.43	-0.22	1.06	0.82	1.28	-0.85	-0.85	-0.87	-0.12	1.32	-0.21	-0.87	-1.80	0.29	-0.43	0
-1.76	0.34	1.05	1.15	1.83	1.68	3.99	2.26	0.86	1.77	0.82	1.09	2.60	2.14	2.45	3.41	1.77	1.89	1.80	0.43	0.60	3.71	-0.20	-0.41	-0.99	-1.12	0.84	0.79	-0.30	1.72	1.12	-1.05	-1.56	0.92	0.68	0.01	0.55	-1.48	0.43	0.12	0
1.09	-0.85	-0.12	-1.00	0.20	1.40	1.88	2.76	4.38	4.09	6.44	5.44	1.87	2.56	3.67	1.95	1.49	0.79	-0.85	1.56	2.64	-0.45	-0.16	0.60	-0.04	0.03	2.81	0.42	0.25	-0.13	0.51	-0.75	-0.00	-0.28	0.59	-0.16	0.18	1.30	-0.40	1.31	2
0.06	0.18	0.03	2.02	1.15	4.48	5.05	2.98	5.26	3.84	4.02	3.54	2.75	2.08	0.55	-0.94	0.31	-1.35	1.17	0.10	1.03	1.93	-0.40	-0.73	0.56	-0.23	-0.84	-1.60	0.97	1.74	1.01	0.24	1.38	-0.17	-0.22	0.27	3.09	0.71	0.66	-1.35	1
0.96	1.01	1.53	0.74	1.27	3.49	2.98	2.72	3.70	5.21	4.01	2.67	1.49	1.52	2.02	-0.40	0.46	-0.43	-0.01	0.17	0.57	-0.62	-0.44	0.31	-0.74	-0.94	0.38	-0.76	-1.37	-0.02	0.13	-0.11	0.21	0.07	-0.36	0.73	1.47	0.75	-1.17	1.39	1
-0.63	1.51	1.87	1.72	3.13	4.61	8.24	4.69	2.71	4.61	2.17	4.21	0.72	0.23	1.77	1.73	-0.31	2.01	-0.38	1.05	-0.46	-0.95	-0.78	-0.50	0.57	-0.16	0.92	-1.02	-0.68	0.50	-0.68	-0.63	-0.37	-0.04	-1.29	-0.23	-0.95	0.21	1.09	1.43	0
0.12	1.02	0.88	1.43	-0.29	1.00	2.58	2.91	3.75	5.79	4.21	3.44	3.77	0.91	1.75	1.26	-0.27	1.00	-1.09	-0.70	-0.10	-1.85	-1.57	-1.45	-0.39	0.09	2.89	-0.16	0.69	1.63	-1.48	0.83	0.76	-1.26	0.24	-1.81	1.51	0.99	1.18	0.84	1
0.32	0.44	-0.76	-0.17	-1.43	1.20	0.42	2.74	3.40	5.68	6.06	4.10	4.64	3.02	2.96	0.41	0.33	-1.62	0.11	-0.90	-1.16	-0.92	-1.02	0.30	-0.23	0.86	-0.89	-1.91	0.32	-0.28	0.52	-1.31	0.05	1.21	-1.52	-0.54	0.63	0.07	-0.39	0.60	2
-2.29	-0.76	1.81	0.72	-0.38	1.55	0.98	1.77	3.24	4.60	3.72	1.77	3.85	2.28	3.40	3.33	1.64	1.26	1.62	0.90	-1.48	-0.24	-0.21	-1.82	-0.68	0.65	-0.17	1.24	0.99	0.59	0.37	-0.50	-0.69	0.12	-1.09	2.33	0.43	-0.78	0.93	0.18	2
-0.05	0.92	0.15	3.39	5.12	4.51	4.50	4.99	1.81	3.58	1.09	1.22	-0.19	1.12	0.68	0.61	0.93	-0.37	0.27	1.15	0.50	-0.47	-1.24	-1.22	0.28	-1.62	0.00	0.01	-1.10	1.83	0.95	-0.33	0.85	-0.14	-0.16	1.85	-1.56	-0.93	0.65	1.72	0
-0.93	1.35	1.37	1.41	5.59	5.87	6.18	6.01	5.02	4.04	2.36	0.18	0.62	0.58	0.80	2.41	-0.58	0.63	0.71	-0.30	-0.50	0.22	1.93	0.12	-0.36	0.18	1.56	-0.70	-0.98	-1.49	0.31	0.22	0.97	1.13	-0.02	1.17	-0.01	-0.46	-0.53	-0.78	0
-1.46	-0.61	1.43	0.99	0.88	1.18	1.56	2.31	2.41	0.79	3.33	1.25	3.67	4.33	4.54	4.21	2.48	2.45	1.57	2.15	0.91	-2.07	0.62	-2.17	0.18	-1.70	0.04	0.39	2.39	-0.32	-0.95	-1.36	0.61	-0.77	-1.45	0.89	-0.74	-1.24	0.44	-0.76	0
0.87	1.98	0.62	2.24	1.74	2.76	2.05	3.08	2.67	1.02	2.54	2.80	2.51	4.02	3.60	2.64	2.08	1.40	0.81	0.84	0.59	0.18	1.61	-1.18	2.18	0.90	-2.27	0.18	-1.84	2.12	-0.90	-1.12	1.88	-1.79	1.03	0.91	1.65	-0.74	0.44	-1.47	0
1.34	-0.33	2.64	3.33	0.66	2.26	2.60	0.59	0.40	-0.57	2.15	2.60	1.71	4.51	3.73	5.44	3.34	2.38	1.48	1.44	0.07	-0.89	-0.61	-0.79	1.09	-0.38	-0.21	-0.98	-0.50	2.18	-1.91	-0.43	0.99	1.40	-0.10	-0.58	1.53	-0.67	0.58	0.43	0
-0.33	0.04	0.55	-0.06	0.02	1.61	0.59	1.03	3.96	4.16	5.37	5.19	4.22	2.46	1.84	0.97	1.13	0.53	0.42	-0.50	0.06	0.07	-1.46	-1.24	-0.90	0.42	-0.02	0.77	-1.27	0.16	-0.74	0.57	0.03	-0.43	1.60	-0.91	0.24	-1.48	-0.79	-0.94	2
0.33	1.20	-2.14	-0.11	-0.94	1.05	2.81	3.09	4.51	4.76	6.42	6.13	4.55	3.75	2.31	2.87	-0.53	1.44	1.08	-1.09	1.52	0.23	-0.19	0.32	-0.67	0.29	0.50	0.62	2.43	1.89	-0.39	0.44	0.09	-0.65	0.15	-0.68	-0.40	-0.60	-0.53	-0.44	2
1.24	0.91	0.25	0.57	-0.87	0.90	1.24	0.18	0.83	1.49	1.88	2.40	3.51	3.79	3.95	4.28	3.83	1.77	2.27	1.43	-0.11	-0.96	-0.04	-1.43	0.37	-1.54	-0.07	1.58	-0.68	-0.28	-0.74	0.75	0.38	0.67	1.64	1.71	1.33	-0.30	1.77	0.42	0
1.12	0.45	1.54	-0.26	-0.07	3.91	5.63	3.46	3.85	5.04	3.79	3.01	3.84	2.31	1.10	1.74	0.40	-0.17	-0.43	0.96	-1.11	-0.74	-0.75	0.16	0.18	1.46	2.74	-0.18	0.29	0.43	0.27	-0.02	2.87	-0.41	0.56	-0.22	1.76	1.59	0.11	0.10	1
1.02	-0.18	-0.24	0.42	-1.65	-0.62	0.49	0.15	1.61	0.74	0.93	3.73	3.58	4.28	6.08	3.78	4.11	2.54	2.43	1.44	0.45	-1.15	0.22	-0.89	0.17	-1.31	-0.99	0.55	-0.13	1.31	-1.17	0.71	0.66	-0.39	-0.44	-1.11	-1.01	0.04	0.25	-1.08	2
-1.01	2.99	2.77	2.77	2.37	3.73	7.60	3.98	4.84	2.90	3.60	0.41	1.53	1.31	1.24	-0.90	0.74	0.73	0.31	2.13	-1.51	0.55	1.44	-1.15	0.26	-0.79	-1.61	-1.57	-0.60	1.73	0.44	-0.20	-2.04	-1.82	-0.03	0.40	0.07	0.04	-1.00	-0.61	1
-1.98	2.05	2.08	1.38	2.88	4.37	6.12	4.69	3.16	-0.09	3.15	1.73	0.23	0.52	3.52	0.90	0.45	0.35	-1.25	-0.21	0.32	-0.47	1.48	0.17	0.08	-0.35	0.68	0.39	0.40	0.77	-0.95	0.12	-0.66	0.39	0.63	-1.46	-0.62	1.90	-0.44	-1.58	0
0.74	-0.39	-0.65	2.21	0.77	2.58	2.62	1.51	4.61	1.67	1.14	1.74	1.80	2.37	2.21	3.38	1.37	1.83	3.21	0.04	-0.26	0.31	1.01	0.16	1.56	0.24	0.01	0.15	-0.01	0.38	0.46	0.40	1.35	-0.38	0.19	-0.23	1.17	-1.28	-0.48	0.08	0
-0.23	0.31	0.32	-0.91	-0.28	1.55	0.66	0.38	0.74	0.99	3.01	4.03	4.13	5.46	6.92	5.52	2.79	2.92	2.79	1.45	1.42	-0.38	-1.33	0.49	-0.35	-0.37	-0.52	0.41	0.45	-0.56	1.09	0.75	0.15	2.72	1.12	1.20	0.54	0.88	0.71	-1.47	0
0.30	1.29	-0.55	0.63	-1.81	1.51	1.62	1.56	2.50	4.36	5.47	6.55	4.24	2.44	3.68	1.96	0.71	1.49	0.30	1.02	-0.26	1.37	-0.61	0.40	1.14	0.74	0.83	-0.33	-1.40	0.97	1.35	-0.31	-0.37	0.88	0.41	-1.62	0.95	-1.73	0.05	0.62	2
-1.57	0.23	-2.69	0.07	0.41	-0.26	0.79	3.33	2.48	4.03	4.06	4.30	2.67	2.66	4.17	4.55	0.98	3.33	0.94	1.65	-0.83	1.10	0.09	0.63	-1.81	0.92	0.30	-0.50	-1.99	0.51	0.69	-0.72	1.12	1.49	-0.37	0.86	-0.39	-2.52	0.72	-0.15	2
-1.21	-0.35	2.68	1.10	4.59	3.95	5.15	4.28	3.75	2.47	3.11	0.61	1.72	2.79	1.93	0.26	0.11	-0.16	-0.61	0.15	0.85	-0.63	-0.44	-1.34	-0.64	-0.29	-1.63	0.83	2.61	-0.57	0.48	-1.29	-0.52	0.93	-0.57	-0.61	-1.81	-0.56	-0.04	-1.52	0
1.80	1.04	1.73	2.90	5.05	4.56	6.52	3.75	3.63	2.13	2.83	-0.32	0.20	0.18	-1.04	0.14	-0.72	-0.52	0.42	1.56	-1.94	1.37	0.02	2.09	0.03	-1.01	-1.23	-0.72	0.97	0.31	-0.34	-0.62	-1.42	0.19	0.32	0.16	-0.36	0.95	-0.37	-0.31	1
-1.58	-0.64	1.07	1.28	-0.47	0.01	2.25	2.61	2.42	4.30	3.35	3.31	5.72	1.57	3.41	1.30	2.46	0.25	-0.18	0.67	0.55	-0.10	1.01	0.96	-0.25	-0.19	1.64	-0.28	-0.69	0.89	-0.85	-1.62	0.90	-1.51	0.61	-0.17	1.21	0.76	-3.33	1.15	2
1.59	0.21	0.84	1.74	0.90	3.65	4.40	3.95	2.70	5.59	5.56	4.05	1.90	0.67	1.15	0.47	1.44	0.62	-0.36	0.40	0.63	-0.36	1.24	-0.93	0.38	0.71	0.50	0.02	0.54	-0.22	-1.57	-1.31	0.40	-3.08	0.80	0.72	-1.52	-0.78	0.21	-0.10	1
-0.00	1.30	1.42	3.12	4.48	6.06	4.89	4.72	2.82	3.85	0.83	1.08	-0.93	0.93	1.70	1.20	-0.55	-0.31	0.15	-0.02	-0.18	0.73	-0.73	-0.01	1.39	0.14	0.24	-0.43	0.66	0.39	-0.18	0.16	2.10	1.02	1.30	1.94	-0.34	0.82	0.95	-1.80	0
0.01	2.17	2.99	2.41	4.24	3.14	5.41	5.44	4.13	2.18	1.03	-0.54	0.95	0.46	0.34	-1.03	0.54	-1.53	-0.52	-0.51	-0.42	-0.74	-1.28	1.31	-1.68	-0.18	0.32	-2.48	0.23	0.09	1.23	-0.73	0.03	0.26	0.02	-0.64	0.94	-0.99	-0.30	1.68	1
0.31	1.68	-0.50	1.14	1.68	0.29	0.78	0.22	1.48	0.74	2.11	3.88	3.68	2.44	2.90	3.12	3.52	0.86	0.23	1.42	-0.31	-0.48	-0.34	0.62	0.31	0.08	-0.27	0.86	-0.85	0.95	2.58	-0.19	0.70	-0.02	-0.88	0.70	1.53	-0.35	0.14	-0.45	0
0.59	0.36	1.28	4.31	3.10	5.85	6.60	5.98	5.17	2.79	1.96	2.00	0.94	0.28	1.93	-1.91	0.81	1.32	-1.04	1.24	-0.32	-1.35	1.50	1.86	1.62	0.57	-0.17	0.83	0.41	1.42	0.03	1.02	1.16	-0.04	1.12	0.07	1.43	-1.56	-0.10	-0.72	1
0.29	-0.66	0.10	0.95	0.43	0.61	-0.46	0.72	0.92	2.19	3.46	5.02	2.57	3.79	6.20	4.04	3.99	1.14	1.14	0.47	1.62	-0.09	-0.11	0.23	-0.27	0.16	1.47	-0.39	1.88	0.11	-1.71	-0.61	1.10	0.58	-0.38	-0.09	-0.24	0.30	-0.04	0.86	2
-1.17	0.04	0.21	1.17	-1.17	1.33	0.82	3.01	3.54	5.90	6.14	5.17	1.80	4.33	2.64	1.09	-0.64	-1.37	0.02	0.13	0.85	-0.17	-0.07	0.72	-1.31	-0.47	0.64	0.02	-0.88	-0.31	-1.88	-1.14	-0.95	0.89	-0.62	-1.76	-0.21	-1.20	-0.92	-1.06	2
0.13	1.90	0.72	-0.10	0.60	2.19	3.25	3.51	5.21	3.54	5.54	3.93	3.57	-0.02	1.17	0.53	-0.34	-0.35	-2.33	-0.51	-0.32	-0.93	1.34	1.32	-1.57	0.46	1.01	-0.62	1.79	0.09	-1.21	1.61	0.37	-2.50	-0.31	1.68	0.87	-0.95	-0.02	-0.90	1
0.09	-1.22	1.31	1.95	1.66	2.43	1.95	0.04	0.61	2.65	2.92	2.90	2.73	3.64	2.68	3.65	3.52	3.77	1.93	1.84	1.08	-1.70	1.55	0.39	0.29	-0.13	-1.01	0.52	-0.18	1.46	1.21	0.46	1.21	-0.77	-0.62	0.36	-1.92	0.52	-0.23	-0.36	0
-0.67	0.22	-0.97	1.09	0.94	2.33	0.47	1.08	3.19	2.73	4.72	4.66	3.47	5.98	3.20	3.72	4.04	0.55	2.47	-0.08	0.31	-0.24	-0.73	0.42	-0.65	-1.25	0.52	2.00	-0.02	-0.07	-2.19	1.26	1.68	1.88	-0.28	0.39	-0.60	-0.02	1.44	-0.83	2
2.79	0.14	-0.59	0.58	0.15	1.69	0.01	-0.09	1.64	1.26	1.65	2.77	2.51	5.22	4.34	6.20	4.09	3.98	2.80	0.64	1.71	-0.30	0.20	-0.42	1.18	-0.84	-0.95	-0.68	-0.06	-0.79	0.61	1.14	-0.11	-1.00	-0.00	1.45	-2.03	0.59	-0.17	0.77	2
-0.94	0.59	-0.66	1.67	1.32	2.88	3.82	2.42	3.52	3.87	5.14	4.46	2.39	3.02	-0.19	0.11	-1.53	-0.93	0.10	-0.43	-0.66	-0.12	1.18	-0.32	-0.43	0.40	1.11	-0.25	-1.01	-0.50	0.54	0.07	-1.99	0.65	-0.05	1.39	1.39	-0.58	-0.11	-2.28	1
0.27	-1.69	1.20	1.44	2.26	2.60	3.10	3.32	2.84	4.14	5.34	1.69	2.28	2.35	1.14	1.78	0.06	-0.07	-0.08	0.80	0.08	1.58	0.08	-0.72	-0.22	1.52	-2.64	0.55	-1.01	1.07	-0.53	-0.68	-1.10	-0.59	0.01	0.29	-1.47	-2.06	0.80	1.22	1
-0.58	1.12	3.14	1.44	3.46	6.20	6.22	5.16	4.06	3.67	2.64	0.21	0.88	-1.40	1.94	-0.18	1.04	1.23	0.17	0.00	-0.49	-0.35	-1.04	-0.10	-0.89	-1.36	-0.27	-0.45	0.59	0.44	-0.97	0.23	-0.40	-0.41	0.30	-0.20	0.51	1.04	1.86	0.08	1
-0.23	0.23	1.12	1.27	3.27	3.03	5.53	3.54	2.56	0.30	1.74	0.52	1.42	2.87	2.68	1.00	1.68	-0.00	1.24	0.32	1.52	0.39	0.56	1.11	0.59	0.40	-0.01	0.52	1.22	0.98	-0.59	1.10	1.11	0.88	0.36	1.42	-1.09	0.59	-0.96	-1.06	0
1.38	-0.11	-1.44	1.16	-1.36	1.24	1.66	0.84	4.25	4.75	3.63	3.87	2.73	3.79	4.02	1.75	1.55	3.61	0.25	1.89	-0.91	-0.59	-1.76	0.31	-0.98	-0.04	1.14	0.84	2.31	-0.74	-0.61	0.14	0.10	-1.64	0.03	0.04	-0.57	-0.02	-0.17	1.01	2
-0.63	0.73	0.24	2.53	2.76	4.07	5.19	5.15	7.04	4.02	6.87	3.05	3.53	2.24	1.16	1.42	-0.96	-0.35	1.30	1.04	-0.49	-0.78	0.46	-0.83	-0.82	-0.32	1.94	-0.59	0.18	1.07	-0.83	0.49	-0.98	1.54	1.55	1.52	-0.41	0.34	-0.55	-0.39	1
0.47	-0.62	-1.05	0.49	0.52	-0.34	-0.66	0.41	0.16	0.66	3.77	3.39	3.27	3.97	5.86	4.29	3.18	3.13	0.21	1.94	-0.07	0.93	-1.10	-0.80	1.50	0.34	-0.43	-0.06	0.44	-1.38	0.43	2.08	-0.74	0.82	-0.04	0.31	1.97	1.07	0.76	0.14	2
0.61	-0.28	-0.53	0.80	1.93	-1.63	0.27	1.16	0.36	0.74	3.80	3.42	4.27	4.63	3.99	4.94	2.65	3.96	1.52	0.95	-0.09	0.09	0.03	-1.48	-1.97	-0.02	-1.12	-0.50	-0.11	0.65	-0.51	1.77	2.26	-0.97	2.08	2.50	1.03	0.23	0.73	-2.51	2
-0.53	-0.53	0.12	1.39	1.84	1.80	1.15	0.13	-0.10	3.54	0.44	3.72	2.85	3.48	3.16	4.55	0.75	1.85	1.45	-0.51	1.28	-0.02	-0.04	0.27	-0.37	-0.26	-1.23	-1.99	-0.62	-1.19	0.39	1.22	1.46	0.01	-0.39	0.22	0.05	-0.45	0.70	-0.90	0
1.45	0.49	2.18	2.42	5.35	1.45	2.54	5.08	4.87	3.39	3.09	3.23	-0.05	1.71	1.66	-0.12	0.43	0.50	-0.82	-0.81	0.61	-1.95	0.49	0.00	1.71	-0.93	1.29	1.00	-2.36	0.81	-0.24	0.23	0.28	0.53	0.76	-1.60	0.60	1.08	1.92	0.61	1
0.03	-1.44	-0.51	1.73	-0.88	1.59	3.24	1.21	3.27	4.35	4.54	4.46	4.98	4.84	2.02	-0.38	1.32	-1.09	-0.44	-0.03	-1.04	3.02	-0.10	0.25	-0.37	-1.35	0.54	-0.07	1.54	-0.29	-1.82	-1.04	1.25	0.02	-0.58	-1.46	-1.96	-0.28	1.05	0.04	2
-0.20	0.78	0.21	2.93	2.50	4.78	3.58	5.05	4.30	4.48	1.79	3.49	-1.02	-0.04	-0.79	0.24	2.03	-0.11	-0.25	-0.51	1.10	-1.70	1.72	-1.15	-0.54	0.62	-0.42	-0.03	0.86	-0.99	0.78	-0.01	0.02	0.96	0.36	-1.42	0.97	0.01	1.55	0.23	1
1.52	0.82	0.14	-0.33	1.27	-1.58	1.99	3.32	5.23	4.66	4.34	4.75	4.64	2.80	1.46	1.71	0.39	-0.19	0.38	1.45	0.69	0.44	0.40	0.68	0.88	1.02	0.46	0.26	-0.29	-0.02	-1.87	1.02	-1.98	1.24	0.53	1.45	0.93	-1.99	-1.22	-3.05	1
-1.28	0.44	1.23	2.68	2.66	4.66	5.35	3.32	3.25	4.73	2.67	1.54	-0.11	1.59	0.45	3.23	-0.36	1.24	0.20	2.38	1.29	-0.72	-0.79	0.11	0.55	2.00	-0.07	0.83	-0.29	-0.71	-1.64	-2.04	-0.81	-0.56	-1.51	-0.27	0.51	0.67	-0.79	0.00	0
1.56	1.04	1.99	1.50	4.09	4.80	5.17	6.17	5.13	2.90	2.00	0.71	-0.06	-0.02	-0.69	0.69	-0.15	0.05	1.02	-0.57	2.06	0.89	0.64	0.79	-0.24	-2.16	0.04	-0.45	0.58	1.77	-1.16	0.40	0.57	1.20	-1.07	0.15	-0.41	-1.62	-1.65	-1.20	0
-1.71	0.38	0.82	-0.32	-0.89	-0.90	0.84	0.71	0.21	2.62	2.36	2.87	3.02	3.20	4.96	3.59	2.73	0.28	0.83	-0.04	-1.68	1.36	-0.31	0.49	-1.13	0.30	-0.80	0.31	-1.03	-1.89	-1.87	-0.61	-0.85	0.34	0.24	-1.41	-0.34	-0.34	0.66	0.24	2
0.08	0.10	0.34	3.42	2.15	3.12	3.77	0.84	2.86	2.14	1.56	1.87	2.01	2.27	3.98	2.74	0.70	-1.48	1.33	0.03	0.48	-1.32	-0.41	1.64	0.06	0.02	0.02	-1.77	-0.42	0.27	1.55	-0.77	0.68	-0.76	-1.13	-0.49	2.34	0.10	0.03	0.64	0
-0.27	0.23	1.65	0.92	1.78	1.08	1.16	2.50	2.62	2.75	5.82	3.61	4.18	1.71	4.17	1.43	0.84	-1.47	0.00	-0.60	0.09	-0.16	-0.64	-0.79	0.28	0.33	-0.83	0.01	-0.78	0.02	0.33	0.04	0.75	0.34	0.52	-0.41	-0.46	-1.58	0.68	0.24	1
-0.79	-0.09	1.13	-0.30	-0.13	0.70	2.10	-0.54	0.47	2.35	3.11	2.02	3.24	4.53	5.24	3.99	3.24	2.78	0.96	0.24	-0.83	1.34	1.47	-0.26	-1.16	-0.85	0.33	-2.04	0.85	1.39	-1.12	0.06	-0.96	0.10	-1.67	1.00	-2.03	-1.01	0.15	0.07	0
-0.68	-1.81	-0.66	2.73	1.04	0.22	2.22	2.60	1.80	1.13	3.77	5.06	5.85	3.20	2.07	2.59	1.08	1.03	-0.87	2.20	0.05	0.22	-0.14	1.15	-0.77	0.30	0.55	-1.61	-0.50	-2.28	0.56	0.13	1.50	0.32	0.39	1.14	-0.48	0.86	0.24	-0.89	2
1.21	-0.48	-1.70	1.12	0.34	-0.24	1.49	2.28	3.11	5.58	5.69	5.63	4.67	4.81	3.11	1.37	-0.20	0.33	-0.07	-0.61	-0.78	0.73	0.45	0.16	0.23	-0.60	-0.27	0.83	0.55	-0.19	-0.68	-0.61	-1.12	0.60	-1.91	-0.04	-0.22	0.13	-0.45	-0.52	2
0.02	-0.54	-0.68	0.55	1.02	-0.86	2.55	0.30	3.19	4.25	2.61	3.64	1.68	3.56	3.84	4.25	3.16	0.72	-0.33	-0.77	1.55	1.57	-0.99	1.15	1.28	-0.83	-0.07	-0.51	0.30	0.28	1.99	-1.43	-0.73	1.26	-0.23	-0.67	-0.61	-0.62	0.41	-0.23	2
0.49	0.69	2.15	0.63	-0.78	1.44	3.79	2.40	3.70	2.68	6.69	4.56	0.56	1.65	1.46	1.37	0.13	-0.22	1.08	-0.25	0.37	0.40	-0.42	0.08	0.37	0.34	0.68	0.03	0.18	-1.41	0.28	-0.66	0.90	-0.49	0.90	0.37	0.67	0.64	1.39	-0.25	1
0.77	-1.38	-1.00	1.02	-2.27	1.01	0.96	2.69	1.58	5.04	3.22	4.24	6.23	2.63	1.89	1.58	0.51	-0.43	-0.21	-1.89	-0.28	-0.70	-0.98	-0.60	-0.38	-0.25	0.29	-1.24	0.48	-0.04	0.96	-1.46	0.46	-1.50	-0.06	-0.53	-1.07	-1.02	-0.74	-2.77	2
1.26	-0.61	-1.25	-1.42	-0.71	-0.26	0.96	2.60	0.64	5.59	4.44	5.07	3.91	4.31	3.69	1.32	0.36	0.85	1.22	0.59	-0.04	-0.21	-1.13	-0.19	-0.88	-0.67	1.69	-0.49	0.47	0.33	-0.93	0.61	-0.60	1.01	0.37	-1.02	-1.42	-0.11	-0.64	-1.46	2
-0.73	-1.18	1.46	-0.57	0.32	1.40	-0.74	2.47	3.76	4.47	6.07	4.24	5.13	3.64	1.86	2.04	-1.45	0.68	2.67	0.36	-2.42	0.76	0.26	-0.40	1.32	2.30	-0.03	-0.00	-0.57	-0.54	-0.62	-0.94	0.23	-0.12	0.78	-0.11	0.83	0.21	-0.37	0.89	2
0.82	0.18	0.63	1.62	0.45	0.25	0.45	-0.56	0.84	3.01	2.42	2.97	4.24	4.85	6.35	3.94	1.94	4.18	2.54	0.86	0.59	-1.11	0.26	0.69	-0.84	0.11	-0.17	0.57	-3.63	2.30	-0.15	0.85	-0.47	-0.66	-1.21	0.41	0.86	0.14	-2.53	1.01	2
-0.05	0.14	-1.12	-0.16	-1.50	1.16	1.14	1.57	2.15	2.29	1.27	1.33	2.43	3.83	3.73	3.44	3.48	2.55	1.73	2.26	-0.40	0.70	1.28	1.60	-0.25	1.16	0.16	-1.47	-0.59	0.13	0.64	-1.72	-0.03	-0.13	0.16	-0.95	1.26	-0.06	0.65	-1.05	0
0.12	-1.15	1.40	2.35	1.83	3.57	3.29	5.93	2.60	3.27	1.95	1.71	-0.28	3.53	1.51	2.55	2.57	1.13	-0.28	-0.23	-0.86	-0.04	0.05	0.96	0.24	0.73	0.42	2.35	-1.97	0.31	-0.57	0.81	-0.28	-0.70	-1.52	2.64	0.15	-0.34	-0.33	1.25	0
-0.11	1.69	1.67	1.80	3.43	5.73	6.37	5.30	2.58	4.31	1.64	2.17	0.95	0.35	-1.91	-0.48	-0.04	1.97	-0.12	0.40	-0.72	0.49	0.30	1.35	-1.57	-0.01	-0.51	-0.36	0.03	-2.33	-1.96	0.67	1.68	1.27	-0.72	-0.67	0.69	1.40	0.27	-1.04	1
-1.45	0.07	0.45	0.67	-0.67	-0.09	2.07	2.07	2.62	3.46	4.53	4.88	3.92	4.37	2.80	3.66	2.20	1.28	-0.22	0.40	-0.11	-1.07	0.59	-1.28	-1.21	-0.33	-1.56	0.06	0.42	1.35	1.08	0.27	-0.16	0.37	-0.12	0.13	-1.50	-1.40	-1.66	-0.16	2
-0.58	2.24	0.58	0.25	3.01	2.12	4.77	2.17	2.67	1.55	0.16	2.58	2.62	2.16	3.17	2.01	1.93	-0.23	0.49	-0.42	0.46	0.66	-0.38	-0.22	-0.40	-1.00	-1.78	-0.84	0.47	-1.95	-1.15	-1.09	0.04	-0.07	-0.63	-0.62	-0.74	0.12	0.17	-0.88	0
1.43	0.86	0.62	2.06	0.76	1.62	2.97	3.40	4.41	4.30	5.96	5.01	2.11	1.82	1.88	1.92	0.22	0.59	-0.81	-1.15	0.44	-1.13	-2.22	0.13	-0.90	-0.32	0.97	-0.82	-1.24	0.08	-0.07	-1.14	0.77	0.86	-0.77	0.41	-1.89	-1.19	-1.62	-1.38	1
-1.02	-0.73	-2.03	2.34	0.93	0.78	0.66	-0.04	0.29	1.74	0.87	2.37	4.51	5.41	6.04	5.07	5.26	3.83	2.81	0.38	0.54	-1.06	0.20	-0.41	1.13	-0.13	0.94	-1.15	-0.85	1.53	-1.21	-0.81	0.06	-1.72	-1.73	1.29	0.22	1.37	0.05	-0.76	2
-1.02	-0.05	0.65	3.82	3.47	3.57	5.41	3.48	5.89	3.37	1.74	0.95	0.41	0.95	1.41	-0.54	0.50	-1.44	1.30	-0.51	-0.11	-0.82	-1.92	-1.48	0.86	0.72	1.14	0.83	0.58	0.94	-0.15	0.17	-2.53	1.88	-0.91	1.69	-3.36	0.01	0.29	-0.74	0
-0.80	1.22	-0.00	2.76	3.46	2.74	3.99	3.68	2.46	2.89	1.33	2.02	1.90	2.42	1.48	-0.46	1.69	2.13	1.23	-0.34	-0.62	0.07	0.16	0.45	-0.69	0.21	-0.37	0.58	-1.39	-0.14	-1.90	-0.01	-2.25	-1.56	0.72	-0.42	-0.30	1.11	-0.03	-0.93	0
-0.84	-0.14	0.00	-0.06	2.22	1.28	0.22	0.46	-0.13	1.41	0.61	2.13	3.06	3.58	5.89	4.84	3.68	1.91	0.70	2.75	0.87	-0.73	-1.22	0.93	-0.21	0.99	0.31	-0.51	1.22	-0.88	2.35	1.11	0.96	0.35	1.22	0.71	-0.66	-0.66	-1.71	-0.19	0
-0.24	1.11	2.43	1.74	2.02	3.57	5.99	5.59	3.95	5.88	3.29	4.15	0.94	0.45	2.53	2.46	-1.71	0.89	-0.78	-0.20	-1.28	-0.45	-0.84	1.09	1.77	0.83	0.83	-2.38	0.93	1.91	0.65	-0.16	0.23	1.41	-0.50	0.35	-0.43	1.44	0.10	-0.49	1
0.69	0.22	0.58	1.06	2.71	1.77	3.87	4.46	2.72	4.04	4.09	4.47	3.45	1.85	0.09	-0.06	0.93	1.29	-0.11	-0.02	1.43	0.15	-0.86	0.34	0.78	0.26	1.67	-0.36	1.46	-0.17	-1.24	-1.61	1.96	1.61	0.01	-0.09	0.44	0.64	0.29	0.65	1
-0.28	-1.97	0.87	0.90	0.79	2.36	4.11	2.81	3.31	4.79	4.67	2.34	3.94	3.60	0.05	-0.16	0.21	0.81	0.57	0.02	0.24	-1.04	1.41	-0.87	-0.63	0.55	0.48	0.93	-0.64	-1.56	0.96	0.64	-0.49	-0.38	-1.28	-1.28	-0.87	0.38	0.32	0.29	1
0.37	0.51	-0.89	-0.51	-0.53	-0.21	-1.09	0.30	0.02	1.28	3.97	3.36	5.63	4.32	3.92	4.79	2.68	2.39	0.46	1.02	-1.21	-0.28	0.43	-0.38	1.06	-1.07	-1.82	0.23	1.45	-0.99	-0.17	0.30	-1.77	-1.60	0.48	1.19	0.24	-1.60	-0.18	-0.97	2
-0.31	0.69	3.09	0.45	3.04	3.94	4.32	3.88	2.58	4.13	1.81	1.41	2.40	1.05	2.03	1.02	1.73	1.72	1.04	2.16	0.50	-1.08	0.11	-0.96	-1.82	0.53	0.84	-0.89	-0.09	0.60	-0.10	0.74	0.11	0.78	2.41	0.41	0.32	-1.96	-0.07	-1.00	0
0.51	-0.44	0.07	-0.49	-0.88	-0.19	0.10	1.73	1.03	0.39	1.93	3.55	4.56	6.40	4.62	3.74	4.58	2.10	2.07	-1.37	0.40	-0.98	-0.69	-0.72	0.40	2.16	-0.77	-2.61	0.36	-1.03	-1.18	1.30	-0.31	0.01	-0.11	0.39	0.61	-0.22	-0.52	1.75	0
-1.84	0.07	0.95	-0.59	2.46	2.03	3.76	4.35	3.27	2.93	4.38	3.63	-0.38	1.49	1.72	0.83	-0.58	0.78	-0.59	-0.34	0.61	-0.33	-0.99	1.25	0.40	-0.51	-1.83	0.46	0.24	1.03	-0.66	1.52	1.03	0.56	-1.06	-0.71	-1.37	0.95	-0.14	-0.03	1
0.31	-0.11	0.38	1.97	1.62	2.70	2.99	3.35	1.99	2.01	0.92	2.04	4.07	1.60	5.01	0.59	1.44	0.53	-0.06	1.27	0.46	1.41	1.11	-0.48	-1.05	-0.03	1.36	-0.39	-0.34	0.59	0.61	-0.11	2.08	0.26	-1.44	0.21	-3.39	0.01	0.34	-1.80	0
-0.44	-0.28	-1.13	0.05	0.12	-1.73	0.57	-1.21	-0.40	-0.18	4.37	3.96	2.33	4.15	6.41	5.10	3.92	3.35	2.97	1.80	-0.40	-0.83	-2.30	-0.17	1.23	0.13	-0.61	0.88	0.82	0.09	-0.96	-1.84	1.08	-1.29	1.23	-1.08	0.49	-2.36	-0.14	2.04	0
1.20	-0.71	0.12	0.60	2.64	1.88	0.74	0.54	-1.27	2.80	1.35	2.17	3.52	3.86	4.52	2.39	2.59	1.56	1.76	0.79	-1.76	0.50	0.11	0.78	-1.18	-0.78	-0.14	0.00	0.86	-1.18	-1.37	-0.19	-0.41	0.81	1.42	-1.60	-0.17	1.15	-0.58	-0.41	0
-0.13	0.24	1.44	1.23	1.53	-0.46	0.72	1.25	1.19	3.63	1.91	2.43	1.42	2.69	6.08	2.96	3.52	4.96	0.45	-0.11	-0.44	0.45	-0.37	-0.88	0.72	-0.34	-0.66	-0.23	-1.64	0.00	-0.33	0.37	-1.03	0.58	0.30	-0.22	-1.35	-1.57	0.70	-0.71	0
0.22	-0.42	0.54	3.00	3.06	3.72	5.25	3.15	4.18	2.80	2.49	0.49	1.03	-0.74	1.03	2.56	0.85	1.23	1.44	-0.89	-0.88	1.09	-0.66	-0.38	-1.72	-0.51	1.61	0.95	1.64	1.14	-0.98	1.39	-0.42	-1.83	-0.35	-0.31	-2.06	-0.50	-0.17	-0.77	1
0.31	-1.03	-1.65	-0.13	1.98	1.51	4.19	3.39	4.55	3.45	6.83	4.80	3.10	2.87	2.20	1.58	0.37	0.91	0.08	0.66	0.05	1.09	-0.38	-0.56	-0.19	1.57	-0.05	2.30	-1.42	-0.13	-1.25	0.01	-1.20	0.14	0.38	-0.77	-0.39	-0.28	1.60	-0.12	1
-0.45	0.22	0.82	1.07	0.58	2.67	2.58	2.62	2.54	4.49	4.70	3.62	1.53	2.40	-0.84	2.88	2.43	0.33	1.60	1.03	-1.54	0.11	0.85	0.38	1.83	0.98	-0.73	0.20	1.70	-0.87	1.71	-0.27	-1.33	-0.93	0.34	-0.92	0.30	-0.87	-0.02	0.86	1
-1.80	-0.06	-1.41	0.56	-1.14	2.89	3.18	3.68	4.75	4.97	5.56	5.59	3.94	3.37	2.88	0.52	0.47	0.86	1.06	-0.55	0.41	-0.64	1.46	1.56	-1.85	-1.25	-1.66	-1.17	-0.88	-0.18	0.22	1.17	0.99	-0.97	-1.34	-0.71	0.91	0.55	0.57	0.79	1
-1.33	-0.62	0.88	0.81	-1.99	2.39	3.03	3.17	3.64	2.65	6.59	4.91	3.14	1.63	2.00	1.22	0.75	1.19	-0.77	0.17	1.48	1.81	0.55	0.19	-0.31	-0.75	0.44	-0.69	-2.21	-0.46	-0.37	-2.13	1.13	-0.44	0.53	0.72	0.82	1.26	1.56	-0.31	1
0.51	0.99	-0.44	1.92	1.00	3.31	3.72	2.15	4.08	5.54	6.19	3.00	4.11	2.48	2.50	-0.91	-1.05	0.61	-0.82	0.35	-0.59	-0.95	0.41	0.97	0.32	0.52	0.13	0.89	-0.93	-0.72	1.06	1.54	2.00	-1.56	0.66	-2.39	-2.26	-0.26	0.84	0.63	1
-1.18	-0.78	0.29	4.46	2.29	4.21	6.73	4.73	3.21	3.07	1.91	4.11	-0.31	1.43	0.12	0.64	-0.07	0.63	-0.06	0.14	-0.52	0.96	-1.47	0.49	-1.36	0.23	-1.68	1.57	-0.75	1.58	-1.95	-1.61	1.56	-0.69	-1.00	0.01	0.59	-1.03	-0.76	0.68	0
-0.54	-0.64	0.45	0.14	-0.60	1.45	3.15	2.23	2.60	4.83	3.50	3.82	3.21	5.64	0.78	0.01	-0.01	0.88	1.14	1.95	0.17	-1.64	0.35	-0.02	2.64	1.68	1.67	1.18	-0.95	0.71	0.42	-1.13	0.33	-1.46	1.79	-0.48	-0.04	1.14	0.91	0.04	1
0.77	-2.31	-1.06	0.66	1.06	-0.41	0.63	-1.68	0.18	2.89	2.38	4.48	4.06	4.46	5.63	4.13	4.40	2.11	1.67	0.98	0.75	0.54	-0.12	0.17	-1.34	-1.18	-0.10	0.79	-0.03	0.03	-0.60	-0.74	-0.13	0.48	-1.39	-0.85	-1.61	-0.22	0.29	0.35	2
-1.29	0.70	2.43	1.93	1.72	-0.33	3.39	1.13	2.00	1.48	1.45	2.43	0.51	4.42	4.89	1.88	1.65	0.70	0.52	-0.01	-0.64	1.34	-0.35	0.39	0.18	1.09	-0.13	-0.43	0.10	-0.29	-0.40	0.14	-0.82	0.64	0.05	0.20	0.50	2.10	-0.93	-0.15	0
-0.12	1.22	-0.82	0.35	1.54	1.99	4.19	4.01	4.96	4.03	4.81	3.68	0.45	2.72	0.38	-0.66	-0.76	0.12	-0.87	-0.47	1.46	-0.29	0.66	-0.81	-0.11	-0.12	-0.92	-0.65	-0.40	0.44	1.50	-1.17	-0.52	0.86	1.38	-0.08	0.78	-0.66	-1.26	-1.79	1
0.89	0.20	1.80	1.42	1.22	2.43	4.55	4.37	1.06	2.17	2.27	2.57	3.02	2.78	2.56	-0.27	0.95	2.03	0.63	0.39	0.00	0.46	0.24	0.38	-0.57	0.15	-0.38	0.61	0.65	-0.39	0.51	-0.39	-0.45	0.44	-0.02	-0.82	1.21	-0.36	1.34	-0.57	0
-0.28	-1.00	0.50	2.52	1.56	2.41	4.22	3.59	4.68	4.28	3.21	2.90	0.88	2.49	0.80	-0.09	1.75	1.08	-0.95	0.90	-0.88	-0.60	-1.62	-0.31	-0.84	-1.58	0.09	0.26	1.24	0.23	-0.74	0.02	-1.89	0.04	-0.40	-1.23	-1.12	0.60	-0.65	0.24	1
-0.09	-0.73	0.17	0.16	-0.76	-1.18	-0.14	-0.71	0.08	0.39	2.18	1.33	2.56	7.43	6.12	6.67	5.01	3.82	2.48	0.50	0.56	0.19	-0.68	0.76	-0.15	0.49	1.91	0.18	-0.79	-1.22	1.00	-1.69	0.41	1.52	-1.09	2.04	2.17	0.89	0.22	0.42	2
0.28	1.39	1.33	-0.91	-0.15	0.56	0.37	1.60	-0.02	-1.48	1.53	3.49	2.23	3.87	5.17	4.01	4.11	1.86	3.02	1.63	0.55	0.70	0.16	2.97	-1.02	0.27	0.76	-0.95	0.34	-0.30	0.41	0.76	0.45	1.16	-0.98	-0.04	-0.20	0.61	-1.24	2.67	2
-0.60	0.03	0.94	0.40	1.78	2.25	3.67	2.41	3.66	3.89	3.28	4.05	3.43	1.02	1.17	1.22	-0.36	1.10	0.53	-1.20	-0.02	-0.00	-0.67	0.47	0.30	0.80	-0.06	0.44	-0.69	0.68	-1.14	1.78	0.97	-0.20	0.73	-0.17	-0.17	0.51	-0.95	-0.23	1
0.69	-0.94	1.68	0.64	0.68	-0.46	1.58	2.71	3.30	3.30	5.84	4.26	6.71	1.60	3.03	1.07	1.95	-1.55	-0.26	1.43	-0.72	0.21	-0.19	0.06	0.98	-0.41	1.75	0.93	-0.39	-0.17	1.14	-0.62	0.41	-0.12	-0.97	1.25	1.60	-0.23	-2.15	-0.47	2
0.07	-0.68	-1.71	-0.02	0.41	-0.56	0.82	-0.10	1.90	2.66	3.48	4.65	4.89	3.95	5.47	3.76	3.59	0.76	2.24	0.97	-0.08	-0.29	-0.16	0.59	0.01	0.40	0.76	0.05	1.01	-0.43	1.84	0.18	-0.57	-0.79	0.31	-0.76	-1.34	-0.59	1.24	1.68	2
1.92	0.90	0.70	0.55	-0.00	-0.33	1.33	1.85	3.64	4.18	4.53	4.45	5.63	2.98	1.78	1.80	-0.51	1.92	-0.96	-0.06	-3.48	-0.76	0.29	-0.50	-0.40	-0.10	0.92	-0.56	2.92	0.88	0.08	0.44	0.41	0.54	-2.52	1.56	1.05	0.04	0.14	-0.18	1
-0.11	-0.84	-0.57	-0.89	-1.10	2.40	0.11	0.59	0.99	0.81	0.56	1.35	1.96	4.78	4.33	4.67	2.07	1.74	1.93	-1.73	-0.91	0.23	-0.26	-0.40	0.89	0.61	-0.26	0.46	0.30	-0.63	0.66	1.10	-1.05	2.27	0.63	0.00	-1.24	-1.14	-1.11	0.49	0
0.83	0.03	1.13	0.36	2.71	2.41	3.72	2.71	1.84	1.62	1.14	1.07	2.20	2.94	2.18	4.01	3.57	2.74	0.09	0.38	0.19	-0.64	0.93	2.41	-0.81	-0.04	0.37	0.10	0.17	0.32	-0.83	-0.28	-0.04	-0.38	-1.43	1.40	-2.24	0.75	-0.31	-0.42	0
-1.23	0.34	-0.56	-2.10	-1.68	-0.81	0.49	0.79	0.51	3.86	5.13	3.13	4.26	4.49	4.55	2.77	-0.53	0.69	0.34	1.08	1.75	-0.61	-0.28	-0.08	-1.16	-0.10	-0.38	-1.09	0.41	0.52	0.46	0.69	-1.15	-0.36	0.95	-0.55	0.82	-0.04	-0.55	-0.40	2
-2.24	-0.62	1.49	1.99	3.17	4.18	5.23	3.06	2.67	1.73	0.84	3.31	2.70	0.40	1.90	2.40	1.82	0.83	0.67	-2.36	0.70	0.73	-0.46	1.09	-0.56	0.36	-1.06	-0.91	1.68	-0.24	-0.77	1.44	1.63	0.69	-0.28	-0.91	1.25	-0.60	-1.25	0.25	0
-0.74	1.58	1.39	3.30	2.67	4.42	4.23	3.78	4.76	4.00	4.50	0.43	0.15	0.68	0.93	0.36	1.61	-0.55	1.22	-0.40	0.82	0.66	-0.93	1.02	0.77	0.49	-1.92	0.53	-0.26	1.22	0.48	-0.21	-0.36	-0.62	-0.93	1.15	-0.00	0.31	0.43	-0.32	1
0.09	1.20	1.16	2.34	3.12	1.89	2.45	3.74	0.22	2.96	0.50	3.43	2.55	2.86	1.51	3.87	4.07	1.54	0.89	1.92	-0.12	0.41	1.02	-0.71	0.32	-0.75	-0.42	0.88	1.03	-0.05	0.16	-0.72	0.66	-0.58	-0.14	0.05	-0.15	0.97	-0.91	0.41	0
-1.15	0.11	-1.88	-0.02	-1.61	-0.06	1.41	2.72	2.69	3.32	5.90	3.30	3.78	4.71	3.97	2.38	1.20	1.77	1.76	0.02	-0.82	1.21	1.43	-0.10	0.69	-2.16	-1.74	-0.37	-0.03	0.18	-0.60	0.51	-0.48	-0.34	-0.08	-1.07	-0.05	-0.67	-0.44	-0.45	2
-0.54	0.63	-0.33	0.50	2.03	2.76	0.47	1.33	1.41	1.96	0.21	3.17	3.04	5.28	4.55	3.92	2.64	1.55	0.46	1.78	0.07	-1.30	-0.10	1.03	-0.41	2.42	-0.20	-0.25	0.25	-0.42	0.64	-1.14	-0.46	0.53	-1.26	0.07	1.64	-0.30	0.73	-0.68	0
0.14	0.53	1.98	3.96	3.06	2.82	5.96	4.81	3.43	2.29	0.70	0.02	-0.28	0.11	0.97	2.30	0.84	1.54	-0.25	-0.39	-1.06	-0.06	-1.49	1.13	0.06	-0.89	-1.13	0.38	0.52	-0.40	-0.22	-0.12	0.39	-0.33	0.56	2.36	0.79	1.10	2.46	-0.82	0
-1.34	2.16	0.72	2.10	0.84	4.96	5.33	4.77	4.74	1.01	3.70	1.44	2.75	1.89	0.38	-0.62	-0.44	-0.68	1.35	1.09	0.55	1.00	-0.16	-0.88	-0.02	0.04	0.35	0.44	-1.33	-1.98	0.36	0.31	0.73	0.08	-0.05	2.77	1.52	-0.44	0.26	0.67	1
0.23	-0.36	1.06	-0.69	1.52	1.73	2.03	2.35	3.34	4.36	4.53	5.36	4.87	2.87	2.27	2.87	1.11	1.14	-0.31	-0.66	0.95	0.26	-0.87	0.29	1.62	-0.11	-2.02	-1.51	0.70	-1.81	-0.24	1.73	-1.35	-0.11	-1.36	0.50	-1.15	-1.13	1.25	1.11	2
-0.05	0.70	1.05	3.65	5.14	6.84	6.04	3.43	3.05	3.92	1.62	-0.23	0.33	1.18	1.36	0.84	0.29	0.58	-0.14	0.22	-0.13	0.36	-1.08	1.44	1.68	0.20	-0.97	-0.10	0.33	-0.01	-0.15	-0.42	0.43	-0.14	0.79	-0.62	-2.09	1.58	1.21	0.20	0
-0.01	0.22	0.38	0.25	1.63	-0.89	0.79	0.29	-0.97	2.57	2.50	4.34	2.51	2.74	6.13	4.00	3.52	3.27	0.91	2.23	0.39	-2.15	1.27	0.17	-1.08	1.89	-0.50	-0.25	-0.68	-1.42	0.69	-0.63	-0.53	0.32	0.92	-0.66	0.65	-0.65	0.44	-0.32	2
0.41	0.84	2.08	3.50	4.31	3.88	6.41	4.82	3.67	3.06	2.26	2.24	0.40	2.40	0.86	-1.30	-0.08	0.98	-0.78	0.76	0.81	0.24	1.19	-0.71	-0.53	0.08	2.09	-1.20	0.81	-2.56	-0.10	1.02	2.13	0.29	-0.71	0.32	0.81	0.58	-1.00	0.13	0
0.28	1.13	0.48	2.23	2.85	4.79	5.24	3.43	3.06	3.01	1.96	1.81	2.81	2.32	1.42	0.44	0.76	0.27	0.22	0.52	-1.82	0.03	0.49	-0.47	-0.39	-1.10	-0.47	-1.09	-0.06	1.23	-1.58	0.20	0.73	-1.46	-1.43	0.94	-0.53	-0.31	-0.78	-0.27	1
-0.46	0.98	-0.19	1.33	-0.10	2.10	2.82	0.87	1.52	2.73	1.85	5.11	2.72	2.12	4.88	2.52	3.07	2.32	0.18	0.83	-0.65	0.10	0.92	-0.77	0.43	0.47	0.65	1.01	-0.44	-0.05	-1.84	-1.44	1.61	-1.25	1.36	0.41	0.51	0.74	-1.00	-0.62	0
-0.82	-1.33	1.48	1.42	1.56	2.52	2.38	4.94	3.62	3.57	3.33	3.25	2.42	1.87	1.19	2.23	0.18	-1.32	-3.03	-0.48	-0.47	-0.49	0.98	0.15	0.92	3.56	-2.47	0.90	-0.38	-0.68	1.11	0.33	0.45	0.19	0.89	-1.73	0.63	1.40	0.25	0.13	1
0.12	-0.52	0.39	-0.22	-0.52	-0.17	-0.38	-0.36	0.02	1.77	0.31	2.98	2.12	4.07	4.61	3.54	3.08	3.47	2.04	-1.38	0.59	-0.20	0.90	-0.69	0.36	0.41	0.39	-1.22	-1.86	1.22	-0.27	0.42	1.33	-0.67	0.32	0.37	1.27	-0.91	0.58	-0.06	2
-0.31	-0.54	-0.55	0.62	-0.45	1.14	-0.04	-0.84	-0.00	1.38	1.26	3.41	4.15	5.78	6.44	2.57	3.41	1.91	1.61	1.06	0.33	-0.19	-0.65	-0.18	0.51	0.31	0.86	-0.23	-0.65	0.41	0.17	-1.59	0.73	1.10	0.44	-0.23	-0.98	2.02	1.17	0.89	2
0.44	-1.08	0.06	-0.02	0.60	-0.46	0.29	2.56	2.61	3.87	4.33	4.57	2.13	5.44	4.75	1.39	2.45	1.51	-0.07	-0.18	-0.59	0.43	-0.49	-0.43	-1.18	0.84	-0.38	-3.00	0.23	0.31	0.14	-0.41	-0.73	-2.06	0.86	1.44	-0.97	-0.25	0.31	-0.11	2
1.44	1.12	3.05	1.64	3.87	2.23	4.75	4.64	3.07	0.04	0.41	0.97	2.83	0.74	1.07	1.69	1.52	0.26	1.68	0.38	0.68	-1.85	-0.26	1.47	1.04	-0.11	0.05	0.53	1.41	0.63	-0.66	0.76	-0.71	2.41	1.02	0.50	0.60	0.51	-1.88	1.12	0
-1.03	0.80	0.41	4.05	2.88	4.62	5.19	3.21	2.39	1.85	0.74	1.52	2.03	1.51	0.29	1.68	1.98	0.39	0.42	-1.23	-1.14	0.13	-0.81	0.10	-0.85	0.03	0.77	0.25	-0.02	1.07	-0.98	-0.51	-1.01	-0.27	-0.31	-0.62	0.65	0.28	-0.03	-0.26	0
-0.86	0.22	1.13	4.43	2.97	3.62	5.13	5.56	2.72	2.86	3.53	1.97	-1.66	0.58	0.64	0.66	-1.79	0.93	0.64	-0.63	-2.29	1.10	-1.37	-0.63	0.90	0.55	-0.88	0.45	-0.52	0.20	0.28	-0.35	0.26	0.56	1.69	-0.62	-0.06	0.33	0.82	-0.02	0
-0.10	-0.04	0.65	3.02	3.33	1.97	3.55	2.11	1.97	2.68	2.46	1.28	1.31	1.70	3.40	3.42	3.67	0.68	0.31	-0.81	-0.16	0.24	0.67	-0.46	-1.75	0.40	-1.65	-0.37	1.19	1.73	-0.26	0.24	0.47	0.65	0.34	-0.65	-0.80	-1.34	0.39	0.71	0
2.59	0.22	-0.10	0.84	-0.57	0.77	1.04	-0.67	4.07	2.06	3.63	5.09	4.28	5.22	4.53	3.49	3.17	3.09	2.22	0.93	-1.06	0.17	-0.16	-0.71	0.28	0.63	1.99	1.06	-0.12	-1.09	0.75	-0.21	0.15	1.07	1.42	0.04	-0.63	-1.07	0.14	1.48	2
1.68	-0.24	0.36	-2.92	-0.30	0.88	0.02	2.75	1.93	4.28	5.30	5.27	5.84	1.67	4.99	2.56	1.90	2.27	2.53	-0.04	-0.75	1.40	-0.31	1.43	0.68	1.39	-0.44	-0.06	-0.14	0.91	0.94	-0.07	-0.17	-0.84	-1.33	0.44	-0.26	0.29	-1.98	0.43	2
-0.14	1.14	-0.80	0.64	-0.08	0.52	3.19	2.30	3.83	4.01	4.95	4.58	2.34	1.20	1.88	1.88	0.67	1.00	-0.52	-0.74	-0.94	-1.40	0.52	0.31	0.36	-0.25	-1.90	0.57	-0.24	0.27	-0.80	1.58	1.17	0.55	1.03	-0.86	0.24	0.69	-0.75	-0.62	1
0.62	-1.01	0.84	0.37	-0.25	1.04	0.68	1.31	-0.08	1.01	2.82	3.64	4.84	4.63	4.84	4.03	3.29	2.36	2.96	0.67	-0.69	0.33	0.33	0.62	-0.67	-0.90	0.59	-0.55	-0.59	-0.65	-0.55	0.75	0.12	-1.69	-0.25	0.94	-0.81	0.88	2.01	-0.65	0
1.04	-0.85	-1.24	0.43	-1.17	-2.18	0.43	0.50	-1.53	0.89	2.67	3.40	5.03	6.09	3.41	2.27	3.65	2.58	2.04	0.73	-0.57	-2.06	-1.02	0.04	0.17	-0.10	-0.36	-1.87	-1.73	0.75	0.28	0.60	-0.59	-0.31	1.21	0.84	0.01	0.10	-1.22	0.88	2
0.10	0.60	1.45	0.26	1.27	0.75	2.66	5.00	2.45	2.70	2.68	5.05	2.82	2.03	-1.09	0.09	-1.47	0.08	1.30	-1.36	0.98	-0.88	2.36	0.43	-0.97	1.43	-1.17	0.32	0.70	-0.28	0.79	-0.45	0.11	-1.55	-0.88	2.71	0.10	0.09	-0.77	-1.33	1
0.26	-0.16	0.16	-0.19	-1.58	-0.29	2.94	0.60	4.39	2.74	5.30	4.21	4.70	4.62	3.09	2.12	1.49	0.83	-0.52	-1.53	0.52	-1.75	1.91	0.69	-0.89	1.48	0.60	-0.62	1.79	-0.20	0.62	0.53	-0.54	-0.95	-1.18	1.70	-0.11	-0.04	0.79	-0.12	2
0.29	1.17	0.71	1.82	-0.40	2.92	2.74	3.97	3.99	4.50	5.26	3.67	2.19	1.32	3.70	1.84	-0.71	-1.33	-0.22	0.07	0.90	0.82	0.79	0.14	0.45	0.12	-1.24	-0.95	-0.16	2.81	-0.48	-0.59	-0.90	1.43	1.78	0.70	-1.14	-0.66	0.43	-0.00	1
-2.10	-1.23	0.88	1.03	0.86	2.22	4.06	1.25	-0.41	0.81	2.65	3.47	2.79	0.77	3.85	3.50	3.96	2.18	0.62	-0.38	0.13	-0.78	-1.30	-0.67	-0.54	-0.09	-0.02	1.65	-0.32	0.46	-0.51	-0.41	-1.04	1.94	-0.18	0.79	-0.89	1.18	1.93	-1.63	0
0.21	0.45	0.08	0.84	0.02	1.10	1.13	2.10	3.54	5.12	5.19	4.35	3.86	4.64	2.94	0.29	-0.07	-0.31	-0.65	0.74	-0.37	0.65	-1.67	0.01	-0.23	0.83	0.87	1.18	1.25	1.35	0.80	0.01	-0.32	0.19	1.68	-0.34	-0.17	-0.20	-0.48	1.78	2
-0.69	1.27	0.28	2.91	2.63	4.17	4.16	1.68	2.19	1.89	1.40	2.94	2.95	2.61	3.60	2.37	3.82	2.64	2.04	-0.82	0.74	-0.19	-1.17	-0.26	0.17	0.64	0.05	-1.73	1.69	-0.22	1.20	-2.14	0.36	0.32	-0.31	-0.57	0.26	0.47	-0.20	0.90	0
-0.45	1.35	1.76	2.05	2.22	4.48	3.90	5.67	3.72	5.08	3.57	0.37	-0.12	-0.22	0.39	-0.23	1.26	0.53	-1.37	0.76	1.03	0.92	-0.27	-0.62	-0.47	-1.20	0.79	-0.46	0.31	-0.31	1.20	1.91	-1.97	0.23	-2.10	-1.03	0.06	0.97	-1.14	0.00	1
-1.18	2.04	0.06	-1.47	0.32	-0.47	-0.33	1.58	0.79	1.91	3.35	5.36	6.19	3.47	4.08	4.47	3.39	3.76	3.33	0.89	1.48	0.54	-1.02	-0.22	-0.14	0.86	-1.82	-0.49	0.62	0.26	0.64	-0.31	-2.53	-0.56	-1.38	0.50	0.37	1.20	0.73	0.42	2
1.05	0.77	-0.36	0.16	-0.44	1.48	2.18	0.00	1.61	1.13	3.72	4.17	4.35	4.22	5.60	3.90	3.33	2.34	0.77	0.51	0.80	0.45	1.28	0.36	0.11	-2.01	1.25	-1.55	1.31	-0.14	1.46	-1.22	1.41	0.16	-0.00	1.11	1.53	-1.78	1.25	-1.87	2
-1.73	1.41	1.75	0.39	3.38	3.59	3.78	3.17	5.39	3.58	5.78	3.74	3.09	-0.10	0.96	0.32	0.89	-1.74	0.61	0.71	-1.00	0.36	0.54	0.65	2.36	-0.02	0.00	0.57	1.74	0.53	0.58	0.63	0.86	0.94	-1.38	1.17	-0.96	1.38	-0.19	0.27	1
-0.90	-0.15	-0.31	0.53	2.26	2.80	-0.15	3.96	3.99	6.15	5.98	5.46	2.78	2.22	2.76	-1.39	0.73	0.51	1.56	-0.22	0.36	-0.94	1.97	0.88	-0.55	-0.03	-0.92	-1.77	0.48	-0.46	0.73	-0.85	0.27	-0.07	-1.25	-1.41	0.15	0.46	-1.18	0.68	1
1.11	2.53	0.83	3.14	1.76	4.16	6.06	3.24	3.04	0.49	2.63	2.11	0.62	3.64	0.34	2.18	1.25	2.75	-0.21	0.05	2.15	0.65	0.14	-0.18	0.76	0.69	0.00	0.76	2.28	-1.96	-1.11	-0.20	0.79	-0.92	-0.76	0.55	0.88	2.22	-0.11	-1.15	0
-0.79	-1.62	-1.03	1.08	-0.17	2.11	1.30	1.66	2.79	3.32	5.82	3.90	4.39	2.08	3.10	2.13	1.87	-0.46	1.62	0.44	0.60	0.86	-0.71	0.68	0.57	-0.51	0.60	1.57	-0.15	0.74	0.36	0.59	-0.64	-1.51	0.80	0.11	0.01	1.17	1.21	0.04	2
0.69	0.38	-0.22	-0.94	-0.36	0.80	2.04	1.34	3.13	3.22	3.20	0.86	3.60	2.38	3.34	2.94	1.93	1.84	0.04	0.24	-0.74	0.87	0.34	-0.09	0.69	-1.46	0.26	1.56	-1.04	-1.18	0.33	-0.95	0.73	0.65	0.07	-0.21	1.15	-0.04	-0.15	0.10	2
0.26	1.23	0.58	3.47	3.17	3.30	5.79	3.83	3.78	4.30	3.24	2.23	0.85	-0.78	0.17	0.60	-0.32	0.84	1.19	0.48	-1.38	-1.92	-0.26	0.23	0.79	-0.07	0.14	0.21	-1.52	-0.09	-1.50	0.72	0.15	-0.76	0.29	0.20	2.06	0.34	0.64	-0.82	1
-1.49	-0.03	-0.12	1.60	2.95	4.32	5.23	4.38	3.69	4.23	2.85	3.66	0.28	0.37	1.72	-0.65	1.04	0.23	-0.42	0.76	1.17	-0.50	1.17	-0.84	-1.10	0.87	-0.70	1.96	0.29	-1.10	-1.58	0.03	0.03	0.61	-1.45	2.23	-0.83	-0.42	-0.37	-0.29	1
0.32	1.89	1.76	0.47	1.18	3.43	4.07	3.34	4.23	4.07	2.30	2.95	1.46	-0.34	2.63	-1.10	-0.04	1.60	-0.83	-0.34	-0.37	0.43	-1.25	2.09	-0.95	0.16	-0.03	-0.60	0.64	-0.31	0.54	-0.31	0.18	-0.41	0.33	-0.18	-0.92	-1.03	0.15	-1.23	1
-0.72	0.70	0.38	3.47	2.39	3.81	2.13	2.50	1.53	3.14	4.51	2.13	1.41	2.34	2.05	2.41	0.58	2.43	1.13	0.54	1.63	0.72	-1.06	0.51	-0.65	0.21	0.25	-0.45	-0.56	-0.79	-0.36	-1.22	0.26	0.15	1.08	0.08	-1.66	-0.26	-0.13	0.82	0
-1.42	0.25	-0.01	0.76	0.05	1.83	1.60	3.39	4.90	4.13	6.50	4.61	4.08	3.00	2.99	0.89	-0.45	1.76	0.40	0.84	0.42	-0.59	1.10	-0.04	-1.28	-1.26	-1.93	-0.87	0.85	-1.00	-0.72	1.62	0.27	0.54	0.72	0.40	-1.12	-0.62	-0.17	-0.55	1
0.33	-0.18	-0.76	0.40	1.74	0.34	3.38	2.76	-1.00	1.73	1.03	1.76	2.78	1.69	5.49	3.14	3.23	2.11	0.90	0.41	-0.33	-1.23	-1.71	-1.29	-0.09	0.45	-0.11	0.02	0.44	1.02	-0.19	-0.94	-0.50	-0.74	0.51	0.39	1.60	0.87	-1.20	1.08	0
-1.12	2.91	2.38	2.81	2.66	3.93	4.43	3.73	2.83	1.33	3.72	0.74	0.48	0.48	-0.42	-0.22	0.75	0.23	-0.24	1.57	-0.09	0.04	1.16	1.57	-0.67	1.59	-0.77	0.75	0.36	-0.02	-0.70	0.22	-1.18	1.11	0.45	0.01	0.26	0.78	0.08	1.90	1
-0.16	-0.77	-0.15	0.29	-1.23	0.13	2.14	2.50	2.27	3.41	5.84	3.04	2.00	3.66	2.44	1.37	0.94	-0.60	0.71	-0.48	1.11	-1.45	0.99	-1.80	2.10	-0.39	-1.26	-0.09	0.63	-0.65	2.28	0.86	-0.06	0.49	-1.53	0.97	0.25	-0.29	0.75	-2.03	2
-0.79	0.55	1.25	2.84	5.45	4.60	7.14	5.41	3.97	5.87	0.08	-0.03	1.39	0.76	-0.38	-0.80	-0.44	-0.40	1.02	1.53	-0.12	0.09	1.49	1.01	0.30	0.35	0.12	-1.50	0.09	-0.04	-1.47	-0.02	0.16	-2.28	0.34	-0.57	1.67	1.11	2.19	1.27	1
0.11	0.75	-0.94	1.69	-1.96	1.43	2.32	-0.59	1.59	2.91	5.92	4.55	3.99	3.84	3.93	2.04	3.07	-2.27	0.11	-0.77	0.89	0.15	-0.49	1.80	0.82	-0.57	-0.89	1.62	0.88	0.79	-0.03	-0.27	-0.28	-0.83	2.86	0.83	0.66	2.43	0.63	-0.17	2
1.18	-1.12	1.34	-1.44	0.54	2.52	1.22	2.72	3.18	3.45	4.82	3.42	3.80	4.65	1.20	2.01	-1.15	2.19	0.71	0.33	-0.21	-0.44	-0.59	0.56	-0.28	0.86	0.82	-1.15	0.18	-1.76	0.58	-0.45	-0.61	-0.41	-0.22	0.63	-2.23	-0.21	0.71	0.60	2
-0.25	-0.46	0.65	-1.58	-0.16	1.23	1.35	1.95	3.68	2.70	4.57	3.95	4.67	4.83	1.81	2.11	1.52	2.00	-0.08	1.63	-1.12	-2.24	0.37	0.16	0.03	1.32	0.22	1.29	-0.13	-0.70	1.64	2.01	0.39	0.68	1.82	1.28	-1.83	1.31	-1.37	-0.40	2
0.52	-0.14	0.08	0.13	1.16	2.68	1.35	3.39	3.02	3.62	4.77	4.87	2.95	2.28	1.37	3.34	-0.44	-0.09	1.43	-0.58	-1.15	-1.10	-0.01	-0.06	0.93	0.08	1.38	-0.32	-0.04	-0.73	0.54	0.27	-0.42	-0.14	-1.09	-0.22	1.89	-0.16	0.07	-0.28	2
1.29	0.92	0.53	3.84	2.83	0.83	4.94	3.35	2.91	3.57	0.74	2.78	0.37	-1.25	2.05	0.19	2.08	-0.09	0.75	0.55	-1.04	0.84	-0.55	-1.27	-0.65	0.80	-0.49	0.95	-0.55	-0.52	1.04	0.32	-1.53	-0.30	0.62	-0.04	1.31	-0.85	0.14	-0.09	0
-1.22	-0.14	-0.18	0.15	-0.70	2.50	1.01	1.41	-0.27	4.28	1.65	2.11	3.69	6.02	5.78	4.86	3.79	3.59	1.51	-0.12	-0.88	0.82	-0.31	1.01	-1.19	0.60	1.47	2.27	0.14	0.46	1.62	-1.63	-0.05	0.45	-0.90	-1.65	-0.72	-0.21	0.12	-0.06	0
-0.64	1.54	1.76	0.10	-0.79	0.72	1.88	4.22	4.83	4.41	6.63	3.09	1.83	1.94	-0.55	0.45	2.37	-0.19	-1.15	0.71	-0.03	0.20	1.03	0.91	0.07	-2.23	-0.38	-0.98	1.82	1.13	-2.30	0.90	-0.04	0.24	-0.70	-0.60	-0.11	-1.19	-0.26	-0.39	1
-0.47	0.33	-1.19	-0.27	1.08	1.54	1.29	1.09	-0.01	-0.55	0.05	2.78	4.41	3.34	3.53	3.85	4.03	2.49	-0.04	1.77	1.62	-1.13	0.83	0.45	-0.56	-0.04	0.75	-0.64	-0.07	1.36	0.33	2.05	1.50	0.06	-1.82	1.63	-0.49	0.53	0.08	0.24	0
1.20	1.35	1.51	1.97	0.32	2.49	3.81	4.16	3.82	2.43	4.74	3.03	3.02	0.59	0.78	1.35	0.20	0.52	-0.78	0.51	1.40	0.47	1.50	-0.55	-1.43	0.14	0.16	0.41	1.62	-0.10	-0.12	0.83	0.61	0.58	-0.02	0.65	-0.46	-0.12	-0.63	0.74	1
-1.02	-0.64	0.77	0.71	1.86	2.36	3.28	5.52	5.11	2.59	4.47	3.16	2.69	2.49	0.44	1.67	0.77	0.10	0.46	-2.44	-0.41	-0.46	0.22	-0.37	-1.67	0.00	-0.86	2.14	-0.80	0.76	-1.40	0.45	-0.52	-2.91	-0.96	-0.41	0.49	1.12	0.10	0.77	1
-0.68	-0.94	-0.12	-1.01	1.27	1.99	0.55	0.54	1.85	1.14	4.07	2.68	3.76	5.25	3.07	3.44	3.20	2.07	2.41	-1.12	-0.62	-0.04	-1.51	0.88	0.81	0.38	0.12	0.65	-0.17	0.18	-0.56	2.06	-0.19	-0.57	-0.23	-0.06	0.15	1.35	-1.48	-1.33	2
1.66	0.64	0.86	1.96	0.87	3.07	3.95	1.61	1.30	0.10	3.59	0.02	1.08	0.71	2.61	3.18	1.04	2.31	0.95	1.36	0.77	-0.56	-0.21	-0.90	0.46	-0.25	0.28	0.94	1.35	0.72	0.41	0.71	-0.13	3.85	1.46	0.76	0.51	-1.28	0.92	0.91	0
0.75	0.79	-0.88	0.03	0.28	-0.64	2.03	3.45	3.22	5.07	4.21	4.23	5.15	2.11	3.09	3.98	1.88	-0.20	0.31	-1.67	-0.66	0.78	0.08	0.74	0.16	-0.96	0.04	1.35	-0.76	-1.61	0.21	-0.52	1.22	-0.28	0.59	0.17	-0.01	0.00	1.21	0.37	2
-0.17	1.62	0.52	2.80	5.10	3.73	5.23	6.01	3.36	1.96	3.03	1.06	2.86	0.82	2.19	1.08	0.20	0.72	2.44	-0.88	-1.93	-1.69	0.42	0.62	1.28	-1.04	2.54	0.54	0.67	-0.19	0.29	0.20	-0.32	0.46	-0.27	-0.05	-0.27	0.17	0.60	0.45	0
0.50	0.31	1.07	0.64	0.65	1.50	2.87	3.35	3.28	4.53	5.34	6.46	3.55	3.26	1.56	-0.20	0.45	-1.44	0.88	1.39	-0.25	-0.97	-0.62	-2.01	-0.95	-2.52	-0.95	-1.31	0.22	-0.02	-0.71	0.25	-2.28	-1.30	0.96	2.08	0.34	1.25	0.84	-1.27	1
0.18	0.27	-0.68	-0.36	-1.24	1.60	-1.88	0.04	0.44	2.29	1.54	3.42	4.21	4.37	4.84	4.56	3.47	1.46	0.52	0.08	-1.46	-1.29	-0.57	-0.75	0.69	-0.24	0.68	-1.01	0.88	0.61	1.91	0.17	-1.42	0.96	-0.63	0.66	-0.16	0.83	0.14	0.93	2
1.52	-1.08	-2.11	2.08	1.31	2.25	2.79	4.65	5.01	5.42	3.01	5.03	2.65	2.25	2.28	-1.65	0.75	0.89	0.59	-0.51	1.20	-0.26	0.61	-0.64	-1.10	-0.16	0.20	-1.84	-1.06	0.20	1.12	2.57	-1.14	0.79	0.52	1.48	0.02	0.89	0.83	1.04	1
-0.08	-0.28	1.61	4.20	3.80	4.40	6.13	4.41	3.84	2.52	1.32	-0.48	0.75	0.20	0.17	0.14	0.73	0.17	0.52	0.28	3.24	0.88	0.53	1.48	-0.05	1.32	0.21	0.56	1.93	-0.16	-0.27	0.32	-0.15	-0.61	0.60	-0.53	1.69	-1.72	-0.14	0.41	0
-2.75	1.26	0.13	1.60	1.42	3.48	2.87	2.42	1.71	3.13	1.55	1.35	2.96	1.65	3.19	2.39	2.88	-0.18	0.02	0.61	-0.21	0.76	0.72	-0.26	0.30	0.01	-1.59	0.39	0.67	-0.02	0.43	-0.63	1.19	0.09	0.55	-0.68	0.15	-0.27	0.34	-0.32	0
-0.71	-1.83	1.55	1.14	2.33	3.24	1.27	2.53	2.23	2.11	1.58	1.34	1.87	2.49	2.82	2.25	1.93	2.03	1.54	-1.82	1.14	0.74	0.44	-0.00	-0.31	1.00	-0.33	-0.56	0.74	-0.05	-1.42	-0.02	-1.27	-0.85	-0.43	0.46	-0.17	0.44	-0.72	1.03	0
0.98	0.22	0.12	-0.40	1.95	1.45	2.51	2.39	3.89	1.52	1.52	3.51	2.38	2.27	4.23	3.63	2.08	2.17	-0.40	-0.41	-1.15	0.09	-0.00	1.55	-0.56	-0.30	-2.06	-0.16	-0.41	-0.63	-0.56	-0.79	-1.14	0.03	0.13	0.73	-1.84	0.17	0.56	0.30	0
1.15	-1.71	1.43	-0.62	0.14	0.02	2.08	4.86	2.35	4.55	7.50	5.71	5.66	2.41	2.23	2.21	0.83	-0.53	1.81	-0.30	0.25	-0.90	-1.03	-0.32	0.50	-0.75	-1.62	0.10	-0.58	-0.42	0.26	-1.13	-0.44	0.18	1.18	0.26	0.19	0.07	-0.35	0.56	2
0.51	1.11	2.02	2.82	3.63	4.19	5.34	4.06	5.90	2.54	3.27	2.20	0.92	-0.01	0.70	-1.51	-0.43	0.80	-2.09	-1.52	-0.19	-0.88	-0.82	-0.37	-0.88	0.74	1.21	0.87	1.01	-1.00	0.58	-1.66	0.74	-0.46	-1.32	0.51	0.91	-0.13	1.74	-0.33	1
-1.17	-0.28	-1.42	2.01	0.81	1.78	2.15	4.62	3.88	3.53	3.49	4.33	3.42	3.60	0.97	0.43	1.14	-1.18	2.12	-0.59	0.92	-0.73	-0.88	-1.02	-0.02	-0.60	-0.03	-0.70	2.24	-0.25	0.97	-1.35	1.29	-0.01	-0.60	-0.37	-0.87	-0.48	0.57	0.25	1
-1.81	1.17	-2.05	-0.16	0.68	0.10	0.61	0.62	2.20	4.35	4.62	5.33	2.49	2.61	2.60	1.53	1.90	3.16	0.64	-0.59	1.23	1.48	-0.93	-0.10	0.32	-0.67	1.52	0.00	-1.92	-1.66	-1.01	0.69	0.44	-0.24	-0.66	2.09	-0.39	0.46	0.51	0.35	2
-0.37	1.38	0.97	3.30	2.01	3.59	6.18	3.44	4.29	4.02	4.66	3.03	0.81	1.81	1.51	0.19	-0.86	1.08	1.45	-0.18	0.73	-0.12	0.82	1.74	0.08	0.77	-0.40	0.46	0.43	-0.33	0.74	1.21	1.88	0.23	-0.22	-0.99	-1.58	2.02	0.04	-0.62	1
-0.32	0.15	0.82	3.73	2.57	2.63	5.22	1.81	2.78	2.82	2.55	2.01	-0.25	0.32	0.63	0.86	-0.27	0.85	-0.66	0.12	-1.09	2.49	0.24	0.77	-1.94	0.43	-0.89	1.49	-0.29	0.81	1.19	-0.05	-0.01	-0.27	1.16	0.55	-0.07	0.93	0.02	-2.03	1
-0.08	0.30	0.67	1.35	2.08	2.73	4.36	4.07	3.17	4.67	1.42	0.20	0.65	1.10	0.47	0.63	2.53	-0.77	0.39	1.83	-1.03	-1.15	0.85	0.92	-1.08	-0.04	1.81	3.04	-0.68	0.26	-0.14	-0.29	1.63	-0.38	-1.54	0.11	0.85	-1.59	-0.88	-0.67	0
-0.90	0.22	-1.38	-0.57	0.99	0.30	-1.16	-1.63	0.48	1.17	1.29	2.61	3.52	4.67	6.96	4.16	2.30	3.15	2.65	2.53	0.50	-1.84	-0.19	1.56	0.97	-0.00	-0.60	0.20	-2.11	0.24	-1.09	1.23	0.31	0.01	0.29	-0.13	-0.46	0.68	-1.07	-1.38	0
0.57	0.32	-1.45	1.45	-0.90	0.39	1.22	2.17	2.21	3.11	5.52	3.11	2.55	6.07	4.10	3.09	4.94	1.96	1.02	1.14	-1.84	0.31	0.72	-1.70	-1.36	-0.10	-0.70	0.26	0.55	0.02	0.74	-1.00	-0.31	0.13	0.59	0.57	0.79	-1.44	-0.65	-0.71	2
0.65	1.75	0.59	2.16	1.84	1.51	1.90	2.45	2.48	1.31	2.45	3.57	1.62	2.56	3.73	2.36	2.39	3.07	1.77	-0.79	1.10	-0.00	-0.61	-1.93	-0.34	-0.66	-0.45	-0.37	-0.03	-0.23	2.57	0.16	2.05	1.30	0.82	0.39	-0.87	3.29	-0.36	0.62	0
0.32	-1.63	-0.81	0.08	0.89	1.48	3.46	3.24	4.41	5.24	6.23	4.83	4.16	2.88	2.54	0.65	-1.74	-0.26	-0.35	1.44	0.51	0.89	0.88	0.24	-0.10	-0.07	0.01	0.03	1.52	1.34	-0.13	1.16	0.87	0.24	0.04	1.73	1.71	1.42	-0.87	-0.13	1
-1.92	1.63	-1.16	0.63	0.18	-1.04	0.56	-0.28	1.41	2.44	4.20	5.69	5.26	5.17	4.31	2.21	3.56	1.21	1.55	-1.49	0.33	-2.34	-0.64	1.89	0.52	0.89	0.95	2.32	0.57	-0.57	-0.72	-0.38	1.65	-1.40	-0.54	-2.31	-0.21	-1.07	0.88	0.22	2
1.03	0.04	1.08	2.01	3.21	3.26	5.81	2.60	4.38	4.74	3.72	1.38	-1.30	0.32	-0.88	0.76	-1.05	-1.03	-0.23	-0.88	0.05	-0.21	0.08	-0.09	0.11	-0.32	-0.33	0.66	0.25	-0.17	0.90	0.45	0.43	1.29	-1.61	2.03	0.66	-0.80	-0.52	-3.58	1
0.22	-0.77	-0.72	-0.05	1.27	1.17	2.13	0.67	0.74	2.34	4.08	4.01	2.66	4.57	5.53	2.43	3.51	3.49	2.41	1.25	-0.01	0.62	1.40	1.39	0.10	0.94	0.04	-0.29	1.03	0.68	-0.74	0.74	-0.74	-0.74	-0.19	1.02	-0.73	-0.93	1.46	-0.33	2
-1.75	1.05	1.31	1.97	2.23	4.32	4.90	3.73	3.05	2.26	2.15	3.37	1.33	-0.78	0.55	1.58	0.84	-0.54	2.00	-1.11	1.11	-0.30	1.07	-1.70	0.48	-0.10	0.40	0.52	-1.91	1.10	0.64	0.06	-1.08	-0.58	-0.50	-0.53	1.48	0.44	0.27	-0.53	1
-0.24	0.50	0.76	-0.80	0.23	1.74	3.13	2.28	3.64	4.21	7.59	3.33	4.30	3.40	1.08	0.87	0.35	-0.88	0.45	1.37	-0.27	0.67	-1.74	0.28	-1.26	-1.36	-0.73	-2.05	-1.15	-0.81	0.85	-0.38	0.56	0.30	0.83	-0.05	0.47	1.29	0.79	-0.65	1
0.64	-0.05	-0.24	0.42	0.24	1.24	0.39	2.14	1.69	2.78	4.21	5.02	4.09	5.24	3.55	1.83	2.65	0.21	0.44	0.97	1.61	-0.60	1.40	0.03	-0.93	1.05	-0.83	0.03	-1.29	0.11	-0.07	0.33	-1.70	-0.50	-0.01	0.32	0.04	0.01	0.53	-0.25	2
0.82	1.82	2.38	1.64	3.54	4.02	6.19	4.49	3.88	2.22	4.26	3.13	1.38	-0.62	0.88	1.44	-0.07	1.52	-1.69	-0.55	0.07	-0.15	0.17	0.66	2.02	1.25	0.90	-0.54	0.73	-0.58	-1.21	-1.76	-0.37	1.85	-0.86	0.24	-0.14	-0.60	2.06	-0.60	1
-0.70	0.40	1.14	0.88	0.72	0.09	2.90	3.54	5.16	3.45	5.65	3.45	4.24	2.68	1.89	-1.09	0.97	-1.32	-0.55	-0.18	0.49	0.34	1.53	-0.84	-1.12	1.19	0.87	-0.12	-1.32	0.60	0.11	0.72	0.53	0.49	1.58	-0.75	0.26	0.76	0.39	-0.29	1
-0.66	0.11	-0.84	0.32	-0.58	0.37	-0.74	1.23	0.05	0.97	1.12	2.39	4.56	4.50	5.84	4.70	4.76	2.93	0.92	-0.24	-0.59	1.07	-0.09	-0.31	-2.16	-0.15	1.81	1.45	0.98	-0.87	0.07	0.15	-1.54	0.93	-0.09	0.34	0.72	0.87	0.01	0.42	2
-0.07	-0.34	-1.10	0.35	0.12	0.94	3.18	1.92	4.19	4.42	3.41	3.90	4.00	3.56	1.64	0.79	1.82	-0.12	0.17	-1.62	0.32	-0.36	-1.36	1.81	-0.37	-0.13	-1.62	-0.59	0.21	1.82	0.35	0.50	0.88	0.39	1.96	-0.51	-0.62	0.78	1.03	0.68	1
-0.39	0.98	0.23	-1.52	-1.60	2.89	-0.06	2.17	4.94	3.17	6.61	4.77	4.34	3.42	1.69	1.60	1.29	0.60	1.09	1.89	-1.65	-1.33	0.23	-0.61	-0.86	-0.90	-1.16	-0.47	-1.12	-0.97	0.01	0.78	0.13	1.48	-0.33	-1.02	-0.60	1.48	0.31	-0.67	2
1.08	0.79	1.45	3.26	4.06	4.36	6.07	3.97	4.22	2.03	3.44	1.35	0.43	-0.11	-0.78	0.50	1.21	-0.35	-0.94	0.38	0.72	-1.39	-0.30	0.17	-0.76	-0.26	-0.83	0.33	-0.54	-0.05	-0.14	-0.01	-0.43	-0.50	0.76	-0.32	-0.16	-0.18	1.27	0.71	1
0.24	0.53	0.94	-0.35	0.42	0.32	0.43	1.73	4.49	4.47	4.59	6.04	2.52	2.78	4.08	1.08	2.62	0.68	-0.50	-1.55	-0.98	0.41	0.20	-0.59	0.01	-0.79	-0.40	1.52	-1.76	0.74	-0.12	-1.19	-0.70	0.29	-0.04	-0.77	1.35	-0.35	0.66	1.01	2
-0.77	-1.26	0.11	-0.75	-0.17	0.81	2.65	2.78	0.21	0.10	0.91	2.14	0.46	3.58	5.29	3.83	1.21	1.57	1.32	-0.52	-0.09	0.12	0.10	-1.62	0.12	1.39	-1.44	-0.29	-2.50	0.10	0.16	2.58	-0.36	-1.80	-0.61	0.34	0.72	0.25	-0.03	1.00	0
-0.46	0.20	1.75	1.71	1.47	2.36	4.22	3.41	4.01	4.61	2.49	1.50	2.34	-0.02	0.04	-0.07	-1.12	-0.31	-1.07	0.25	0.62	1.11	0.54	0.59	0.86	0.36	-0.91	0.45	-0.18	-0.50	0.29	1.14	-1.20	-1.04	-1.55	0.71	0.71	-0.00	-0.50	0.20	1
0.31	-0.60	0.67	2.14	1.06	0.78	2.09	2.22	0.42	1.58	2.22	0.88	4.63	3.77	3.29	2.32	3.52	3.32	0.95	0.92	-0.52	1.95	1.11	-1.19	-0.07	1.20	1.38	-1.60	-0.27	0.94	-0.36	-1.35	2.17	1.04	-2.76	-0.41	0.00	0.10	-0.64	1.57	0
0.14	-0.15	0.45	0.07	0.67	0.83	3.77	2.61	2.87	5.09	5.68	4.35	4.53	2.97	3.60	1.68	2.26	0.21	-1.11	-0.94	0.07	-0.85	0.75	0.73	0.60	1.72	0.11	-0.71	0.03	-0.87	1.66	0.36	0.24	-1.10	1.26	1.76	1.71	0.76	0.34	-0.48	1
-0.65	-0.43	1.44	1.30	2.08	2.41	3.90	5.70	3.81	0.46	3.84	1.63	2.05	3.26	2.43	2.00	1.43	0.54	0.25	0.84	1.75	-0.15	-1.14	-0.04	-0.49	-0.66	-0.60	-1.06	1.46	0.93	1.00	-1.05	-0.91	0.78	-2.86	-0.86	-0.33	-0.76	0.52	1.41	0
1.19	1.13	-1.04	2.77	3.21	3.10	2.00	3.38	3.00	2.20	3.98	1.41	1.69	3.02	1.49	0.93	1.27	0.26	-0.81	-0.79	1.07	0.45	1.91	0.83	0.04	-0.18	0.20	0.08	0.62	-0.47	3.03	0.42	-0.18	1.15	-0.76	0.31	0.09	-1.59	0.95	-2.79	0
-0.43	1.03	-0.43	-1.11	0.48	1.45	-1.18	-1.11	1.29	2.82	3.65	3.11	2.67	5.18	4.68	3.50	3.16	2.99	1.22	-0.97	-1.31	-0.63	-0.21	-0.56	-0.06	-0.17	1.14	0.07	0.64	-0.91	0.12	-0.30	0.48	-0.69	0.43	0.52	-0.13	0.63	2.41	1.36	2
-0.40	0.11	1.88	0.92	1.97	4.40	6.21	3.90	4.29	4.51	2.54	3.23	0.02	-0.61	2.05	1.68	0.80	-1.25	0.52	1.18	-0.15	-0.72	0.75	0.78	1.52	-0.13	0.16	-2.75	0.33	-0.16	0.69	-0.81	0.13	0.66	0.18	0.10	-0.44	2.25	0.34	-1.59	0
1.56	0.33	1.69	1.36	3.10	3.14	4.66	4.18	5.36	1.55	1.66	0.65	0.87	0.73	1.54	-1.04	1.02	1.38	1.89	0.10	-0.81	-0.36	-1.71	-0.17	-0.52	0.40	-0.02	0.97	-0.02	-1.30	-0.24	-0.78	1.06	-0.18	0.33	0.11	-1.83	0.37	1.36	0.56	0
-0.55	0.80	0.72	-0.15	2.17	1.06	1.65	2.59	3.93	4.78	3.44	2.58	1.90	0.54	1.02	-1.05	-1.08	1.33	-0.48	-0.36	-0.56	-1.14	0.82	0.42	-1.15	1.47	0.67	-1.70	0.58	0.08	0.13	1.78	1.96	0.20	0.40	1.27	0.94	-0.26	-0.46	0.62	1
1.38	1.35	1.87	1.64	4.24	3.10	3.16	3.26	1.86	1.38	1.67	-0.75	1.41	1.84	1.40	0.80	2.75	-1.44	0.88	0.92	0.08	0.32	-0.26	2.27	1.58	-0.36	1.00	0.88	-0.60	0.48	0.30	0.47	0.16	0.37	0.38	2.07	0.07	-0.32	0.50	-1.12	0
-0.60	1.88	1.32	1.56	2.24	3.16	4.36	4.88	1.12	3.53	1.91	0.59	1.32	-1.12	0.52	0.58	0.63	-0.65	-0.24	-0.13	0.16	-0.66	0.42	0.59	-0.04	0.46	-0.64	-0.37	-0.35	-0.87	1.45	-0.32	0.37	-1.94	-0.73	0.29	-1.62	0.38	0.14	0.03	1
0.62	-0.29	-0.57	-0.03	1.16	-0.45	-0.18	2.38	1.62	1.97	1.88	5.01	3.31	4.51	2.45	3.53	1.87	2.86	0.34	0.07	1.26	-0.44	0.93	0.11	-0.65	0.13	-0.19	0.54	-0.14	-0.37	0.09	0.68	-1.56	0.63	-0.10	-0.84	-0.52	0.19	1.27	-0.25	2
1.30	-1.62	2.72	3.31	5.71	5.12	4.88	6.49	3.58	4.79	1.99	-0.23	0.51	-0.04	-1.03	1.64	0.35	1.77	0.30	-0.85	-0.05	0.19	1.38	1.70	0.08	0.68	1.81	-0.45	0.39	2.63	0.02	-1.57	-0.45	1.61	3.02	0.63	-0.13	-1.89	-0.60	-0.11	1
-0.34	-0.21	-0.25	-0.02	-0.45	0.43	0.89	2.45	3.08	2.90	4.94	3.47	3.85	5.24	3.87	3.88	1.60	0.96	0.58	0.16	0.26	-0.10	0.03	0.25	0.42	-0.87	-0.18	0.35	0.10	-0.88	0.07	0.72	1.02	-0.21	0.47	0.51	0.21	0.03	-0.51	0.06	2
0.65	-0.07	1.50	2.87	3.24	1.79	3.97	4.16	1.15	3.14	1.60	0.89	2.82	0.76	1.36	2.31	1.09	1.20	-0.44	-0.22	-1.01	-0.11	1.06	-0.11	0.87	1.06	-0.42	-0.25	-0.61	1.14	1.18	-1.03	-0.03	0.74	-0.14	0.86	0.65	-1.14	0.14	0.25	0
-0.92	0.26	-0.59	-0.36	0.05	0.90	-1.18	0.93	2.77	3.80	4.37	2.94	3.53	3.72	2.17	1.40	2.85	0.91	1.50	1.13	-0.51	-1.20	-0.38	1.46	-2.03	0.19	0.25	1.97	-1.17	-0.48	1.06	0.70	0.15	0.46	0.38	0.40	-0.47	-0.17	0.75	0.39	2
-0.96	0.82	-0.34	2.04	-1.08	-2.34	1.05	-0.38	-0.10	0.85	2.82	2.99	4.51	2.53	5.97	1.07	4.45	3.38	1.61	0.70	-0.01	-1.47	-0.17	0.77	0.58	0.55	-0.40	-0.09	-0.29	-0.04	-0.10	0.53	-1.03	1.20	0.65	-0.71	0.93	-0.88	0.02	-0.47	2
0.78	0.47	-1.88	0.50	1.14	1.42	2.15	1.26	-0.99	0.84	2.74	3.19	3.29	2.17	3.60	2.65	3.70	1.01	1.74	1.02	1.18	1.17	0.91	1.79	0.05	0.49	-1.30	0.55	0.44	-0.60	0.16	1.15	1.01	-1.06	-0.44	-0.47	-1.61	1.57	-1.19	-0.05	0
-0.67	0.26	0.69	-1.93	0.10	-0.33	2.00	0.12	0.24	-0.91	4.28	2.47	1.78	5.88	5.10	2.09	4.16	2.98	0.99	1.35	-1.47	0.69	-1.18	-0.46	-0.14	-0.21	-0.45	-0.82	0.03	0.27	-0.32	-1.88	0.83	3.02	0.29	0.54	0.29	0.04	-1.13	0.54	0
1.45	-0.60	-0.18	0.16	-0.81	-0.74	0.98	0.25	1.96	2.95	2.02	4.68	4.04	4.25	4.42	2.81	2.32	2.74	0.28	0.93	-0.50	-0.89	1.03	-0.97	0.07	0.23	-0.27	0.96	-0.13	-0.23	-0.44	0.57	-0.77	-0.11	-0.91	-0.33	0.89	-0.33	2.41	0.23	2
0.33	-0.45	0.39	0.35	0.31	2.41	0.54	0.11	-0.69	1.47	0.32	2.44	5.29	5.00	6.49	6.05	5.19	1.46	0.96	2.01	2.10	-0.26	0.78	0.54	0.75	1.03	1.05	0.02	-0.30	-0.03	-0.44	-1.20	-0.80	0.06	-0.80	-0.03	1.67	0.94	-0.87	1.60	0
-0.36	-0.08	3.51	3.51	4.18	4.26	2.79	2.40	4.70	3.62	1.76	2.09	1.04	0.78	2.07	-1.22	1.61	0.80	0.34	-0.77	0.10	0.56	0.55	-0.26	-0.02	0.88	-1.09	0.52	-0.29	-0.74	-0.35	0.61	1.89	0.35	-2.11	-0.53	1.86	-0.97	0.70	1.09	0
-0.29	-0.78	1.69	0.65	-1.13	2.04	2.12	3.33	2.80	1.65	3.41	5.71	6.39	3.56	4.84	3.40	2.69	0.20	2.06	1.48	0.67	0.82	0.15	-1.11	-2.06	-2.35	0.30	0.86	0.98	-0.71	0.01	1.80	-0.30	1.59	2.33	1.15	-0.09	0.33	-1.18	0.48	2
0.56	2.38	1.19	2.87	1.94	1.90	3.12	3.45	1.85	1.86	1.75	0.89	5.03	2.27	0.95	2.50	0.70	0.56	1.32	-0.01	-0.32	0.63	1.19	-0.50	0.85	0.47	-1.88	-0.19	1.64	0.82	-0.61	0.19	-3.24	-0.05	1.28	0.75	-1.19	-0.67	-0.36	0.90	0
1.41	-1.19	1.20	2.85	-0.03	2.90	3.72	4.19	3.39	4.70	3.77	2.56	3.19	2.61	1.07	1.39	-1.48	0.69	1.54	-0.87	-0.92	-1.68	0.64	0.77	1.12	-0.19	-0.54	-0.05	0.48	-0.81	-0.27	2.27	-0.35	-0.84	0.21	0.07	-0.15	0.27	1.01	-0.20	1
-0.31	-0.02	0.29	1.25	-0.40	-1.58	-1.10	-1.01	0.22	1.25	4.47	3.38	5.00	3.79	6.07	3.88	2.60	1.98	1.40	0.90	-0.41	0.03	1.46	0.49	0.41	0.67	0.52	-0.70	-2.20	-1.47	1.39	0.02	0.61	1.37	-3.46	-1.77	1.67	-0.23	-0.83	-2.55	2
0.95	1.88	2.02	4.36	4.44	4.72	6.81	5.64	2.66	3.60	1.82	-1.19	-0.46	0.63	2.65	-0.76	-0.61	-0.28	-0.33	-1.21	-0.73	1.43	0.32	-1.00	-0.64	-0.00	-0.16	-0.80	0.22	-0.41	0.56	-0.31	-1.04	-1.56	0.45	1.03	0.52	2.23	0.55	1.08	0
-0.33	0.74	1.63	1.70	3.76	3.84	4.97	5.00	2.47	3.06	1.59	2.08	0.97	-0.83	0.26	0.16	0.01	0.38	-0.13	0.25	0.17	0.44	-0.34	1.13	1.84	-1.10	0.18	1.19	0.65	-0.42	-0.44	0.67	1.63	-0.29	-0.04	-0.64	-1.04	0.39	-1.97	-0.28	1
0.75	0.83	1.03	0.06	-0.25	1.07	1.82	2.35	3.31	4.03	6.44	5.61	3.50	3.30	3.75	0.90	1.38	2.57	1.34	-0.70	1.41	-0.71	-0.19	0.02	-0.61	1.36	-0.46	-0.32	1.47	0.19	-0.65	-0.05	0.13	-0.04	1.14	-0.33	-0.05	1.39	-0.47	-0.51	2
-0.78	0.93	-1.74	-1.15	-0.27	1.65	0.25	1.49	-0.39	0.26	1.56	2.52	3.55	5.15	5.90	3.76	3.45	2.25	1.75	0.87	0.38	0.14	0.14	-1.38	-0.88	1.36	0.71	1.64	-0.09	0.07	0.11	1.08	0.56	-0.76	-0.30	1.46	-0.75	0.28	0.74	0.54	0
-0.36	-0.24	0.96	1.82	2.26	3.69	2.71	3.58	3.36	1.90	2.14	2.82	3.24	0.97	1.24	1.36	-0.05	0.59	0.63	0.58	-1.02	-0.77	-1.21	-1.05	2.05	1.96	1.06	-0.26	0.52	-0.84	0.80	-0.96	-1.36	-2.05	0.25	-1.17	-0.51	1.00	-0.18	-2.01	0
0.93	0.96	0.70	-0.39	0.27	-0.51	-0.89	-0.60	-0.78	1.46	1.55	1.51	3.86	7.69	6.25	3.46	3.77	1.25	2.40	-0.83	0.10	0.32	0.14	1.00	-0.72	-0.06	1.44	-0.54	0.10	0.33	0.01	-1.16	-0.81	-1.96	-0.10	-0.83	-0.18	1.18	-0.07	1.02	2
-2.20	0.35	1.84	2.08	1.91	1.48	4.45	3.32	2.15	1.32	2.04	2.85	1.97	0.08	3.92	1.37	0.69	-0.17	1.24	0.39	0.36	1.31	-0.49	1.13	-0.39	-2.24	-0.18	-1.04	-0.37	-0.72	1.22	-0.78	0.94	-1.01	1.58	-3.00	1.09	1.12	0.91	0.31	0
-0.38	0.92	-0.58	-0.27	2.15	2.09	2.62	4.43	5.09	3.33	5.56	5.10	2.91	3.27	2.16	-0.25	-0.76	0.21	0.71	-0.28	-0.22	0.92	-2.05	-0.50	-0.42	1.46	-1.01	-0.26	-0.69	-1.65	1.39	1.34	0.30	-1.98	-1.23	-0.48	0.25	-0.17	-1.17	-0.73	1
1.04	0.22	0.54	0.89	0.23	2.49	2.68	4.57	3.79	3.30	5.35	3.22	2.58	1.03	0.54	-1.05	1.30	0.07	-1.74	-0.08	0.64	-0.04	-0.98	-0.50	-1.35	0.65	0.81	-0.51	0.54	0.90	1.08	0.50	-0.56	0.57	0.13	-0.99	1.13	-1.01	-1.02	-0.17	1
-1.33	0.01	2.00	3.62	3.07	4.47	3.87	4.26	3.91	3.45	3.21	1.54	1.48	0.06	0.32	0.51	-0.75	0.08	-0.71	-1.05	0.11	1.60	-1.63	0.46	1.39	-0.16	1.01	0.60	0.37	2.17	-1.08	-1.59	-2.08	-0.08	-0.84	1.46	-1.57	1.69	0.10	-0.88	1
0.14	-0.61	0.97	3.07	3.93	5.16	5.65	4.98	2.68	3.69	3.02	0.39	0.25	-1.38	0.88	0.23	-1.46	0.43	-0.79	0.83	-0.37	0.52	-0.82	-0.48	0.13	0.35	1.62	0.62	0.79	0.13	0.22	-0.52	-0.48	-0.79	-0.00	-0.33	1.84	-0.58	1.19	1.12	1
-0.40	-0.48	-2.39	-0.50	1.95	0.77	2.01	0.97	0.89	0.46	0.09	3.25	2.34	4.31	4.99	5.88	3.96	1.49	2.47	2.02	-0.90	-1.97	-1.32	0.13	-0.09	0.35	0.15	-1.12	-0.11	0.86	-1.64	-0.70	-0.74	2.76	1.93	0.04	-0.06	-0.66	-0.64	-0.47	0
-0.63	1.22	3.99	1.23	1.77	4.27	4.93	4.67	5.02	0.71	3.64	1.48	1.85	-0.38	1.08	0.83	-0.46	0.61	0.68	1.32	0.86	-0.78	-0.66	-0.44	0.23	-0.46	-2.58	1.05	0.61	1.38	-0.24	0.79	1.54	-0.66	-1.00	-0.24	0.19	0.30	-1.30	0.91	1
-0.55	-0.53	1.40	2.32	2.38	4.75	2.23	3.44	3.41	2.57	2.85	0.77	2.46	2.34	2.44	2.53	2.55	0.91	1.51	0.19	-0.19	0.52	0.82	-0.51	-0.22	1.92	1.42	-0.82	1.66	-0.18	1.41	-0.34	0.56	-2.40	1.35	0.65	0.67	0.29	-0.24	1.22	0
-0.21	-1.04	0.76	1.10	-0.02	0.65	-1.08	-0.34	-0.40	1.25	2.60	5.05	3.71	5.99	5.56	2.67	5.66	2.29	-0.50	1.30	0.50	2.54	-0.63	0.72	-0.16	1.42	-1.51	-1.99	0.38	0.28	2.72	-0.55	-0.66	1.19	-1.36	-0.25	0.75	0.53	-0.24	-2.43	2
1.08	0.30	-0.15	2.43	3.21	3.18	4.64	4.15	4.20	2.97	2.97	2.03	0.49	0.76	0.03	0.36	-0.28	0.99	0.14	-0.28	-1.30	0.22	1.23	-0.07	-2.09	-1.27	-0.03	0.43	0.83	0.48	-0.53	1.38	-0.19	-1.73	0.27	0.93	1.09	-0.93	0.10	-0.92	1
0.40	0.13	1.49	1.45	0.57	0.48	-0.28	-0.23	-1.08	1.04	1.40	2.00	2.67	4.44	7.67	3.12	6.12	3.62	0.39	-1.74	0.74	0.41	-0.79	-0.35	0.21	-0.10	-1.30	1.38	-0.02	1.56	-0.70	0.65	-0.49	1.90	1.23	-0.65	-0.88	0.32	0.92	-0.31	0
0.31	-0.92	-0.13	-0.59	1.88	-0.07	-0.75	2.44	1.06	4.17	4.07	3.58	6.47	4.97	3.34	3.28	2.03	0.62	2.03	0.00	0.30	0.45	-1.46	-1.21	-0.77	-0.67	0.26	0.61	1.72	0.54	1.14	-0.39	0.56	-1.03	0.39	1.39	0.81	-0.48	0.21	1.21	2
0.51	-0.10	2.54	2.04	3.30	4.11	2.76	3.36	3.51	1.19	2.83	1.05	1.84	3.04	2.76	1.82	2.18	1.75	0.89	1.38	1.04	1.18	2.07	0.24	0.38	-0.78	0.86	1.20	1.66	-0.82	-1.23	-0.77	1.84	0.24	-1.27	2.14	1.04	-0.27	0.30	-0.07	0
0.38	-0.34	2.18	3.16	2.62	4.60	0.85	2.84	2.32	1.38	1.72	1.92	2.96	2.02	2.71	2.13	1.20	2.89	-0.11	0.19	1.22	0.41	1.12	-0.85	0.10	0.27	-0.53	-0.04	0.13	-0.55	-0.35	-0.11	-0.94	-0.60	-0.02	-0.02	-0.39	-2.24	0.39	-0.05	0
-0.90	0.38	-0.22	-0.48	-0.71	-1.47	2.59	1.27	0.99	3.16	3.44	3.05	2.86	4.49	6.25	2.64	2.63	2.83	0.66	1.54	0.36	0.69	-0.80	-2.02	-0.65	-1.19	0.04	-0.39	-0.51	-1.64	0.07	-0.43	0.77	-0.23	-1.56	-1.32	-1.40	-0.51	-0.74	0.78	2
-0.28	-0.51	-0.39	-0.05	-0.35	-0.04	0.09	1.92	-0.60	1.74	1.65	2.07	4.96	3.70	6.24	4.67	3.17	1.34	0.06	0.68	-1.02	-0.33	0.04	1.83	1.47	0.44	-0.99	-0.62	0.66	-0.57	-0.32	0.71	0.10	0.31	-0.46	0.51	-1.43	-0.72	1.63	0.23	0
0.24	-0.78	1.43	-0.53	-0.76	-1.01	-0.12	-0.83	-0.56	0.38	2.04	0.14	4.06	4.55	5.08	3.98	4.81	2.30	3.10	1.45	0.36	-0.97	-0.84	0.43	1.40	-1.32	-1.79	-1.02	-0.49	1.09	-0.64	0.25	1.12	-2.30	0.76	1.91	-0.35	-0.43	-1.30	-0.99	0
0.15	-0.11	1.21	-1.41	1.36	0.90	3.14	2.35	3.88	6.66	5.85	4.67	2.45	1.95	1.19	1.40	-0.29	1.09	-0.17	-0.35	1.21	-1.27	0.97	-0.46	0.43	0.39	-0.83	-1.76	0.27	1.65	-0.56	1.09	0.12	-1.80	1.63	0.66	-1.18	-0.52	0.34	-0.33	1
-1.35	2.32	1.37	0.30	1.00	2.79	3.41	2.95	3.73	5.02	5.23	2.94	3.12	-0.26	-1.55	-0.77	-0.81	-0.50	0.54	-0.11	-2.12	-0.94	0.71	-0.26	1.27	-0.07	0.12	1.84	-1.45	-1.15	0.75	0.84	0.86	-0.43	0.93	-0.66	-0.80	-0.02	0.17	-0.98	1
2.30	0.92	2.95	2.92	2.18	5.61	6.92	3.75	3.53	4.56	1.77	2.34	1.69	0.48	-0.20	1.65	1.70	0.35	-0.22	1.48	0.41	-2.17	-1.29	-0.86	-0.77	0.98	0.62	0.69	2.77	-0.39	-1.11	0.97	0.87	-0.33	0.43	-0.56	-1.33	-0.62	0.53	1.17	1
-0.24	3.25	0.86	0.93	-0.34	0.89	1.60	2.74	3.79	3.57	5.98	4.31	2.74	3.52	2.76	1.09	0.72	2.29	-0.18	1.31	-0.09	-0.31	-1.25	-0.52	-1.37	-0.40	-0.07	0.34	1.44	0.90	-1.15	-0.28	-0.07	-2.64	-0.86	-0.86	-1.51	-0.76	0.70	-0.14	2
0.08	0.21	-2.35	-0.21	0.62	0.43	1.52	0.98	0.24	2.49	2.90	2.47	4.21	3.70	5.58	5.32	4.32	2.16	-0.10	1.35	-2.21	-0.00	1.46	1.38	-1.13	1.73	-0.69	0.67	-0.16	0.54	-0.09	0.23	0.52	1.16	-1.07	0.77	1.73	-0.53	1.10	-0.11	2
0.56	1.20	2.51	1.51	3.24	3.60	5.44	5.66	4.82	2.61	1.62	1.81	1.48	0.64	1.28	1.03	0.72	0.79	-0.54	1.26	-1.32	-0.51	0.58	-1.64	1.19	1.47	-0.42	0.16	-0.53	0.72	0.94	1.00	1.65	0.62	-0.89	-1.63	-1.09	0.68	-0.17	-1.15	0
1.32	0.01	2.35	2.34	3.84	1.99	4.47	3.57	2.70	2.42	2.47	1.48	2.11	2.03	2.22	2.76	1.19	0.55	-0.30	-0.00	-0.39	0.13	-1.08	0.25	1.14	0.20	-0.58	-1.29	2.14	0.84	-0.78	-0.63	-0.76	0.16	-0.60	1.12	1.35	-1.86	-0.25	-1.29	0
0.03	1.79	1.03	1.56	0.62	2.01	3.95	4.94	2.88	3.54	4.47	2.73	3.38	1.51	3.17	0.14	0.40	-0.66	0.47	0.99	-0.51	0.74	-0.74	-0.55	-1.47	1.92	0.43	-1.31	0.23	-1.87	0.60	-1.78	-0.29	0.44	-0.59	-0.13	-0.49	-0.04	1.12	-0.97	1
0.25	1.03	0.90	1.44	1.21	0.39	1.44	1.69	-0.21	1.76	1.59	1.83	2.86	2.81	4.26	2.26	2.06	3.10	1.27	0.98	0.78	-1.04	0.37	0.03	0.67	-0.10	-0.48	-2.50	-1.23	-0.46	0.31	0.20	1.22	0.19	-1.40	0.70	-0.70	1.93	-1.50	0.94	0
-0.03	3.16	1.49	3.62	1.94	2.47	3.56	4.72	2.89	3.04	3.12	1.33	1.13	1.37	2.17	0.40	0.74	0.44	0.52	-1.54	0.42	-0.66	-0.56	-2.69	0.49	-1.27	1.05	1.22	-1.49	-0.57	1.16	0.35	1.11	0.86	2.57	0.72	-2.62	-0.36	0.68	0.65	1
0.59	-2.63	0.34	1.44	0.05	2.92	0.92	1.03	2.62	4.16	6.09	5.60	2.92	4.82	1.10	0.98	-0.05	0.40	-0.57	-1.88	-1.78	0.34	-0.52	-0.14	0.69	1.60	0.32	-0.95	0.18	-0.64	-1.87	-0.76	0.22	0.20	0.18	0.22	-0.81	1.06	1.56	-1.52	2
-0.25	-0.18	-1.26	1.35	0.89	-0.13	-0.83	0.97	2.34	3.59	4.94	4.30	3.52	4.79	4.30	3.19	1.20	-0.10	1.65	-1.11	0.69	-0.53	-0.15	1.24	1.26	-0.81	-2.00	-0.58	0.53	-0.92	-0.19	-0.12	-0.52	-0.46	0.82	-0.01	-1.68	-0.68	-1.83	0.32	2
1.25	-1.57	-0.14	-0.32	-0.98	1.36	0.09	1.33	0.20	2.13	1.83	4.28	3.91	3.62	4.61	4.20	2.94	3.39	0.41	1.08	-0.51	-1.43	0.89	-1.24	-0.13	-0.47	-1.00	-0.97	-0.55	-0.59	0.98	-0.75	-0.10	-1.17	0.31	0.88	1.51	-2.04	-0.49	-2.01	2
1.59	1.27	2.52	2.04	4.23	5.47	6.24	5.62	3.72	1.83	1.61	1.57	0.09	1.63	-0.84	1.56	2.19	-0.06	1.36	2.31	-1.28	1.03	-2.36	0.68	1.14	0.95	1.41	0.45	-1.43	0.58	-0.09	0.94	-0.54	2.09	1.51	0.37	0.14	-0.49	0.88	0.14	0
-1.20	0.03	0.08	1.97	0.10	-0.00	0.46	2.70	3.49	3.47	3.19	4.62	2.81	3.93	4.74	2.98	0.44	1.98	-0.03	-0.50	-1.12	0.39	0.22	-0.07	0.97	-0.83	-0.20	0.89	-0.76	-1.45	-0.48	-0.41	0.81	-2.06	0.99	0.15	-0.67	0.81	0.15	-1.56	2
0.36	-0.80	1.50	0.53	-1.44	1.57	-1.28	1.37	3.46	4.63	3.78	3.67	4.63	4.27	2.89	1.76	1.92	1.26	0.08	2.46	2.43	0.39	1.73	1.00	0.45	0.00	0.78	1.28	-0.70	0.40	1.51	-2.40	-2.10	-0.02	-0.38	-1.45	0.87	-0.31	-0.83	0.27	2
0.35	1.26	-0.07	2.87	1.48	3.92	4.24	1.13	1.25	-0.14	2.99	3.48	2.10	4.54	3.61	3.96	2.81	2.10	0.63	2.33	-0.57	-2.12	0.30	-0.92	-0.72	1.34	-0.40	0.14	-0.71	0.75	0.07	-0.24	1.07	0.60	-0.11	-1.79	0.26	1.04	-2.25	-1.50	0
0.52	-0.28	1.54	0.64	0.26	0.98	0.98	0.30	0.65	0.57	1.60	1.60	2.87	3.96	6.22	3.81	3.27	0.64	1.31	1.05	-0.28	0.32	0.75	-0.64	-1.26	-0.98	-0.82	0.28	0.26	0.95	-0.07	0.06	-1.39	1.27	0.10	1.31	-1.16	-0.45	-0.74	0.19	0
1.04	1.25	1.61	1.10	0.84	1.90	3.42	4.24	1.23	0.83	0.17	3.93	1.54	3.13	3.02	2.89	2.11	1.35	0.16	-0.01	0.33	0.51	-0.39	1.21	-0.96	0.98	-0.96	0.99	2.56	-0.54	-0.96	0.60	0.93	0.55	-0.86	1.13	1.25	0.28	1.00	0.98	0
1.29	-0.22	1.64	1.08	2.56	3.33	4.72	3.75	2.92	4.16	3.26	1.46	1.95	0.69	0.48	-0.31	-1.71	-2.08	0.16	-2.80	0.80	-0.72	-0.41	-0.44	0.27	0.03	-1.81	0.33	0.79	0.19	-0.51	0.14	-0.20	1.50	-0.23	1.17	0.61	-0.14	0.46	-0.39	1
-1.05	0.45	0.27	1.90	-0.57	-0.54	0.17	1.07	0.12	-0.54	3.38	3.07	3.62	2.93	5.58	5.62	4.88	2.17	2.66	2.09	-2.21	-0.18	0.18	0.43	-0.78	0.93	-0.51	-0.06	0.86	0.61	-0.10	-0.13	0.29	0.93	-1.11	0.02	-0.26	0.24	1.41	-0.14	2
-0.08	-1.02	-0.15	0.51	0.32	1.28	0.22	1.97	-1.50	4.36	3.73	3.69	5.41	4.61	2.62	3.64	1.72	-1.11	0.76	1.00	-1.30	1.06	0.89	1.77	-1.12	-0.30	-0.77	-0.36	0.05	-1.40	-1.18	-0.50	-1.01	-0.21	-0.89	0.63	0.36	0.96	2.00	-0.59	2
0.83	1.73	-1.03	-0.28	1.55	-0.78	-1.14	-0.44	0.57	1.12	1.46	3.88	3.10	5.46	5.71	3.84	4.69	2.01	1.23	0.84	-1.14	0.21	-0.59	-0.35	1.33	0.12	-0.79	-1.92	0.08	0.54	-1.98	1.60	0.74	0.49	0.25	0.19	0.24	0.85	0.56	0.30	2
1.59	0.19	0.36	0.51	1.98	2.59	3.33	4.16	4.42	3.33	3.69	3.25	3.50	1.10	1.18	0.83	0.77	-2.78	-2.13	-0.01	0.03	-0.97	-0.01	-1.88	-2.94	-1.16	0.55	-1.17	0.01	0.74	1.51	-0.24	-0.03	0.28	-0.63	0.22	0.09	0.66	-1.35	0.16	1
0.95	-0.28	1.37	0.85	-0.88	0.05	1.87	3.90	3.62	6.49	5.63	5.02	5.28	2.24	1.81	2.13	-0.83	2.39	0.87	0.46	-0.29	-0.02	0.12	1.98	0.23	1.16	-0.53	-0.90	-0.16	0.77	0.66	-0.95	-0.37	-1.55	-1.89	-0.64	-1.46	-1.29	-1.09	-1.20	2
-1.55	0.35	2.10	0.85	2.40	7.81	5.29	4.85	3.67	3.43	1.88	0.68	-1.34	0.69	-0.31	1.02	-0.19	2.74	-0.26	-0.74	-0.28	0.03	0.54	0.69	0.85	1.96	-0.48	0.14	-0.54	0.44	2.00	-0.73	0.12	0.29	-1.30	-0.55	0.34	2.24	-0.36	0.30	0
1.31	0.03	0.53	0.36	-0.30	1.62	-0.10	2.41	-0.38	1.17	2.49	2.39	3.87	6.80	3.98	4.75	3.19	3.13	3.25	3.29	0.87	1.05	-0.22	-1.75	-0.52	-0.64	0.68	-1.14	-1.45	0.84	0.41	-1.68	0.86	-0.80	1.07	0.50	-0.27	0.19	-0.13	-1.31	2
0.32	-0.06	0.58	0.20	1.83	1.20	2.22	2.00	1.59	1.16	1.62	2.05	3.26	4.52	4.83	3.17	2.48	1.56	2.20	1.60	-1.17	-0.56	0.43	-1.45	-0.68	-0.15	0.21	2.15	-0.97	0.82	0.15	-0.40	-0.55	0.57	-1.56	0.96	0.13	-0.56	-0.20	-0.15	0
-0.88	-3.17	0.62	2.35	3.33	3.99	4.00	3.29	1.03	1.59	2.62	0.84	2.61	3.15	3.86	4.07	3.64	1.87	2.49	0.61	1.20	-1.29	0.67	2.27	0.39	-1.28	-0.14	1.37	-0.98	-0.58	0.93	1.00	0.87	-0.51	-0.31	-0.52	1.88	1.48	-1.23	0.00	0
-0.31	-0.85	0.01	-1.03	-0.63	1.68	1.29	2.21	4.58	3.99	4.04	5.02	4.93	2.66	4.09	1.26	1.45	1.79	-0.29	1.87	-2.08	-0.52	-0.34	-2.27	-1.55	0.40	0.48	0.83	2.60	0.02	1.71	0.89	-0.32	0.80	-0.43	0.50	-0.80	0.42	-1.79	-2.40	2
-0.74	-1.62	-1.71	-0.10	-0.38	-1.34	0.60	-0.13	-1.28	-0.11	1.87	4.20	4.34	4.74	5.24	2.51	2.18	1.79	1.12	-1.25	-0.11	0.71	-1.11	0.09	0.49	-1.18	0.87	1.06	-0.10	0.82	-0.85	0.10	-0.86	0.71	0.31	-0.79	1.52	1.04	0.42	-0.19	2
1.23	0.00	1.85	2.35	0.31	-1.20	1.23	1.22	0.15	1.49	1.35	1.63	5.10	6.77	4.78	4.51	3.49	3.96	3.03	0.33	-0.94	-0.99	-0.14	-1.51	0.99	0.78	-0.60	0.87	-1.12	1.36	-0.61	0.32	-2.52	0.39	0.77	-0.75	0.48	0.86	-3.24	0.33	2
0.94	0.76	-0.39	0.50	1.26	0.67	-0.27	1.16	1.28	0.61	2.61	4.68	3.92	6.06	4.61	4.77	4.42	0.80	2.45	1.08	0.22	1.09	0.61	-1.66	0.78	0.66	0.51	1.14	0.33	-0.49	-0.00	-0.81	0.80	0.37	-0.68	0.28	-1.92	-0.32	0.30	-0.02	0
-0.21	0.86	-0.14	2.22	1.46	3.45	4.62	1.49	1.93	1.25	0.49	1.03	-0.39	1.56	0.70	2.27	0.35	1.49	3.45	0.89	-0.41	0.36	-1.55	0.18	1.55	-0.37	-0.32	0.39	-0.60	-0.77	-0.49	-1.79	1.04	-0.11	0.87	-1.81	-1.35	-0.13	-3.06	-0.43	0
1.36	-0.08	0.65	-0.59	-0.07	1.63	0.16	1.29	1.13	0.37	1.53	0.77	4.61	7.18	4.75	4.95	3.40	3.04	1.23	1.53	-0.14	-0.59	-0.99	1.45	-0.01	-0.05	-0.64	1.27	-1.17	0.31	-1.25	-0.26	-0.52	-1.89	-0.28	-1.27	-0.11	-0.59	-0.49	-0.72	0
0.79	0.86	1.36	1.53	0.89	3.94	3.46	3.27	4.76	4.80	4.98	2.41	2.01	2.80	2.05	0.89	-0.49	1.13	-1.44	-1.27	0.90	-1.56	0.74	-1.41	-0.38	0.49	-0.69	-1.06	-0.39	-1.17	-0.03	1.84	1.22	-1.64	-0.66	-0.40	-0.13	0.66	-0.01	-0.69	1
-0.18	-1.27	-0.24	-0.55	0.19	0.84	2.21	1.47	2.35	2.50	2.58	2.21	5.26	2.30	5.00	2.87	3.05	3.44	1.93	-1.59	-0.96	-1.19	-0.29	1.90	-0.09	-0.58	1.02	-0.75	-1.63	0.43	1.32	-0.03	-0.83	-0.30	0.14	-1.16	0.76	-0.15	0.82	-0.11	2
-0.63	0.29	0.30	3.20	2.60	6.55	4.12	4.58	3.08	4.48	2.26	2.24	-0.67	-0.32	0.24	-0.37	0.38	1.43	0.02	-0.48	-0.52	0.42	-0.26	0.63	0.17	-0.76	-0.62	0.42	-0.30	-0.99	0.38	-0.36	-0.56	-0.37	-0.63	-0.31	0.18	0.39	0.24	1.65	0
-0.86	1.26	-0.60	1.15	2.54	3.30	4.27	4.06	3.77	1.87	3.01	1.15	1.91	-0.58	1.30	1.04	0.21	1.45	1.03	-0.67	0.66	-1.31	0.17	0.72	-0.65	1.44	0.97	1.35	-1.43	1.55	-0.86	-1.42	0.22	1.50	-0.02	-0.57	0.76	-0.76	0.52	0.31	1
-0.14	0.83	-0.61	0.92	0.80	0.10	0.40	-0.22	1.74	1.25	3.68	3.31	3.10	5.00	5.30	2.19	2.33	3.57	0.72	1.17	0.80	2.13	1.39	0.40	-0.09	1.40	0.86	0.04	-0.34	-1.16	2.17	0.16	-0.54	0.68	-1.00	0.63	1.53	-0.58	1.44	1.18	0
0.79	1.53	1.99	2.13	3.94	4.89	4.23	4.26	3.21	2.96	3.28	0.51	1.70	-0.58	0.89	0.14	0.06	1.14	-0.89	1.80	1.22	1.36	1.74	-1.73	-0.60	-0.27	0.11	-1.18	-0.66	1.05	0.07	-0.36	-1.56	-1.69	-1.54	0.70	-0.41	1.02	-1.19	-0.77	0
-1.24	0.77	0.82	1.16	4.18	6.76	7.46	5.78	3.84	2.91	-0.15	-0.07	-1.66	0.51	-0.88	1.00	-0.53	0.92	-1.40	-0.38	-0.16	-0.74	-0.45	-0.56	-0.96	0.32	-1.34	-0.43	-1.00	-0.27	1.29	0.54	-1.35	-0.16	-0.51	0.69	0.14	-0.51	0.02	0.47	1
-0.24	-0.69	-0.63	0.99	0.11	0.02	1.88	1.10	2.20	3.19	4.05	3.20	3.75	5.36	4.34	3.32	1.87	1.88	1.97	1.25	1.37	0.32	0.73	-1.49	0.24	-0.68	-1.34	0.05	1.59	-1.20	0.30	-0.03	0.25	0.26	-1.20	0.40	-0.45	0.72	-0.07	-1.03	2
-1.28	-1.02	-0.34	0.84	-0.17	0.22	0.20	2.05	1.05	2.68	1.29	6.12	3.27	2.71	5.83	3.99	3.28	1.88	1.83	3.18	-0.17	0.38	0.03	0.86	1.58	-0.12	-1.29	-0.21	-0.45	-0.40	1.17	-1.48	0.45	0.91	-2.38	1.34	1.04	-0.52	0.36	0.23	0
0.73	0.13	-0.14	1.12	2.80	1.08	0.61	1.55	3.29	5.21	4.87	4.25	4.45	2.81	1.74	0.34	2.02	0.24	-1.06	0.05	0.28	-1.99	-1.86	-2.26	1.16	2.59	-0.61	0.39	0.40	-1.26	-0.88	1.92	-0.12	-0.32	-0.34	-0.27	-0.15	-1.78	-0.25	-1.35	2
-0.77	0.42	2.18	4.68	2.59	4.69	4.86	6.56	3.37	1.14	1.65	2.05	0.77	2.79	2.29	1.73	1.47	0.56	0.51	0.69	1.17	1.35	-1.07	-0.07	-1.59	-1.04	-0.21	-1.09	-1.67	0.54	-0.36	-0.08	0.66	1.15	-0.34	-0.98	0.08	-1.03	0.72	0.90	0
1.88	0.61	1.30	1.57	3.41	2.98	4.01	3.18	2.35	2.03	1.65	0.66	2.53	0.66	2.15	1.50	1.35	0.50	0.14	-0.86	-1.21	3.72	0.02	-0.46	-0.77	-0.08	-0.16	-0.49	1.53	-0.70	1.14	-2.00	2.14	-0.27	-0.58	-1.39	-1.20	0.55	0.30	1.07	0
-1.43	-0.61	-0.05	-0.62	1.73	3.62	4.35	3.10	2.69	1.43	1.19	2.87	-0.38	2.18	1.55	2.47	1.64	0.34	1.60	0.24	0.44	-0.03	0.05	-2.31	0.40	-0.05	-1.16	-0.52	1.80	1.51	0.32	0.30	0.17	0.09	-0.97	-0.38	-0.06	-0.24	-0.40	1.30	0
-0.37	0.60	0.31	0.01	0.06	0.26	1.37	0.95	-0.70	2.12	2.18	4.91	4.36	3.91	7.24	3.02	3.19	-0.22	1.84	1.17	0.79	1.51	0.08	-1.26	-1.79	-0.82	-0.36	1.34	-0.66	-0.33	-1.54	1.64	0.18	-0.43	1.44	1.20	-0.29	-0.94	0.87	0.93	0
1.96	0.45	-0.59	1.28	0.61	1.13	0.18	1.27	0.81	3.77	3.09	2.78	3.16	5.85	4.64	4.89	2.75	2.22	2.61	1.78	-0.37	-2.50	-0.05	2.66	0.36	0.25	0.42	0.05	-1.44	0.26	0.41	0.03	1.03	-1.56	0.63	0.17	0.23	0.40	0.64	-1.19	2
-0.23	-0.80	0.74	2.07	2.97	1.22	2.95	-0.19	2.88	1.14	0.88	2.97	2.81	4.34	6.17	2.60	2.52	1.94	0.22	0.81	-1.35	-1.53	1.26	-0.04	1.55	0.92	-1.16	1.05	1.07	-1.14	0.85	0.07	-0.06	1.17	1.08	-0.25	0.69	0.17	-0.06	-0.69	0
0.80	0.41	-0.33	2.66	0.95	4.48	5.35	3.32	4.86	5.76	2.86	3.91	1.04	0.68	-0.54	0.70	-1.38	0.17	1.75	-1.31	-1.90	0.39	-0.67	-0.79	0.14	-0.20	0.57	0.25	0.26	0.69	-1.88	0.84	0.29	-0.25	0.98	0.04	0.52	1.42	-1.40	0.89	1
0.29	0.50	-0.82	2.98	3.11	2.95	4.69	4.22	3.41	2.76	0.78	0.23	1.67	2.53	1.93	1.12	-0.18	1.18	0.25	0.16	-0.10	1.06	0.61	-2.53	0.27	-0.32	2.10	1.49	0.41	-0.47	0.41	-0.31	0.55	-1.27	-2.08	-1.68	-1.40	-1.11	1.01	0.42	0
0.98	-1.62	0.79	-1.20	0.17	0.34	-0.98	-0.81	-1.03	-0.23	2.05	2.95	3.79	3.96	6.64	3.93	4.17	2.29	1.68	1.14	-0.88	0.06	-0.44	-1.67	-0.18	-3.06	-1.37	1.26	1.12	-0.52	0.73	-0.98	-1.39	0.25	0.08	1.32	-0.23	-2.40	-1.04	0.89	2
-0.43	-0.93	-1.07	0.57	0.66	0.27	1.12	3.14	5.81	5.26	5.10	4.43	4.05	2.02	2.41	2.54	0.57	0.81	-0.27	-1.52	-0.89	-0.29	-0.33	2.06	0.41	0.70	-0.68	0.45	-1.26	-0.52	0.23	-0.43	1.34	1.00	0.17	-0.21	-0.13	0.23	0.58	-0.58	1
0.68	1.53	-0.77	1.14	-0.04	0.73	1.57	2.17	2.71	5.99	5.69	5.37	3.38	2.01	1.72	1.89	-0.34	0.61	-0.95	-1.31	0.32	-2.11	-0.36	0.99	0.50	1.33	0.15	0.55	-0.97	-0.29	-0.72	0.48	0.11	-1.09	-1.51	0.91	2.44	1.25	-0.71	0.78	1
0.52	-0.38	-0.83	0.16	0.86	1.47	1.30	1.25	2.30	2.87	5.23	3.54	2.20	5.20	3.04	2.66	0.69	2.43	-0.13	1.85	-0.59	0.56	-0.70	1.17	0.09	-1.54	-1.01	0.63	-1.56	-0.41	0.97	0.90	-0.73	-1.42	0.80	0.44	-1.87	0.04	-0.36	-0.48	2
-0.35	0.19	-0.18	2.11	0.61	1.86	1.19	2.67	-0.41	2.18	2.47	3.89	2.95	5.80	3.94	0.99	3.43	1.70	0.10	0.65	-0.56	-0.85	-2.31	-0.59	-2.14	0.25	0.81	0.38	0.37	0.69	-2.42	-0.76	-0.76	-0.45	0.62	-1.37	-0.65	-1.24	-1.63	0.26	0
-0.11	1.55	3.20	4.22	5.78	4.92	4.39	3.71	5.12	4.01	3.08	0.70	0.49	-0.31	0.52	-1.00	1.65	-0.89	-1.20	0.14	-0.41	-0.67	0.58	0.53	-0.33	1.67	0.67	-0.61	0.44	-2.39	0.73	-0.76	-0.81	-0.53	1.68	1.27	2.29	0.61	-0.34	-0.24	1
0.17	0.60	-0.19	1.21	0.24	1.07	1.56	2.60	4.09	5.90	3.45	6.29	5.22	4.36	1.94	0.45	0.19	-0.89	-0.45	0.07	-0.96	-0.94	1.01	0.72	-0.80	0.81	-0.93	2.92	-0.95	-1.11	0.63	0.85	-0.92	0.47	0.67	0.39	-0.18	-1.36	0.13	0.66	1
1.11	-0.49	-1.23	1.16	-0.04	3.18	1.84	3.46	3.15	4.80	6.09	3.97	2.82	2.33	0.92	-0.37	1.04	-0.50	-0.37	2.11	-0.08	-1.04	-1.98	-0.39	1.11	-1.65	0.66	-0.52	-0.68	0.10	0.81	-0.55	0.32	1.17	-0.82	0.02	-0.45	0.36	0.12	1.71	1
-0.83	0.03	1.88	2.49	3.09	4.52	5.14	3.21	2.78	4.01	3.59	0.70	2.64	0.31	1.69	-1.58	-0.28	1.36	0.51	-2.67	-0.97	-0.06	-0.86	0.85	-1.32	1.04	0.59	-1.18	-0.79	0.29	-1.76	1.78	-1.06	-0.56	-1.06	1.98	-2.42	0.19	1.06	0.39	1
0.18	0.22	1.24	3.55	3.47	2.99	5.64	5.39	2.71	2.02	2.16	1.58	0.67	1.31	1.28	-1.15	-1.06	-1.79	-0.72	2.73	-1.36	0.42	-1.44	-2.38	-0.96	-0.53	-0.23	-1.23	-1.09	-0.79	-0.83	-0.08	-0.27	-0.08	-0.19	0.22	0.74	0.41	0.80	0.08	1
1.51	-1.28	-0.01	0.59	0.11	1.18	2.27	4.64	3.32	2.95	6.35	2.53	2.96	3.72	3.10	0.94	-2.20	0.47	-0.91	-0.12	1.82	-0.18	-1.71	-0.39	-0.38	-1.06	1.52	0.84	0.60	-2.14	-0.35	-1.00	-0.16	-0.88	0.31	-0.32	0.44	2.02	-1.31	-1.28	1
-0.09	-0.62	0.96	1.67	3.52	2.18	3.40	3.56	0.12	2.22	1.93	2.89	1.77	1.09	2.77	0.39	2.64	3.31	0.57	0.67	1.08	0.08	-0.30	0.04	0.63	-0.41	-0.13	0.22	0.27	0.64	-1.45	-0.54	-0.14	-0.40	-1.28	-0.57	0.40	0.10	1.58	-0.75	0
-1.23	1.19	1.63	2.02	3.34	2.94	4.12	2.30	2.96	1.82	2.16	1.76	1.99	2.68	2.80	1.75	1.70	0.44	2.73	1.41	1.40	0.06	1.25	-0.80	-0.14	-0.15	0.46	0.35	2.31	-0.63	1.11	-1.19	0.87	0.67	-0.17	-0.19	-1.19	0.68	-0.51	0.24	0
0.18	-0.19	0.89	0.74	1.54	1.13	2.88	1.54	0.11	0.85	2.20	1.57	2.75	3.40	5.63	3.94	2.62	3.46	1.60	0.26	0.11	-0.39	1.34	0.63	-0.73	1.29	1.08	0.33	0.50	0.27	-1.18	0.80	0.20	0.85	-0.77	-0.87	0.77	0.76	0.50	-1.81	0
0.38	0.64	3.00	-2.11	2.14	1.86	5.41	4.66	3.89	5.09	3.91	3.45	0.82	3.14	1.27	0.16	-1.34	-1.00	-0.45	1.30	1.36	0.88	0.38	-0.22	-0.13	-0.65	-1.62	-0.21	0.08	0.75	-0.54	-0.76	-0.44	-1.80	-0.63	-0.49	1.91	0.74	-0.56	0.58	1
1.49	-0.96	-1.62	1.56	-0.19	0.61	4.29	1.84	4.48	4.12	5.94	4.54	3.08	2.47	1.24	-0.67	0.01	1.81	-0.32	0.32	1.16	1.57	1.76	1.55	-0.32	-1.03	0.92	0.02	-1.24	-0.04	0.18	0.82	-0.37	0.07	-1.11	0.53	-0.53	1.89	-0.18	-0.72	1
1.38	0.71	1.79	2.88	1.99	3.27	3.00	2.57	3.01	3.59	2.61	2.25	2.19	3.39	2.79	2.81	1.36	0.32	0.48	0.27	-0.69	-0.71	-0.08	0.17	1.64	-0.63	-0.57	-0.04	1.80	0.85	1.00	1.23	-0.61	-0.86	-1.30	-0.72	0.36	0.52	-0.02	0.09	0
-0.12	1.57	-0.98	0.53	2.87	4.67	5.23	4.46	4.81	2.07	0.90	1.40	0.84	-0.62	0.82	0.87	0.66	0.25	0.44	-0.23	-0.16	0.67	-1.72	-0.92	0.99	-1.32	0.16	-0.72	-1.28	0.22	-1.47	-0.30	1.88	1.81	-0.18	-0.27	0.22	-0.84	-1.14	0.71	0
0.24	2.63	0.79	1.53	1.75	1.84	4.01	1.48	1.83	2.66	1.59	3.15	3.45	0.25	3.66	1.75	1.56	2.42	0.23	1.68	0.01	-1.51	0.47	-0.67	1.40	0.35	0.21	-1.18	1.20	1.08	-1.65	1.54	1.83	0.91	-1.30	0.71	-0.88	-0.31	1.23	1.58	0
0.86	0.79	-0.25	-1.62	0.47	-1.29	1.35	4.82	5.09	5.01	5.68	5.33	4.79	2.43	3.64	1.43	0.52	0.54	-0.17	1.82	0.08	-0.91	0.67	0.41	-1.24	1.43	-0.68	1.69	-0.45	-1.74	0.04	-0.78	-1.21	0.53	0.90	-0.21	-1.14	-0.24	-0.75	0.18	2
0.15	0.36	-0.36	1.11	3.18	1.12	0.73	1.83	2.27	1.55	0.62	1.44	4.77	5.13	4.48	3.55	3.45	1.30	1.15	0.35	-0.17	-0.78	0.30	-0.28	0.21	-0.15	-1.99	1.39	0.63	-1.68	0.41	1.76	0.50	-0.44	-0.05	-0.85	-0.75	-0.87	1.05	-1.62	0
-0.55	0.21	-0.52	-0.29	0.53	-1.64	-0.13	0.70	1.70	0.12	1.45	3.37	3.08	3.40	7.18	5.77	6.23	3.33	2.81	3.51	-1.46	-2.03	0.35	-1.22	-0.35	-0.20	0.99	-0.52	0.62	-0.60	1.81	1.43	1.11	0.99	2.17	1.00	-0.33	0.70	-0.01	-1.91	2
0.68	-0.78	-1.26	1.81	-0.42	1.64	1.46	1.03	0.96	1.92	1.80	3.33	4.88	5.13	3.89	6.26	2.84	5.12	0.52	0.48	0.92	0.42	0.04	0.31	-0.55	-2.34	-0.19	-1.02	0.46	-0.11	-0.01	0.56	0.10	-0.39	-0.28	2.14	0.73	-0.14	-2.16	0.19	2
0.57	0.43	1.30	1.73	0.54	-0.01	0.84	0.55	1.15	3.62	2.97	2.63	5.26	4.57	4.42	3.65	3.81	2.26	0.79	0.54	-0.16	0.74	-1.38	-0.94	-0.38	-0.49	1.94	0.79	-0.19	-0.29	-0.04	-0.08	0.15	-0.35	-0.00	-1.56	0.29	-1.81	1.33	-0.59	2
-1.52	1.04	-0.32	-1.05	-0.09	0.26	-0.54	1.91	2.01	3.69	4.37	3.53	4.12	3.91	4.24	3.29	2.45	1.37	-0.93	1.93	-0.35	0.80	-0.29	0.46	-0.24	-0.50	-0.78	-0.98	-0.03	0.08	-0.39	-0.08	-0.50	-1.44	0.76	-1.61	-1.19	0.61	-0.97	-0.91	2
-0.63	-1.06	0.73	1.93	-0.77	3.71	4.11	3.50	1.06	1.61	0.91	1.91	2.52	3.69	3.25	2.11	4.56	2.12	1.10	-1.14	-0.36	-1.66	-0.87	0.72	-0.63	0.39	1.01	-0.96	0.13	0.03	-1.66	0.11	0.42	0.07	0.41	-1.05	1.23	-3.06	0.08	0.30	0
-0.85	-0.03	-1.11	1.36	0.64	-0.48	-1.49	1.93	2.16	3.06	3.30	5.74	3.67	6.28	4.40	4.85	2.43	1.33	0.05	-0.17	0.11	0.77	1.15	0.68	-0.96	-0.46	-0.46	0.60	-0.26	-0.12	0.99	-0.20	-0.39	0.41	-0.65	-0.79	0.65	-0.46	-1.22	1.24	2
-0.30	0.43	0.77	0.35	0.68	1.96	0.28	1.67	1.07	2.73	3.48	3.55	6.06	5.27	5.09	5.06	0.54	1.94	1.91	1.63	0.82	1.64	0.36	-0.11	0.30	-0.87	-1.46	0.95	-0.98	-0.78	-0.27	1.40	0.36	-0.77	-0.30	-0.73	0.93	0.75	-0.30	1.15	2
0.13	0.66	-0.50	-0.01	0.94	-0.35	0.78	0.72	0.61	4.19	4.59	3.95	3.89	3.61	3.93	3.99	1.83	0.16	0.77	0.82	0.04	2.53	-0.99	1.23	0.20	-0.19	-1.88	-0.21	-3.02	0.03	-0.53	-1.92	-0.09	0.18	-2.25	0.06	-1.04	0.07	0.14	-0.16	2
0.36	1.20	2.75	3.17	4.11	2.29	4.42	6.10	3.11	2.10	2.75	0.18	0.66	3.40	1.45	2.10	2.28	-0.56	1.96	-0.27	0.83	-0.18	0.16	1.03	-1.24	0.74	0.20	-1.05	-1.25	1.08	1.36	1.01	1.03	-0.39	-1.44	1.25	0.03	-0.83	-0.47	0.78	0
-1.30	-0.85	0.03	2.56	0.14	1.52	1.73	3.17	5.04	5.23	5.66	4.65	4.90	1.26	2.75	3.44	-0.77	1.05	-0.20	0.06	1.66	-0.45	0.89	-0.40	-0.62	0.65	1.11	-2.19	-1.20	-0.07	0.35	-0.23	0.75	2.89	0.38	0.41	0.67	-1.37	1.91	0.36	2
0.30	1.12	-1.29	-1.53	0.69	2.25	-0.26	2.00	0.68	1.42	3.27	5.41	2.15	4.22	5.38	5.61	2.09	2.47	1.25	2.50	-0.26	0.45	-0.15	1.61	0.02	0.41	-0.08	1.16	1.21	1.75	0.03	-0.24	-0.28	-0.82	0.02	0.02	-0.24	-0.68	1.32	-0.39	2
-0.71	1.00	1.98	1.78	2.20	2.27	2.02	3.48	2.93	5.63	5.84	5.45	1.75	2.98	1.71	0.47	1.12	1.00	0.27	1.35	1.70	0.25	0.45	1.81	-0.35	0.14	-0.07	1.00	0.40	1.74	-0.74	0.57	0.23	-0.90	-1.48	-0.54	0.67	0.05	-0.04	0.82	1
0.78	-0.35	1.35	3.60	3.57	3.94	4.06	5.73	1.57	4.23	0.16	1.11	-1.52	0.23	1.40	-0.46	-0.44	-0.15	1.64	0.16	-0.05	-0.05	1.60	0.09	0.09	2.01	1.24	0.05	0.12	0.23	-0.01	1.29	-2.74	1.02	0.50	0.36	-0.91	-0.39	-0.55	-0.70	0
0.56	2.02	-1.52	0.79	-0.53	-0.88	-0.42	2.48	0.50	2.76	2.13	3.59	5.69	4.16	5.11	3.24	3.20	0.70	1.07	1.87	1.32	1.43	0.63	0.16	-0.30	0.39	-0.04	-0.96	0.02	0.98	0.77	-0.00	-0.53	0.99	-0.35	-0.05	-2.21	0.08	0.64	-1.84	2
-0.41	0.66	1.68	0.46	1.14	2.81	3.99	3.50	1.80	3.02	5.03	2.52	2.52	4.05	1.55	0.74	-1.33	0.65	-0.04	0.04	0.37	0.31	1.02	0.13	0.61	-1.90	1.49	0.52	0.12	0.67	-0.15	-0.73	1.50	-0.08	0.69	-0.20	0.29	0.87	-1.41	-1.01	1
-0.17	1.12	3.12	0.81	4.08	4.69	6.05	5.41	5.25	1.63	3.25	0.76	1.56	1.20	0.50	-0.48	0.08	0.84	-1.17	-1.76	-0.39	-1.38	-2.50	-0.53	-1.29	0.53	-0.26	0.17	-0.22	0.17	-0.81	-1.35	-0.77	-0.03	0.43	-2.12	1.59	-0.36	0.73	0.54	1
-1.05	-0.58	2.81	0.19	0.43	0.97	-0.96	0.28	1.19	-0.02	2.48	3.26	5.96	3.41	3.63	6.52	3.81	2.38	1.56	0.79	-1.32	-0.72	1.13	-0.08	-0.51	0.53	-0.07	0.09	0.31	0.55	-1.46	-0.65	0.86	0.76	0.90	1.33	-0.12	-1.03	-0.80	-0.87	2
-0.26	1.40	1.83	3.83	2.30	4.63	6.94	5.99	3.47	1.04	2.36	0.55	-0.69	0.18	1.18	0.49	-0.63	0.84	-1.98	-0.34	1.12	1.33	-0.27	-1.69	-0.23	0.39	-0.11	-0.52	0.98	0.27	0.03	1.87	-0.01	1.11	-1.70	0.93	-0.37	-0.96	1.22	0.68	0
0.13	0.01	1.12	2.69	1.45	1.48	3.17	3.06	0.18	3.43	1.65	2.61	4.07	2.77	3.04	3.26	0.91	2.22	0.89	-0.16	0.02	-0.88	0.18	0.40	-1.51	0.95	-1.47	-1.98	0.46	-0.16	-1.11	-0.91	-0.01	-0.32	1.07	-0.06	-0.55	0.05	1.01	-0.76	0
0.09	-0.81	1.28	-0.53	-0.50	0.06	1.32	2.36	2.00	2.77	3.89	4.30	3.29	3.00	5.01	5.30	2.58	1.48	1.45	0.26	1.71	0.38	0.18	0.73	-0.75	-1.45	0.01	0.51	1.00	0.68	0.39	-1.00	1.85	-0.58	-0.34	-0.47	-0.39	-0.21	0.15	-1.38	2
-0.56	0.06	-0.21	-0.48	3.18	3.40	2.26	2.70	1.12	0.88	0.64	1.50	1.31	2.44	0.49	1.18	1.78	-0.15	2.30	1.09	1.39	-0.12	-0.77	0.71	-0.68	0.20	1.02	-0.23	0.40	1.46	-0.62	1.42	-2.05	-1.19	0.25	-0.90	-0.11	-1.85	-0.83	-0.57	0
0.26	0.02	0.15	1.65	1.83	2.37	1.07	2.47	0.61	2.14	2.64	1.14	2.37	2.60	3.51	1.98	3.40	1.01	1.87	1.05	1.25	-0.40	1.14	1.24	-0.42	0.16	1.25	0.00	1.82	0.11	-0.21	0.18	-1.79	2.36	-0.92	0.82	-0.89	-0.74	-0.66	1.64	0
-0.40	1.05	-1.21	-1.10	0.90	0.31	-0.09	0.28	1.42	-0.12	3.25	3.54	4.77	4.41	5.24	4.81	3.49	1.55	1.23	1.83	0.19	-0.03	0.43	-1.30	-0.23	0.88	-0.41	0.14	-0.22	0.26	1.20	-0.02	-0.27	0.03	-0.30	-1.03	1.15	-0.96	-0.04	1.56	0
-1.74	0.85	-0.40	0.22	-0.65	1.37	0.53	0.82	3.14	4.40	3.65	3.96	4.08	2.82	3.63	2.36	0.67	0.45	0.79	-0.41	0.32	-0.81	-1.09	0.53	-0.56	-1.29	-0.44	-0.55	-1.31	0.34	-0.50	-0.22	0.13	0.20	0.20	0.81	-0.95	0.78	-0.38	-0.48	2
1.01	1.30	2.53	0.93	2.98	3.82	5.82	3.74	3.90	2.88	3.01	1.15	-0.40	0.79	-1.89	2.17	0.29	0.92	-1.81	-1.82	0.96	0.26	-0.77	2.62	-0.53	-0.07	-0.26	-0.45	0.22	0.46	-1.68	-0.32	0.04	-1.51	-1.80	1.49	1.53	-1.08	0.58	0.40	1
1.12	-0.59	0.71	0.65	-1.53	0.27	1.89	3.63	4.16	5.21	7.36	4.49	4.04	4.47	1.71	1.44	0.66	-0.81	1.58	0.40	0.33	-2.64	0.28	0.47	-0.68	-0.19	0.72	0.91	-0.40	-1.05	-0.21	0.08	0.46	-0.42	-1.30	-0.07	0.04	0.43	3.02	-0.69	1
1.35	-1.16	1.00	0.69	1.44	1.05	1.95	0.26	1.95	0.49	2.54	3.35	3.71	4.61	4.51	4.73	2.47	3.31	2.89	1.97	-2.20	-0.39	0.06	-0.86	0.64	1.62	-1.75	1.80	-0.05	0.10	-0.43	1.19	-1.80	0.48	0.68	1.23	-0.27	-0.64	0.35	-0.95	0
0.10	0.68	0.05	1.07	0.22	-0.00	2.11	2.00	4.06	4.64	5.48	5.06	4.42	2.40	3.80	0.23	0.77	-0.51	-1.02	1.11	0.85	-0.24	0.87	1.37	1.30	-0.18	-0.64	-0.26	1.42	-1.50	-0.57	0.89	0.76	0.30	0.15	2.74	-0.77	-0.62	2.32	-0.65	2
0.14	0.78	0.79	0.35	-0.47	1.01	0.90	3.43	6.09	4.97	3.63	3.07	3.01	0.94	1.99	1.02	-1.45	-1.08	-1.08	-1.91	-0.53	1.17	-0.16	-0.78	-0.03	-0.10	-0.40	-0.13	1.50	-1.19	0.59	0.15	-0.69	-1.82	1.77	0.20	-0.78	-0.42	0.16	1.24	1
0.97	2.71	1.09	2.96	3.85	5.18	7.76	3.88	4.53	2.60	2.09	-0.33	-0.06	0.40	0.01	-0.75	-1.28	0.24	0.65	-2.17	-0.47	-0.28	-0.28	-0.13	-0.48	-0.00	1.16	-0.59	-2.09	0.29	0.81	0.10	-0.59	-0.69	1.89	1.28	1.62	-1.05	0.36	0.60	1
0.10	-0.57	1.64	-0.34	-0.03	0.29	0.90	0.71	0.81	0.03	4.17	5.09	2.53	6.34	5.12	3.28	4.44	3.23	0.21	-1.71	0.23	-0.44	1.23	0.63	-1.14	-0.19	-0.49	1.22	-0.85	-0.65	-0.10	0.08	1.45	1.40	-0.78	-1.25	-0.06	-2.04	-0.60	-0.68	2
0.58	0.92	1.07	-0.22	3.80	3.95	4.59	4.37	3.71	1.10	4.13	3.73	0.87	3.62	2.25	1.17	0.84	-1.21	-0.18	-0.19	0.07	0.24	-1.80	0.47	0.84	1.46	0.07	-2.08	0.43	0.30	-2.03	0.76	0.12	1.05	-0.27	-0.09	1.25	-0.25	0.41	-0.73	1
-0.65	0.56	1.95	4.01	4.38	3.54	5.28	4.88	2.75	3.04	3.21	3.03	0.35	-0.68	2.00	0.27	1.22	1.10	0.12	-0.36	-0.29	-0.87	0.78	1.63	1.49	0.98	0.68	1.24	0.90	-1.21	1.61	1.28	-0.65	0.41	-1.57	0.05	-0.78	-0.82	1.19	-1.50	0
-0.74	-0.96	0.67	0.33	-0.01	1.76	-0.01	0.63	1.42	1.12	2.59	2.80	1.50	4.78	3.88	3.81	2.54	2.47	0.72	0.74	0.84	0.56	-0.45	0.56	0.87	-0.64	1.15	1.11	0.33	1.18	-1.04	0.67	0.78	-0.57	0.91	-1.32	0.45	-1.59	-1.84	1.66	0
0.27	0.77	0.52	-2.13	-0.98	1.05	1.67	2.92	2.23	3.37	4.50	5.06	1.30	2.91	3.55	3.37	3.32	1.17	0.84	1.47	0.42	0.51	1.02	1.83	0.66	0.38	-1.07	1.54	-0.04	-0.02	0.24	-1.31	0.42	-0.11	1.22	-0.92	-0.42	-0.28	0.56	1.82	2
-0.39	0.64	1.61	1.29	4.25	4.95	5.58	5.57	2.97	5.67	2.11	1.84	2.05	-0.40	-0.44	1.21	0.22	-0.02	0.15	-0.67	-0.18	1.04	0.29	0.65	0.82	0.49	-0.85	-1.13	-0.62	0.18	-0.51	-0.83	1.08	1.70	-1.88	0.50	-0.91	-0.18	1.22	-1.92	0
1.13	0.45	-0.84	-0.15	-0.57	0.31	0.97	1.77	0.67	3.87	3.96	5.09	3.76	2.49	4.01	3.25	1.27	0.86	1.77	0.07	0.66	-0.95	0.04	-0.94	1.03	-1.15	0.06	0.69	1.56	-0.65	0.58	-0.59	0.53	0.80	1.05	-1.16	-0.11	-1.66	-0.97	0.55	2
1.17	0.54	1.24	0.82	-0.27	0.32	0.65	0.12	2.06	1.93	2.95	5.88	4.41	4.10	4.21	3.82	3.52	2.04	0.60	1.40	-0.01	1.35	1.25	-0.14	-1.33	-0.23	-0.65	0.12	-0.22	0.22	-0.12	0.81	-0.72	-0.72	-0.00	-1.80	-0.05	0.01	-0.31	1.61	2
0.22	-0.24	-0.90	1.36	4.37	3.08	2.64	3.86	3.52	1.82	4.07	2.99	1.66	1.12	0.03	0.15	-1.96	-0.46	0.06	1.39	-0.89	-0.16	0.91	0.28	1.03	-0.69	-0.36	0.50	0.99	0.50	-0.25	0.49	1.53	0.71	0.55	-0.10	0.82	-1.96	0.28	0.25	1
-0.50	2.05	2.24	2.36	2.38	1.19	2.60	4.28	0.72	0.28	0.73	3.20	3.07	1.77	3.38	1.13	0.37	1.50	-0.17	0.25	0.64	1.84	0.48	-0.47	0.82	-2.28	-0.88	0.46	-0.66	1.49	-0.63	-0.13	0.85	0.90	-0.68	-1.04	0.44	-0.49	0.13	1.32	0
-0.21	0.77	0.79	0.34	0.64	-0.89	1.17	1.05	3.38	3.82	5.35	3.80	4.09	3.60	2.43	2.91	1.93	1.33	0.61	1.63	0.33	-0.97	-0.73	-0.39	0.11	-1.60	-0.21	-1.32	0.30	1.10	-0.31	-1.69	0.89	-0.01	0.56	0.60	-1.74	1.21	-0.68	0.94	2
0.52	1.44	1.55	-0.34	1.95	2.08	3.29	3.31	3.97	4.73	5.15	3.41	1.95	3.75	1.51	1.07	1.11	0.70	-0.23	-0.15	-0.17	0.35	1.28	-1.32	0.31	1.05	-0.36	-0.67	-0.85	-1.31	3.03	0.72	0.76	-1.31	0.59	0.46	0.70	-0.49	-0.76	-0.82	1
-1.73	-0.22	0.64	-1.08	0.33	1.48	0.69	2.66	3.19	4.39	4.91	4.33	3.22	4.38	2.13	3.02	2.14	0.24	0.80	1.02	0.54	-0.63	0.20	1.09	0.84	-1.57	0.36	0.49	-0.33	-2.02	1.27	1.29	0.08	0.03	-0.07	-0.62	-0.69	-0.49	2.10	1.16	2
0.14	0.75	1.41	-0.47	1.00	2.79	4.17	3.07	3.18	2.59	1.93	1.33	0.95	1.55	3.41	3.86	0.63	0.48	2.52	-0.73	-0.61	-0.11	0.60	-1.36	0.86	-0.20	-0.64	0.18	0.68	-0.19	-0.32	-0.39	0.15	0.11	0.45	-0.61	0.10	0.65	1.10	0.25	0
-2.29	-0.53	1.24	0.66	1.09	3.84	4.67	4.41	4.13	4.08	3.68	2.91	1.56	2.41	1.97	0.25	-0.54	-0.44	0.80	-0.63	1.18	-0.70	1.16	-0.25	-0.20	0.21	-1.93	1.57	0.64	1.69	0.29	-1.89	1.45	-1.44	1.03	0.32	0.45	-0.11	-0.51	1.20	1
0.52	2.41	2.40	1.90	1.95	3.19	3.20	3.92	2.11	2.72	2.29	0.85	1.56	-0.04	1.61	-0.27	-0.14	-0.22	-0.10	-0.79	-0.74	-0.65	-0.01	0.21	1.65	0.61	-0.34	1.12	-0.25	-0.02	-0.15	-0.74	0.34	-1.36	-1.87	1.58	-0.06	-1.97	-0.11	0.50	1
0.35	0.67	1.66	0.62	2.94	4.33	4.45	3.11	4.06	3.28	1.17	2.42	0.96	1.78	1.03	1.05	-2.58	-1.30	0.56	1.02	-0.36	0.25	-0.70	-0.32	-1.73	-1.02	0.00	-0.13	0.74	-0.33	-0.15	0.81	-0.44	0.27	0.88	1.24	0.52	-0.40	-0.95	-2.25	1
-1.04	1.96	1.06	2.99	3.39	3.87	5.08	3.66	3.82	3.92	2.75	2.60	0.71	0.95	0.94	2.31	-0.33	-0.64	-0.03	-0.08	-0.14	0.12	0.17	-0.84	1.43	0.43	-2.13	0.50	-0.05	-0.03	-0.11	-0.84	-0.23	-0.07	0.76	-0.10	0.15	-1.18	-0.29	-0.51	0
1.06	-0.07	0.79	1.29	-0.56	0.81	-0.32	0.58	-1.25	2.48	1.53	3.75	4.83	5.71	4.54	4.25	4.44	2.39	1.86	4.03	1.53	-0.89	0.63	0.59	2.03	1.17	0.80	-0.53	0.85	-0.58	-0.13	0.05	-0.09	-1.91	-0.47	-1.29	0.40	-0.78	1.09	0.94	2
2.29	0.89	1.44	1.87	1.60	3.50	3.30	3.80	0.36	1.66	0.86	2.82	1.28	3.14	2.52	2.38	0.52	0.91	1.44	0.81	-1.31	1.13	-0.90	-0.55	0.58	-0.28	-0.53	-0.61	-1.72	0.20	0.72	-0.77	-1.14	0.38	0.92	0.57	-0.82	1.31	-0.51	1.00	0
-1.18	1.15	3.04	3.43	2.72	3.82	4.87	6.55	4.63	5.06	1.94	1.23	0.12	-0.65	-1.79	-2.55	0.04	-1.13	2.00	0.39	1.21	0.23	-0.63	-0.58	-1.17	0.89	-0.53	-0.12	-0.44	-0.39	0.61	1.20	-0.53	-0.99	-0.83	0.22	0.64	1.56	1.13	0.46	1
-0.69	0.77	3.69	2.60	2.48	6.01	5.29	2.99	3.51	3.05	3.86	2.57	0.61	-0.68	0.06	0.02	-0.69	0.57	1.10	-0.14	-0.63	-0.86	-0.32	-0.58	-0.41	0.53	1.30	1.25	0.67	-0.56	0.43	0.75	0.58	-1.06	1.15	-1.30	-1.26	0.16	-2.03	0.48	0
-0.66	0.28	-0.77	-0.51	-1.11	0.86	0.54	0.61	1.09	2.97	4.04	4.80	4.79	5.06	5.17	2.95	2.66	1.92	-0.14	0.69	0.95	0.01	-0.15	-0.95	0.85	-0.42	2.30	-1.14	1.22	-0.52	-0.64	-0.59	1.58	-1.37	-1.93	-0.29	1.13	-0.39	0.77	-1.53	2
0.72	0.32	-0.85	-0.58	0.69	1.82	1.69	2.61	2.70	5.93	5.27	6.25	4.62	1.73	3.39	1.73	0.63	1.19	-0.05	-0.48	0.97	-0.58	0.85	-1.45	0.43	-0.24	-1.98	-0.55	0.61	1.15	-0.52	-0.69	0.47	-0.16	-0.45	1.08	-1.21	1.52	-0.38	0.13	1
-0.41	-0.24	-0.51	1.68	0.66	2.32	2.08	1.21	0.71	1.27	3.10	5.21	2.77	5.02	3.85	3.14	2.34	2.82	0.59	0.97	0.28	-1.28	-0.11	-0.95	0.45	0.09	-0.69	-1.02	1.46	-0.59	0.87	-0.92	0.02	0.05	1.91	0.20	0.16	0.35	-1.17	-2.19	0
-1.36	-0.17	-0.93	4.04	2.30	4.80	4.15	3.50	3.32	5.31	4.30	1.80	1.23	-0.41	0.79	-0.69	1.80	-1.23	-0.05	-0.86	-0.43	-1.52	0.42	-0.22	-0.41	0.55	-0.80	2.58	-0.09	0.53	0.04	-0.51	1.70	-0.45	-1.16	0.04	-1.14	1.38	-2.10	1.17	1
0.25	0.93	1.50	-0.18	1.99	1.37	3.92	2.47	1.64	0.44	3.39	1.99	2.22	3.25	3.54	2.33	1.14	2.51	1.56	-0.01	-0.92	-0.21	1.81	-1.38	0.19	0.17	0.68	-0.34	0.47	-0.80	0.73	0.08	2.09	-0.87	0.56	0.51	0.87	0.64	-0.62	-0.08	0
-0.47	-1.21	2.48	0.17	5.33	2.67	5.39	4.22	5.98	3.49	2.93	0.77	2.07	0.16	0.06	-1.17	-1.00	-0.28	0.83	0.62	1.01	-2.07	0.10	-0.66	0.32	0.17	-0.64	0.62	0.42	0.30	0.63	-0.61	0.85	-0.45	0.33	-0.85	1.70	0.89	0.03	-0.86	1
-0.69	-0.11	0.72	2.29	-0.43	2.15	3.60	1.99	4.01	1.87	4.76	3.22	3.00	3.13	0.58	-0.43	-0.35	0.13	-1.70	-1.42	-0.11	0.56	1.70	-1.20	-0.19	-1.74	-0.30	1.91	-1.72	-0.83	-1.51	-1.12	-1.20	-0.74	-0.58	-1.52	1.59	0.50	-0.53	0.35	1
-2.18	-0.44	-0.18	-0.90	2.19	0.81	1.90	2.03	4.09	5.13	4.57	3.75	4.37	2.21	2.13	0.21	-0.12	1.77	-0.46	0.59	1.02	0.11	-0.55	-1.01	-0.52	-1.35	-1.43	0.78	-1.13	-0.45	1.05	-0.00	0.46	-2.40	0.06	-1.81	-0.89	0.64	1.85	-0.02	2
-0.31	2.15	1.46	1.32	1.77	1.77	3.51	3.62	3.90	4.63	6.70	3.38	1.58	2.01	0.56	0.14	-1.17	-0.07	-0.04	0.41	-0.81	1.11	0.32	-0.66	-1.42	-0.26	-1.64	1.43	-0.13	1.31	-1.96	2.09	-0.57	0.04	1.78	-0.82	0.10	-2.41	1.17	-0.28	1
-1.74	-1.08	0.54	3.05	2.11	3.15	4.13	3.87	3.94	4.35	3.72	3.64	3.12	-0.66	1.76	0.48	-0.27	0.18	0.32	-0.25	-1.19	-0.44	1.41	0.33	0.06	1.20	0.15	-0.34	0.37	0.73	-1.37	0.64	-1.28	-0.23	0.39	0.07	-1.39	1.76	-1.67	0.27	1
1.09	0.35	-1.14	0.48	1.81	0.89	-0.00	1.12	0.03	0.71	1.17	2.83	4.05	4.95	6.25	4.28	4.96	2.62	0.22	0.84	1.52	0.61	-0.65	0.38	-0.82	-0.62	0.27	-0.53	0.66	1.20	-0.72	0.47	-0.32	-1.47	-1.06	-0.83	-0.64	-1.47	-1.12	0.32	0
-0.10	-0.81	-1.26	0.62	0.27	1.45	2.08	1.53	4.79	4.15	4.93	4.08	3.41	1.82	0.92	-0.23	0.06	-2.68	-1.06	1.78	0.23	0.64	-0.11	0.09	0.53	-0.10	-0.06	-2.28	0.97	-0.05	1.12	0.08	0.09	-0.28	1.42	1.48	-0.17	-0.51	0.86	0.24	1
-0.92	-0.68	0.47	3.82	4.89	4.43	5.11	3.30	4.39	3.32	2.22	1.81	1.30	-0.32	2.08	-1.47	-0.71	1.79	-0.08	2.00	0.61	0.04	-1.36	1.73	-0.92	1.14	0.51	0.44	-1.52	-2.49	-0.15	0.81	0.39	-0.16	-0.80	-1.50	0.66	-0.03	0.03	0.37	0
-0.23	-0.54	0.83	0.15	1.52	0.06	2.21	3.11	1.22	1.17	1.91	2.35	1.59	5.48	3.24	3.07	2.88	1.61	2.05	1.51	-0.70	-0.92	0.92	-0.12	-0.32	0.21	-0.45	1.51	-1.57	2.77	0.57	0.15	-0.61	-2.57	-0.99	0.29	-0.15	0.03	0.17	-1.30	0
-0.46	-0.45	0.89	0.32	0.01	2.05	0.64	-0.59	0.31	0.10	2.65	3.07	4.45	4.20	4.34	3.73	2.11	2.34	1.87	-0.51	-0.99	-0.95	-0.87	0.73	1.48	-0.32	0.39	-0.03	0.52	0.86	-0.27	-0.76	0.35	-1.82	-0.23	-1.15	-0.05	-0.07	0.48	0.07	0
1.69	0.43	2.15	1.19	4.94	5.72	6.26	3.15	2.46	3.08	1.91	1.68	0.69	0.62	2.71	-0.18	0.86	0.01	1.07	1.54	1.66	-0.06	0.55	-1.66	-1.29	0.41	-0.73	-0.23	-0.62	-0.84	-1.28	-1.70	-0.59	1.25	-2.41	-0.12	0.25	0.30	0.88	0.60	0
0.43	1.22	2.25	0.42	2.73	2.66	5.66	4.29	4.74	3.29	3.08	1.90	2.10	0.23	2.05	-0.37	1.77	1.17	-0.96	0.13	-1.04	0.66	-0.38	1.45	1.01	-0.63	-0.39	-0.13	2.13	1.07	0.70	0.25	2.01	0.14	0.62	-0.28	0.48	-0.75	-0.25	0.03	1
2.53	-0.14	1.19	0.72	2.40	3.70	5.26	4.87	2.49	2.16	2.46	0.78	1.01	3.03	-1.54	-0.05	0.72	0.62	0.78	-0.42	-0.27	-0.67	-0.11	-0.11	-0.53	-1.24	0.85	-1.05	1.24	0.54	-0.43	-1.24	-1.25	0.36	0.74	-0.88	0.17	-0.45	-1.93	-0.15	1
1.02	0.49	-1.30	1.19	1.06	-0.31	2.45	4.14	4.69	4.35	6.40	5.83	3.05	3.14	1.78	2.32	-0.35	1.17	1.07	-0.65	0.97	0.75	1.54	1.62	0.28	0.62	-1.29	1.12	-0.99	-0.98	1.74	0.34	-0.42	-0.44	0.77	1.52	-0.96	-0.51	-0.33	-0.34	1
-1.20	0.66	1.78	-0.14	2.72	3.71	2.06	3.84	3.99	3.16	3.25	2.50	2.24	3.03	1.10	1.25	0.29	2.10	0.39	-0.08	1.29	-0.53	1.48	0.40	-1.00	0.64	-2.29	0.44	0.56	-0.71	-0.18	-1.03	0.65	-0.99	-0.48	0.91	-1.87	-0.29	0.27	1.31	1
0.31	0.99	-1.53	0.51	-0.03	1.32	2.98	1.65	4.62	5.21	4.88	6.03	5.29	3.29	2.44	-0.50	0.30	-0.56	0.11	0.54	-0.09	0.38	0.75	-0.34	-1.13	-1.61	0.03	-1.49	-0.64	0.04	-1.46	0.02	-0.67	0.52	0.37	-0.63	-0.78	2.64	-1.10	0.68	2
-0.08	0.81	0.84	-0.18	-0.34	-0.83	1.68	2.36	3.22	6.00	5.33	3.52	4.07	3.12	1.38	0.01	-0.23	-0.93	-0.73	-0.10	-0.39	1.66	-0.28	0.99	-0.01	-1.16	-1.45	0.48	0.60	-2.49	2.43	-0.74	-0.02	-1.47	1.49	1.69	0.24	1.94	0.57	1.19	2
0.69	-0.18	0.88	-0.23	-1.28	-0.81	1.33	2.27	1.70	2.08	5.01	1.84	2.88	3.74	2.56	1.70	-0.52	0.12	1.97	-0.43	-0.67	2.70	-2.08	-1.13	-0.38	1.57	-0.33	0.64	2.10	1.17	0.51	-0.69	-2.18	-0.28	0.80	0.52	-0.06	0.52	1.62	0.31	2
0.40	2.65	1.53	-0.63	0.14	0.18	0.12	0.45	-0.08	3.05	1.47	3.87	2.90	4.67	5.70	6.49	2.13	2.65	0.98	0.91	-2.22	-0.08	-0.36	0.81	0.34	1.94	-0.46	-0.11	-1.77	-1.46	-1.40	-0.17	1.09	-1.59	-0.78	-0.79	0.39	-1.64	-1.00	0.26	2
1.27	0.54	1.34	-0.51	0.88	0.31	0.77	2.23	3.50	5.51	3.81	4.99	3.39	3.62	2.52	2.62	1.17	-0.99	1.18	0.44	-0.62	-1.67	-1.72	1.68	-0.89	1.61	0.06	-0.49	0.12	0.71	0.91	-1.35	0.13	1.30	1.35	0.65	0.84	-0.56	0.36	0.20	2
0.23	0.32	1.99	2.89	3.57	5.06	3.61	6.02	3.16	2.71	0.86	1.61	0.88	0.85	1.50	-0.73	0.73	-0.99	-0.28	0.04	-0.07	-0.26	0.05	-0.63	-0.62	0.04	-1.45	-0.88	0.60	0.62	-1.34	-0.69	-0.22	-0.64	1.60	0.21	-0.67	0.68	-0.61	-1.09	0
-0.12	-0.45	-0.52	0.00	-1.22	0.49	1.63	4.27	1.01	5.16	5.52	3.68	4.61	4.82	1.77	1.34	1.08	-0.23	0.74	-0.46	-0.52	-2.11	-0.53	0.58	-0.37	0.89	0.63	-0.36	0.27	0.23	0.55	1.12	-0.53	1.10	0.94	-0.11	-1.02	-0.00	0.03	-0.65	2
-0.29	1.40	0.78	1.29	3.83	4.44	5.93	5.66	3.00	3.68	2.52	0.64	0.37	1.35	1.76	-0.09	-0.13	0.45	0.74	1.72	-0.13	1.82	0.17	-0.37	-0.34	1.08	0.04	-0.26	0.57	1.22	0.31	1.54	0.43	0.39	1.55	0.82	2.23	0.71	0.77	0.75	1
-0.11	0.85	-0.32	0.43	1.90	3.31	3.12	3.91	3.56	3.87	3.99	5.32	3.66	3.34	2.80	1.58	0.90	0.96	0.06	0.33	0.67	-0.06	-0.86	0.96	-0.62	1.10	0.21	1.48	-1.36	-1.34	0.76	-0.29	-1.56	-0.19	-0.41	1.02	-0.06	-0.51	-0.88	0.49	1
-0.77	1.64	0.89	0.31	2.09	1.51	1.89	0.97	0.63	-0.57	1.59	4.05	2.56	3.73	4.64	4.54	2.32	2.09	1.14	1.67	0.59	-0.16	-1.30	1.14	-2.20	-0.29	0.19	-0.58	0.42	-0.17	-0.35	1.50	1.58	-0.25	1.67	0.55	1.07	0.45	0.47	-0.29	0
-0.13	-0.28	0.88	0.14	-0.04	-0.04	2.13	2.63	2.54	2.94	6.41	3.94	4.46	4.27	3.82	0.99	2.05	1.51	1.39	0.29	-0.07	0.62	2.10	0.25	1.33	-0.31	-0.51	1.80	-1.42	0.39	-0.12	0.78	1.33	0.31	-1.17	-0.79	0.12	-0.59	0.02	0.50	2
-0.80	0.29	2.58	2.16	4.76	5.22	5.21	7.56	2.66	0.33	2.35	0.29	-0.69	1.69	1.66	1.60	-0.95	-0.72	-0.42	0.22	1.87	-0.02	-0.06	0.58	-0.51	-1.24	0.82	-1.31	0.88	0.26	1.79	-0.90	-0.61	-0.67	0.10	0.48	-1.02	-0.28	-1.18	0.94	0
-0.39	0.42	1.08	0.08	1.10	4.74	5.15	2.54	3.12	5.32	4.95	2.78	0.30	0.96	-0.66	-0.14	0.72	1.84	0.54	1.05	0.50	-0.88	0.29	0.28	0.54	1.64	0.57	0.35	0.55	0.58	-1.52	1.34	-1.75	0.67	0.20	0.16	1.19	2.03	-0.27	-0.72	1
-0.52	-0.49	-0.88	1.60	1.51	0.70	1.17	2.34	0.68	2.50	3.81	4.91	4.51	2.86	4.23	2.01	0.72	2.95	-0.49	0.78	0.41	0.30	0.57	-0.63	-0.78	-1.61	-0.84	0.10	1.23	-0.31	1.28	0.12	-0.69	1.27	1.55	1.60	-0.45	-0.08	-0.63	-0.58	2
-0.43	2.00	1.60	4.26	3.29	4.21	4.52	5.27	2.79	3.37	1.36	-0.58	-0.13	0.03	0.74	1.82	0.51	-0.13	-0.90	-0.30	1.00	0.68	0.32	-1.22	-0.25	1.20	-1.82	0.70	-1.99	-1.07	0.57	0.60	0.42	0.65	0.64	1.62	0.24	-0.47	0.59	0.92	0
-1.16	-0.63	0.05	-1.24	1.00	-1.70	0.72	1.22	-0.64	0.70	2.71	4.07	3.94	5.87	5.47	6.52	3.73	1.49	2.24	-0.21	1.42	-0.08	-0.39	0.58	-0.05	0.37	-0.86	-1.17	1.98	1.01	-0.35	-0.99	1.26	-0.34	1.50	1.94	1.09	0.06	-0.92	0.40	2
0.57	1.13	0.25	2.78	0.92	1.94	2.32	-0.02	1.60	1.36	2.66	2.53	1.08	4.71	5.62	3.37	4.67	2.02	1.47	0.79	-0.09	-0.99	-2.04	-0.32	1.52	0.16	0.84	-1.17	1.03	0.20	-1.02	0.36	1.06	0.15	-1.17	1.07	-0.64	1.67	-0.80	1.04	0
1.17	0.22	3.78	2.29	3.56	3.83	4.27	6.73	4.09	1.66	1.47	0.96	-1.69	0.48	-0.13	1.73	-0.75	-1.31	0.77	0.04	-0.18	-0.74	-0.51	0.03	-0.10	-1.54	-0.22	0.07	-0.34	0.15	-1.15	0.89	0.21	-0.31	0.63	1.12	-0.99	0.22	0.51	1.58	0
0.86	-0.49	-0.49	-0.95	1.77	2.41	-0.47	0.91	0.35	2.73	2.91	2.64	2.50	4.34	3.79	2.45	1.71	3.25	2.35	1.18	-1.43	-0.23	-1.14	-1.46	-0.48	0.87	0.58	1.32	0.44	1.04	0.37	1.37	-0.08	0.10	0.26	0.25	0.92	0.33	-0.56	-2.46	0
-0.80	0.66	0.06	-0.02	0.81	2.42	3.16	2.81	5.81	3.36	3.57	3.61	3.07	1.87	1.47	0.81	-2.09	-1.70	1.40	0.02	-0.66	-1.96	0.81	0.43	-1.97	0.32	0.26	-2.30	-0.10	1.71	-0.21	-0.46	1.03	0.63	1.11	0.60	-0.21	-0.05	-0.53	0.28	1
0.84	1.84	0.93	1.32	1.48	3.15	3.12	1.44	1.40	1.65	2.48	1.32	1.53	2.13	3.93	3.96	1.96	2.18	0.84	0.77	-1.75	-1.38	-0.04	0.43	-0.03	-0.58	0.15	-1.81	0.06	-0.45	1.05	-2.00	1.84	0.78	-0.50	0.40	-0.16	0.23	1.66	0.33	0
-1.35	1.29	2.32	2.04	3.71	4.72	5.47	4.74	4.42	1.46	3.43	0.72	-2.09	0.24	-0.03	-0.21	-1.61	-1.26	0.62	-0.23	0.74	-0.63	-1.03	-0.99	-0.20	-0.97	0.03	0.70	0.35	0.48	0.87	1.38	-0.49	0.48	-2.09	-2.02	-0.07	-0.85	2.28	1.73	1
0.37	-0.49	1.83	0.76	3.72	4.22	5.94	4.91	2.56	4.47	2.24	2.86	1.17	1.56	-1.02	0.92	0.55	-1.02	-0.73	0.57	-0.14	0.70	0.59	0.73	-0.77	0.97	-2.59	0.13	1.00	-0.55	0.57	-1.85	-0.44	0.09	-0.08	-1.40	-0.36	1.46	0.45	-1.41	1
0.42	-0.01	0.52	1.30	0.09	-1.32	-0.33	0.20	2.86	2.22	5.04	0.79	4.12	5.37	4.17	5.51	3.56	1.46	1.19	0.30	0.01	-1.97	0.69	-0.43	-1.01	-0.22	0.66	-0.61	-1.22	-2.26	-1.45	0.24	0.07	-0.50	1.53	1.92	0.56	-0.58	-0.98	0.03	2
1.46	2.10	1.24	1.65	2.52	0.96	3.32	1.45	1.54	2.50	1.27	1.50	1.75	3.42	1.53	2.45	1.02	1.97	1.25	0.25	2.05	-0.34	-0.20	0.03	2.00	1.29	0.13	-2.61	-0.37	-0.44	-0.48	1.98	1.41	0.12	-0.48	1.06	0.94	1.94	-0.66	-1.11	0
-0.99	1.06	1.90	1.47	0.44	-0.12	0.51	2.32	1.99	2.63	1.66	3.06	4.73	4.53	6.34	2.24	4.84	3.16	2.10	1.26	-1.99	-0.16	1.13	-0.77	1.11	-0.40	0.40	0.61	0.98	-0.91	-1.48	0.04	1.18	1.19	-0.52	1.42	1.59	-0.89	-0.01	-0.29	0
0.62	0.00	0.84	0.11	0.95	-0.16	0.23	0.31	2.15	3.24	3.52	1.27	3.69	2.66	5.94	4.41	2.11	0.24	1.36	0.80	0.87	0.18	2.75	1.62	0.80	1.12	-0.32	0.86	1.64	0.51	0.70	-0.74	-0.39	-0.08	1.56	-0.59	1.42	0.41	0.53	-0.41	2
0.68	-0.26	0.66	2.71	2.04	4.95	4.43	3.16	3.37	1.71	1.74	0.97	2.22	0.05	1.28	-1.64	0.72	0.00	0.30	-0.42	0.86	-1.76	0.09	1.81	-0.86	0.24	-0.85	-0.31	-0.35	0.82	0.29	-0.33	-0.16	-0.63	0.21	0.55	-0.68	0.45	0.86	0.40	1
0.07	-0.06	-2.07	0.91	-0.46	1.02	-0.32	2.56	3.42	4.22	6.90	5.87	5.30	3.59	-0.51	-0.88	-0.63	-0.32	-0.47	1.13	-0.15	-1.08	0.20	-0.26	-1.16	-0.14	-0.86	0.31	0.13	0.47	-1.73	1.20	-0.35	-0.82	-0.94	-0.46	-0.12	1.31	-1.21	-0.25	2
-0.20	-0.92	-1.27	1.91	0.62	0.45	0.24	2.68	1.25	0.91	4.00	3.49	4.10	3.45	5.36	2.57	2.19	1.84	1.82	0.18	-1.20	-0.92	-0.16	-0.96	0.41	0.83	0.96	1.25	0.54	-0.88	-0.35	0.65	0.96	-0.66	1.59	-1.64	1.14	-0.98	1.44	0.67	2
-1.76	0.38	2.09	1.61	1.09	2.06	4.65	2.72	2.34	2.93	2.37	1.96	0.33	2.86	2.15	3.43	3.14	1.48	1.17	-0.27	0.29	-0.44	1.17	0.98	0.76	-1.78	-0.99	0.64	-3.28	-2.30	1.55	-1.14	0.56	-0.51	-0.09	-1.79	0.93	2.17	0.09	0.14	0
1.03	-0.78	-0.84	1.71	1.00	-1.02	1.45	0.37	-0.29	1.18	1.79	2.68	4.14	4.20	5.29	3.00	2.07	3.50	3.02	-0.01	1.18	-0.35	0.75	-0.59	0.12	2.01	-0.32	0.75	-0.69	0.87	0.45	0.02	-1.02	2.22	-1.35	1.32	-1.25	-1.15	0.24	0.85	0
-1.17	-0.78	0.23	-0.36	1.75	-0.33	1.00	0.02	1.87	4.04	5.06	2.72	3.69	4.63	4.39	2.45	1.50	1.22	-1.10	-1.04	-0.96	-0.67	-1.52	-0.60	0.62	-1.08	0.62	-0.13	1.40	-0.87	1.13	0.26	-1.84	-0.45	0.68	1.25	1.40	1.32	1.07	1.51	2
-0.57	-0.35	-0.28	-0.18	-0.13	-0.75	-0.07	-2.39	-0.15	2.75	2.23	4.28	3.88	2.96	4.51	4.68	2.90	1.62	1.72	1.77	0.17	0.39	-1.03	1.67	0.71	1.48	1.18	0.48	0.18	0.19	-0.02	-0.88	0.85	-0.53	-1.02	1.08	-1.08	-0.13	-0.48	-1.68	2
0.34	-0.24	-0.21	0.29	-0.45	0.74	2.62	2.14	1.70	1.96	1.89	3.53	3.04	2.21	5.52	1.72	3.34	3.33	0.82	1.44	1.37	-0.68	0.35	-1.17	-1.70	0.49	0.09	-0.25	0.24	1.34	0.75	0.88	0.55	-0.76	-0.43	-0.92	1.88	0.78	0.46	1.76	0
-0.20	0.18	1.63	3.10	3.75	3.69	4.88	2.96	2.44	4.76	3.82	2.81	-0.51	0.16	0.59	-1.85	0.94	-0.15	-0.22	0.13	-1.60	-2.28	-0.14	-0.12	0.57	0.22	0.08	1.13	-0.29	-0.59	-0.76	-0.40	-0.33	-1.33	0.20	-0.01	1.79	0.92	-0.69	-0.92	1
-0.48	-1.19	-1.54	-0.23	-1.19	2.70	0.15	1.90	4.16	4.10	3.74	4.44	5.01	2.83	3.55	-0.32	0.24	-1.65	1.80	-1.90	0.03	-0.61	-0.48	0.17	0.55	-0.14	-0.64	-2.31	1.06	-0.28	2.26	-0.11	0.71	0.54	0.70	-0.33	-0.17	-0.79	-0.95	0.54	1
-0.63	0.27	3.09	1.19	3.38	3.22	6.02	5.53	4.78	0.59	1.01	2.16	0.81	0.68	1.18	0.05	-0.38	0.45	1.41	-1.35	0.01	0.58	0.46	2.39	-0.79	-0.29	-0.04	0.00	-0.37	1.45	0.27	1.44	0.06	0.62	2.08	0.75	-0.77	-1.34	-1.57	0.64	0
0.44	1.18	4.48	4.50	3.23	4.26	4.69	4.55	3.58	2.84	0.60	2.20	2.10	0.25	-1.81	1.03	-1.27	0.35	-0.55	-0.88	-0.39	-0.67	1.23	1.77	0.10	-0.31	0.04	0.86	1.50	0.77	-1.18	1.00	0.56	0.32	0.47	-0.02	1.08	0.39	1.98	-0.63	1
-2.03	0.36	0.92	2.07	0.72	1.99	1.67	-1.45	0.77	1.85	2.14	2.00	4.91	4.01	4.43	5.46	1.77	2.83	0.28	-1.61	-0.71	0.56	1.19	-1.09	-0.51	0.42	0.76	-1.60	-3.12	-1.06	0.21	0.45	1.10	-0.24	-1.92	-0.28	-1.31	0.41	0.93	-0.04	0
0.93	-0.41	-2.07	-1.08	1.10	0.64	1.29	4.31	3.00	5.18	5.28	4.93	5.55	4.03	2.27	2.47	0.83	2.95	-0.30	0.81	-0.24	-0.05	-1.17	-0.94	-1.70	-1.86	0.59	0.88	-0.38	0.05	1.43	-0.73	-0.07	-0.40	0.68	0.06	0.79	0.80	-1.49	-1.03	2
1.80	1.80	0.12	0.45	1.44	0.67	1.06	0.00	0.88	2.42	2.23	5.24	5.11	4.60	5.00	3.30	2.33	1.31	1.95	-0.13	0.32	1.96	-2.66	-0.96	-0.96	-2.29	-0.96	0.53	0.17	0.10	-0.88	-0.05	0.91	-0.00	-0.48	-0.94	-0.90	1.03	1.19	0.71	2
-0.23	-0.29	0.99	3.23	2.55	4.24	5.88	4.34	1.91	2.60	1.52	-0.14	0.72	2.09	-1.49	0.16	0.34	0.39	-1.35	-0.01	-1.05	2.15	0.24	2.21	-0.52	1.26	1.83	1.50	0.84	0.59	-0.93	-0.70	-0.85	-1.16	-0.04	0.63	0.22	1.35	0.33	0.37	0
-0.50	-0.40	0.72	2.13	3.32	3.42	5.65	3.23	4.57	2.26	1.91	2.37	0.70	0.98	2.19	1.11	-0.34	-0.24	1.20	-0.93	1.57	1.37	0.68	-0.11	2.99	0.43	-1.62	0.45	1.31	-1.47	-0.22	0.73	0.00	1.98	-0.69	-0.11	-0.33	-0.62	0.61	1.21	0
-0.14	-0.17	2.14	1.85	2.92	0.66	2.80	1.93	2.54	1.53	2.07	2.04	3.45	2.30	3.80	2.07	2.75	2.05	1.41	-1.40	-0.30	1.22	0.28	-0.11	0.96	0.81	1.27	-0.47	2.58	0.12	0.12	-0.86	-0.90	-0.06	-1.12	-1.32	-0.32	-0.52	1.40	-0.91	0
-1.37	0.84	-1.17	-1.86	2.26	1.93	1.04	-0.23	0.80	1.39	0.80	3.33	3.24	4.50	5.61	3.53	2.09	4.41	2.74	0.40	-0.69	0.61	-0.05	1.00	1.09	1.17	-0.52	0.33	-0.45	-0.17	-1.40	1.08	0.26	0.68	1.24	-0.19	0.51	-0.82	1.12	0.04	0
-0.86	1.57	1.51	1.93	2.28	1.67	3.61	-0.56	0.55	1.40	3.76	1.85	2.20	4.82	5.48	4.35	4.33	1.45	2.91	0.55	-1.08	0.88	-1.61	-0.55	-0.07	-0.71	0.22	0.64	0.19	0.17	-0.03	0.02	0.61	0.15	0.16	0.32	1.01	0.24	-0.96	0.63	0
-1.98	-0.28	0.69	-0.35	0.61	1.19	0.22	0.46	1.05	4.04	5.24	5.69	3.51	6.30	3.82	1.84	1.16	2.47	-0.08	0.34	-0.63	0.81	-1.51	3.03	0.22	-0.58	-1.02	-1.69	0.00	-0.17	0.59	-0.35	-0.68	-1.47	1.23	0.09	-0.69	2.18	0.55	-2.07	2
-1.49	0.09	1.99	-0.61	0.03	1.02	0.64	0.71	0.93	0.35	1.09	3.45	3.78	5.72	6.81	5.10	4.06	2.96	4.60	2.40	0.15	-0.78	-0.64	-0.71	-0.66	0.97	-0.22	1.83	1.79	-1.01	-1.39	-1.47	-2.20	0.11	-1.07	0.82	-0.93	-1.02	-0.17	-0.93	0
-0.20	0.21	0.81	3.60	2.18	5.53	2.62	2.79	2.67	2.80	2.75	1.26	1.24	-0.87	0.13	0.99	1.24	0.84	0.87	-0.22	-0.65	-2.33	0.79	0.95	0.32	-0.59	-1.32	0.21	-0.45	-0.38	-0.11	0.09	1.23	1.13	-0.54	1.06	-2.21	-0.36	-0.17	1.11	0
-0.08	-0.88	0.41	0.36	2.00	1.20	4.22	3.88	2.17	3.98	5.38	5.50	3.49	2.57	0.76	1.95	-0.75	2.00	-1.92	-2.73	0.68	0.89	1.36	-0.14	-0.59	0.32	1.47	-1.07	-0.70	1.06	1.59	0.27	1.89	2.26	0.23	1.11	1.30	-0.11	-0.06	0.41	1
-2.35	-0.99	3.76	1.14	2.69	1.26	3.92	3.88	3.21	2.57	1.97	3.34	1.22	0.94	3.24	1.98	0.85	1.92	1.72	0.60	1.28	-0.76	-0.90	0.91	1.58	-0.24	0.57	-0.10	0.82	-0.43	1.07	0.42	-0.97	-0.94	-0.09	-0.13	0.77	1.12	1.08	2.23	0
0.49	1.70	0.59	2.17	1.57	2.59	3.03	4.07	3.06	3.79	2.97	3.23	1.24	1.63	1.40	-1.97	-0.85	-0.12	1.66	-0.57	0.43	1.32	1.23	0.95	0.22	-0.03	0.65	-0.99	-1.87	0.68	-1.39	-1.56	-0.97	-0.79	1.13	-0.52	0.75	-0.11	0.40	2.10	1
1.05	-1.11	-0.72	1.02	-0.19	-1.46	1.34	1.87	0.93	4.30	4.54	5.33	4.59	3.70	3.28	2.27	3.65	1.66	2.51	0.28	-1.02	0.16	1.67	-0.19	1.19	0.58	0.26	0.97	1.12	0.67	0.98	-0.14	0.79	-0.13	1.58	0.69	2.23	-0.74	-0.42	-1.01	2
0.73	-0.13	1.71	1.35	1.65	2.01	3.27	4.52	2.40	2.73	2.01	2.45	0.33	1.87	1.02	2.13	0.57	0.62	0.78	-0.71	2.46	0.82	-0.98	-0.07	-1.71	-0.01	-0.29	-1.83	-0.35	1.05	0.76	1.82	0.45	0.47	-1.49	-1.19	0.37	1.88	0.77	2.22	0
-0.85	2.14	0.42	0.30	3.29	3.44	5.25	4.62	4.86	3.65	4.47	2.61	2.02	0.94	2.26	0.66	-0.55	-1.04	-1.84	1.34	-1.08	0.93	0.86	-0.14	-1.71	-1.00	-0.80	-0.95	-0.33	0.22	0.03	-0.40	-0.25	2.27	-0.48	1.81	0.30	0.52	0.28	-0.35	1
-0.30	0.60	-0.54	2.06	2.04	3.69	4.22	3.84	4.77	1.04	3.48	0.50	3.14	0.18	-0.66	1.76	0.41	-0.48	1.40	1.64	-2.32	-1.18	0.41	2.27	-0.83	-0.52	-0.86	-0.60	0.16	-0.11	-0.11	0.94	1.57	-0.34	-0.67	-0.63	-0.42	-1.72	2.30	1.35	1
-0.35	-0.31	0.15	0.50	0.45	1.14	1.00	3.00	4.32	4.12	4.58	4.16	3.25	4.60	1.67	2.95	0.24	-0.94	1.04	0.03	-2.07	1.05	-0.38	-0.28	-1.01	1.46	0.62	0.32	1.00	0.86	-1.37	2.76	-0.03	-0.54	-1.25	-0.28	-1.54	-0.11	0.51	-0.87	2
0.57	1.07	1.05	0.71	0.79	-0.09	0.71	1.69	1.78	0.92	1.49	2.87	3.73	3.14	3.81	3.49	2.40	2.37	0.20	0.99	-0.06	-0.61	-1.10	1.21	-0.89	0.01	-0.88	-0.61	-1.23	0.09	0.16	-0.03	0.48	-1.11	-0.37	-2.43	0.08	-0.44	0.36	0.75	2
0.29	-1.03	0.66	-1.12	-0.88	0.79	0.96	2.78	1.45	3.12	3.89	4.86	2.92	3.29	4.03	4.17	0.38	1.21	-2.04	1.69	1.10	1.37	2.00	1.12	1.69	1.14	1.86	-0.23	-0.19	0.61	0.59	0.13	-0.82	-0.15	0.34	0.99	-2.89	1.91	0.67	-0.88	2
-0.45	-0.23	0.72	-1.02	0.95	2.39	3.31	2.72	3.62	4.53	4.38	4.41	3.93	4.09	3.31	1.28	-0.37	-0.32	-0.76	0.69	-0.01	0.63	-1.48	1.73	0.17	-1.76	1.50	0.39	0.06	-1.24	-0.14	0.02	0.63	-1.23	-1.60	-0.54	0.34	-0.09	-0.94	0.67	2
-1.87	-0.37	0.54	-0.44	1.14	3.85	6.25	4.33	6.41	3.74	5.00	2.21	3.10	2.08	1.76	1.20	-0.50	0.58	-0.85	-0.50	0.09	-1.50	0.54	1.68	-1.59	1.04	-0.77	-0.97	0.62	-0.23	-0.22	-1.46	-0.55	-0.14	1.26	2.56	-0.59	-0.28	1.66	-0.68	1
-1.77	1.11	-0.94	0.39	0.94	0.61	2.84	3.42	4.14	6.52	5.30	2.87	5.39	2.05	2.38	1.57	0.29	0.61	0.41	-0.73	-0.25	-0.04	0.03	0.39	-0.77	0.08	-0.19	0.46	-0.72	0.27	-0.77	0.11	1.59	-1.58	0.37	-1.08	0.35	-0.14	2.03	0.10	2
-0.29	2.31	0.99	1.24	2.13	3.22	3.82	2.53	3.54	1.42	3.57	1.77	0.08	3.12	2.43	3.27	2.04	1.68	1.95	2.65	0.13	0.10	-1.37	0.14	0.97	-1.25	-1.04	-0.36	0.62	-2.19	1.12	1.26	1.38	0.43	-0.14	0.80	0.74	1.29	-0.29	2.00	0
0.82	0.42	1.27	0.01	2.12	2.47	7.82	4.50	2.62	1.91	1.40	0.47	1.08	0.15	0.60	-0.38	-0.12	1.08	1.34	-0.13	0.32	-0.38	1.99	-0.14	-0.73	0.49	1.71	0.26	-0.09	-0.62	0.38	0.56	-1.82	0.70	1.30	2.13	-2.11	2.41	-0.55	0.67	0
-2.09	1.69	-0.13	-0.14	0.90	-1.04	-1.80	1.33	-1.41	2.47	2.40	5.09	5.41	6.36	5.84	5.37	4.94	2.39	1.36	3.39	1.95	-1.25	-1.50	0.89	-0.55	0.39	0.41	0.35	0.29	-0.90	-0.32	-2.14	0.20	-1.04	-0.63	0.74	-0.62	-1.21	1.30	-1.45	2
0.13	-0.16	1.08	-1.87	0.37	1.06	3.29	1.20	-0.15	2.58	1.24	2.61	3.54	4.80	5.98	3.21	3.88	2.61	1.78	1.47	0.18	-0.26	-0.49	-0.80	0.67	0.43	-2.35	-1.61	-1.34	-0.03	-2.24	1.92	-0.03	-0.30	2.05	-1.39	0.26	1.58	-1.70	-0.62	0
0.58	2.11	1.63	1.35	4.46	5.88	4.23	5.78	3.34	5.11	1.66	2.27	1.60	1.19	-1.34	-0.05	-1.28	-0.97	-0.49	0.12	-0.61	-0.10	1.10	-0.15	1.53	0.34	0.72	-0.86	0.44	-0.21	0.46	-0.11	1.81	-1.92	0.34	-0.01	-0.39	-0.19	3.00	0.54	1
-1.06	1.19	2.51	2.68	-0.70	2.11	3.30	3.96	4.82	2.01	3.15	5.23	3.46	1.58	2.01	0.19	0.20	0.10	-1.83	0.88	-0.02	-0.56	0.18	0.30	1.07	-0.12	-1.22	-0.23	0.08	-0.80	2.62	0.01	-0.20	1.07	-0.65	1.17	-0.14	0.29	0.73	0.34	1
0.22	0.02	1.92	1.57	0.86	1.98	2.54	4.15	4.52	3.33	2.51	4.14	0.96	0.41	0.39	-0.28	1.67	-1.07	1.92	-0.40	-0.83	0.23	1.00	-1.11	0.42	0.57	-0.06	-0.91	-0.99	-0.12	1.08	0.37	0.96	1.16	-2.21	1.22	-0.66	-0.22	0.50	1.16	1
-0.98	0.97	1.27	2.69	3.43	4.33	3.58	4.79	3.73	4.41	3.50	1.54	0.44	-0.65	-1.75	0.06	-1.82	0.17	-0.27	1.67	-0.34	0.46	1.27	-0.06	-0.07	-0.74	0.57	-0.99	0.31	-0.50	0.12	-1.41	-0.13	-0.66	-0.69	-0.32	0.50	-0.93	-0.15	-0.22	1
1.45	0.58	0.07	-0.38	-0.35	0.12	2.29	0.39	2.35	3.52	3.80	5.28	3.67	3.36	1.20	-0.08	-0.60	1.16	-0.01	1.99	0.49	-0.99	-0.29	1.42	0.28	-0.14	0.43	-1.73	-0.82	0.33	-0.79	0.78	1.18	-1.25	1.38	0.31	0.71	-0.87	-0.27	0.91	2
0.97	0.74	-0.79	0.86	0.18	-1.56	0.61	0.75	3.08	1.59	4.37	3.90	1.52	3.67	4.16	1.23	0.86	0.25	0.44	0.54	0.77	0.19	-0.28	-1.14	-0.89	0.69	-1.37	-0.48	-0.07	1.55	0.74	-0.17	0.18	-0.99	-0.18	0.01	-0.09	-1.78	-0.31	0.22	2
-1.30	-1.19	-1.25	1.03	-0.78	-0.67	0.92	2.55	4.58	4.32	5.66	4.25	5.68	3.59	2.78	1.87	-0.14	-0.64	0.74	-0.78	0.48	1.11	0.77	0.14	-1.55	0.37	1.65	1.38	0.36	-0.60	-1.20	-0.71	0.32	-0.48	0.78	-0.03	-1.54	0.86	0.81	-0.40	2
1.18	-0.55	-0.50	1.85	0.83	2.56	2.64	2.93	1.27	2.26	3.50	2.48	3.29	3.66	3.03	4.47	2.68	0.29	0.88	0.76	0.77	0.60	2.06	0.91	-0.92	0.66	-1.02	0.63	-0.34	1.49	0.76	0.36	-1.72	-1.67	-0.97	0.05	0.64	-0.80	-1.25	1.32	0
-0.23	0.23	-0.28	4.54	3.54	3.98	3.32	4.28	2.44	3.42	1.54	1.11	1.86	2.10	1.75	0.24	0.79	0.38	0.15	0.44	-1.57	0.98	-1.44	1.13	-0.54	0.70	0.14	-3.06	1.30	-1.52	1.25	1.26	-0.57	0.51	1.07	0.79	0.33	0.20	0.59	-0.71	0
-0.21	0.43	0.51	2.09	1.47	2.83	3.52	3.53	4.30	1.93	2.21	1.19	0.48	0.79	2.20	2.11	0.86	2.73	1.20	0.20	0.75	1.96	-0.49	-1.41	-1.57	-0.72	-0.22	0.11	0.30	-0.98	0.23	0.01	-0.67	0.38	0.15	-0.38	-0.79	0.50	-0.73	-0.59	0
2.40	0.05	1.40	1.99	1.76	1.76	1.91	0.89	0.03	3.17	1.32	2.32	2.60	4.27	4.03	3.98	2.21	0.93	0.44	0.44	-0.08	2.28	1.92	-0.92	-0.06	-0.66	-0.85	1.46	1.33	-0.21	0.59	0.13	0.33	-0.32	-1.55	0.46	-1.27	0.05	-1.80	0.32	0
0.84	0.97	-0.38	-1.16	0.85	0.49	2.93	3.31	5.11	3.87	6.84	6.09	5.33	3.49	2.69	1.62	-0.85	0.40	-0.30	-1.08	-0.29	0.40	0.29	-1.35	0.70	1.83	0.76	-0.06	-0.10	1.48	2.59	1.31	0.23	-0.40	-0.48	2.66	-0.90	0.96	-0.44	-1.10	1
0.42	1.83	0.58	-0.67	1.72	0.20	1.72	1.29	-0.48	3.34	2.47	2.07	4.52	4.72	4.93	4.01	4.35	2.79	2.31	1.00	-0.73	-0.23	0.50	0.32	0.07	2.64	1.83	-1.07	1.39	1.03	-0.07	-0.58	1.22	0.90	1.11	0.20	-1.00	0.45	-0.04	-0.39	0
0.08	-0.75	-0.82	0.89	3.47	2.78	5.60	3.54	6.20	3.65	1.93	2.81	2.57	1.38	-0.45	-0.57	-0.83	2.51	-0.35	-1.76	-0.40	1.70	0.16	-1.57	-0.24	0.69	-0.08	-0.59	1.30	-0.46	-0.19	-0.84	-0.44	0.04	0.38	1.18	-0.18	0.58	0.82	0.93	1
0.90	0.57	0.61	0.63	0.78	3.68	3.46	6.20	4.86	3.24	5.33	3.12	3.34	-0.85	1.73	0.33	0.45	-0.00	0.11	0.42	-0.82	0.63	1.05	0.19	2.45	0.24	-0.90	-0.61	-0.21	-0.34	0.27	0.87	0.26	-0.92	-0.93	0.08	-0.30	0.02	0.23	-0.41	1
-1.22	0.87	1.89	2.67	3.29	3.57	5.03	4.66	4.51	2.92	2.19	1.51	-0.38	0.68	1.49	1.09	0.43	-0.35	0.27	-0.07	-0.37	-0.53	-0.88	0.26	-0.87	1.10	1.20	-1.59	0.32	0.25	0.99	0.21	-0.00	1.64	-1.20	-0.68	-1.55	0.11	0.65	1.78	0
-0.58	2.54	1.69	3.38	3.81	3.72	5.86	4.00	4.81	2.70	0.79	-0.38	1.74	1.56	-0.20	0.44	-1.73	0.30	1.55	-0.38	0.41	0.04	-0.40	2.35	1.50	0.89	-0.56	0.01	2.97	0.95	-1.71	1.24	0.01	0.52	-0.86	0.18	-1.02	-0.57	0.06	-3.00	0
1.41	-0.27	0.34	0.03	-1.45	2.36	2.16	0.54	-0.00	0.20	1.03	2.47	2.84	2.33	4.11	4.67	4.98	3.31	2.42	-1.15	1.82	0.55	0.57	-1.22	-0.65	-0.28	-0.06	0.45	1.02	0.16	0.22	-0.09	0.70	-0.91	0.07	0.05	-0.17	2.12	1.10	0.94	0
-0.82	1.09	0.76	-1.56	-2.99	0.35	3.10	2.06	4.29	4.77	6.62	3.67	5.34	2.16	1.54	1.38	2.31	-0.05	-0.97	0.93	-1.08	0.27	-0.83	0.81	0.78	1.39	0.56	1.79	-0.78	-0.43	-1.75	0.51	-0.26	-1.48	-0.52	-1.28	0.02	-0.16	1.91	0.19	2
-1.28	0.34	3.14	2.91	4.66	3.87	5.73	5.03	3.92	3.00	1.50	0.37	1.08	-0.04	1.28	-0.43	-1.24	-0.83	0.64	-1.27	-0.12	-0.83	-0.12	-1.08	0.13	0.32	0.31	-1.22	-0.89	1.60	-0.54	1.06	-0.60	1.23	0.90	0.48	2.30	0.18	-0.47	0.59	0
1.56	1.81	1.10	1.51	1.34	2.88	3.11	4.31	3.07	2.89	4.07	4.48	1.93	0.51	0.07	0.39	-1.38	-1.01	1.71	-1.48	-0.33	0.04	-0.04	-0.69	-0.72	-1.45	0.67	-1.35	-0.03	0.20	-1.59	-1.00	-1.86	0.85	1.51	-0.58	-2.14	1.55	-2.00	0.06	1
-0.21	1.87	0.44	2.52	1.17	4.10	6.00	4.92	6.79	0.96	4.70	2.33	1.50	-0.53	3.86	1.40	0.06	-0.70	-0.70	-2.80	0.51	-1.04	0.45	0.71	0.62	-0.15	-0.00	1.05	0.16	0.72	0.60	0.58	0.23	-0.61	1.22	0.43	-1.03	-1.48	0.23	-0.38	1
1.25	0.25	1.44	1.47	2.31	5.40	4.89	5.57	3.33	3.03	1.05	-0.39	-1.93	-0.41	0.88	-0.81	-0.16	0.71	1.23	-0.04	-1.26	0.88	-1.07	-0.42	-1.19	0.53	-0.17	3.13	1.62	-0.69	0.36	-0.32	1.86	0.29	-0.11	-0.27	0.43	0.50	-1.82	1.24	1
-1.06	1.17	1.88	1.70	4.76	2.83	5.19	2.03	1.36	1.97	0.25	2.57	2.38	0.11	3.30	1.65	-0.63	0.86	0.07	0.66	-1.72	0.38	-0.04	1.71	-2.41	0.41	1.86	-0.66	-1.60	0.54	0.47	-0.32	0.03	-0.23	0.07	0.50	-0.87	1.05	-0.32	-0.81	0
-0.19	0.58	-0.79	1.02	1.23	0.29	-0.72	1.21	1.42	0.44	0.42	4.00	2.64	6.04	5.48	3.96	3.53	3.06	2.64	2.74	-2.50	-0.06	1.31	-1.10	-0.66	1.11	-0.20	1.16	-0.45	-0.31	-0.54	1.87	-0.08	0.83	-1.88	-0.79	0.63	1.21	0.03	0.53	2
1.56	1.08	1.29	-0.20	0.94	1.15	0.73	0.61	0.77	2.58	3.00	3.52	3.79	1.03	3.65	1.75	3.12	0.09	1.42	0.56	-0.87	1.31	0.52	2.28	-1.70	-0.19	-0.14	1.36	0.74	0.03	1.01	1.03	1.85	0.37	-0.68	0.48	-1.28	-0.59	-0.10	1.50	2
0.53	0.39	1.23	1.02	0.60	2.19	3.50	2.81	3.92	5.12	5.91	4.17	3.23	2.30	1.25	1.51	0.05	-1.15	0.69	-0.17	0.07	-0.55	-1.08	-0.89	-0.36	0.37	1.01	-0.42	1.00	0.66	-0.35	-0.07	-0.37	0.23	-0.00	-0.26	0.40	-0.29	2.05	-0.48	1
0.58	0.19	2.84	2.32	3.04	4.13	3.63	5.34	5.05	2.66	3.89	3.22	1.97	0.59	-0.09	0.59	-1.30	0.38	0.82	0.21	-1.46	0.29	0.57	0.75	0.91	0.23	0.71	-1.57	0.63	-0.44	0.45	-0.64	1.29	1.81	-0.87	0.30	-0.06	-1.60	0.19	0.51	1
0.25	-0.29	-2.72	-0.73	0.93	0.95	1.04	2.20	2.26	1.60	3.67	2.44	5.38	4.41	6.47	4.23	2.30	1.41	0.29	-0.27	0.80	-0.85	0.66	1.13	1.26	-0.00	-0.79	0.88	-1.69	-0.73	1.23	0.49	1.29	0.18	-0.64	0.99	1.27	-1.32	1.09	0.85	2
0.04	-0.19	1.25	2.67	0.22	0.86	1.45	2.13	2.16	3.77	5.79	5.98	3.05	2.05	1.53	3.34	-0.05	0.75	2.69	-0.83	0.54	-0.46	-0.28	-0.66	0.01	-1.44	-1.55	1.35	0.73	-1.20	-0.59	-0.82	-1.12	-0.34	2.04	1.34	-0.28	0.33	-0.51	0.18	2
0.12	1.53	1.02	1.07	-0.41	-0.14	0.67	0.34	2.48	2.36	4.61	5.72	4.89	4.31	3.22	4.00	2.94	-0.73	0.95	0.01	-0.16	0.51	-2.49	0.81	1.80	0.41	-0.59	1.32	0.60	-0.85	0.03	-1.39	0.51	-2.61	-1.09	-1.54	1.03	-0.42	-0.38	-0.42	2
-0.29	-2.11	-0.37	-1.35	0.90	0.61	0.16	2.56	3.37	3.40	5.83	4.00	1.38	5.24	1.08	1.12	2.57	1.02	0.67	0.26	-1.33	0.89	1.35	0.77	-0.41	-0.64	0.43	-1.47	-0.42	2.17	-0.57	-1.25	-0.73	-0.70	0.26	0.78	-0.66	0.13	1.45	1.38	2
-0.18	-0.63	0.92	1.13	1.51	0.84	0.98	0.88	1.58	1.63	1.05	3.27	1.45	2.96	3.45	3.50	3.76	0.95	2.34	1.95	0.10	-0.87	-0.03	-1.09	-0.97	-0.02	1.26	0.85	0.72	1.11	-0.48	-1.05	0.04	-0.71	-0.66	0.22	0.47	-0.70	-0.54	0.13	0
-0.66	-1.40	0.63	0.26	1.18	2.01	3.41	3.03	-0.97	2.24	1.49	5.00	1.91	1.99	2.22	1.52	2.76	3.47	2.66	0.26	-1.42	-0.07	0.48	-0.05	0.04	-0.40	1.64	1.17	-0.11	0.27	0.57	0.29	-0.22	0.62	-0.55	0.38	0.58	1.09	-0.50	0.64	0
-0.15	0.89	-0.84	-0.43	0.04	-0.44	2.91	0.76	1.44	2.14	3.67	2.50	1.81	4.96	4.41	2.76	3.48	1.34	1.35	1.17	-0.13	-0.26	1.25	-1.48	-0.04	1.16	1.41	0.26	-1.99	0.49	0.62	0.75	-0.78	-1.46	1.39	-0.50	-0.74	-1.32	-1.72	1.43	2
0.87	1.00	0.70	0.05	0.72	0.47	2.38	2.79	2.36	3.94	6.45	4.55	2.50	3.46	-0.07	0.74	-0.28	-0.13	1.13	1.58	-0.71	0.44	-0.87	0.35	-1.96	0.63	-0.81	0.86	0.12	0.15	1.13	1.78	-0.30	-1.10	-0.27	-0.07	0.05	-0.13	0.76	-1.42	1
1.99	1.12	2.08	3.51	3.34	4.23	4.75	4.31	4.38	2.16	0.64	-0.52	0.32	0.88	0.47	1.89	-1.02	0.86	-0.95	-0.94	0.45	0.49	1.71	-1.37	-1.00	0.22	-1.50	0.62	-0.82	0.59	-0.27	0.36	0.23	-1.14	-0.04	1.11	1.09	0.62	-0.35	-1.05	1
-0.36	-0.36	0.33	0.42	0.59	1.72	1.87	1.83	2.92	0.77	4.27	3.74	5.31	4.21	3.38	2.76	1.16	2.23	-1.12	0.64	0.66	-1.10	1.15	-1.54	0.17	-0.23	0.12	0.90	-0.46	0.60	-0.89	-0.35	-0.73	-0.68	-0.69	-0.96	-0.29	-0.17	2.25	-0.32	2
-0.02	0.70	-0.75	-0.64	0.36	0.27	0.33	2.57	3.75	5.01	4.30	4.13	3.83	1.97	2.97	1.08	-0.54	0.92	-0.40	-0.82	0.73	-0.04	-0.52	-0.24	0.16	0.40	0.82	-0.54	0.67	-2.21	-2.15	0.20	-0.68	-0.73	-0.73	-1.94	-0.35	1.38	-0.58	0.02	2
0.64	1.78	-0.21	-1.45	1.14	1.23	2.27	3.79	3.50	3.54	5.22	6.00	2.49	2.00	0.55	1.24	-0.72	-1.04	0.10	-0.59	-0.68	-0.44	-2.25	-0.07	-0.22	-0.53	0.66	0.66	0.40	0.40	-1.12	-0.36	-0.47	0.72	-1.70	1.61	1.14	0.13	0.90	1.06	1
-0.28	0.07	0.52	1.75	2.93	3.87	6.34	4.00	4.63	1.97	2.68	3.94	1.80	1.16	-0.29	0.58	-0.70	0.13	0.19	-1.20	-0.87	0.34	-0.46	-0.43	-1.48	0.68	-0.94	-0.11	0.47	1.76	-0.58	1.60	-0.02	0.79	-0.65	-1.64	0.86	0.51	1.97	-0.66	1
-1.09	0.34	1.59	1.42	4.77	4.11	4.86	3.82	3.97	2.35	3.21	0.58	0.91	-0.46	0.14	0.98	-0.11	-0.42	0.91	-0.06	0.65	0.92	0.23	1.08	-0.65	0.41	-1.11	0.48	-0.10	1.60	-1.52	-0.79	-1.18	0.36	0.63	0.56	-0.58	0.05	-0.81	1.24	0
1.26	0.79	0.28	3.12	1.37	6.73	5.07	5.35	2.99	3.59	3.25	2.15	2.55	1.64	0.76	0.41	1.47	1.01	-1.13	-0.31	-0.83	0.74	-1.48	0.39	1.53	0.15	0.73	0.90	0.03	0.52	0.51	-3.00	-0.84	-1.08	-0.47	-1.44	-0.21	0.79	0.37	2.27	1
-1.99	1.80	0.39	1.08	0.67	-0.81	0.07	0.72	-0.26	2.85	2.86	2.98	4.10	5.15	6.24	5.68	3.74	2.05	1.83	2.77	-0.13	0.41	-0.92	1.16	-1.09	-0.13	-0.05	-0.40	0.13	0.27	-1.20	-0.56	-1.20	-0.08	1.15	-0.18	-0.01	-0.23	-1.39	-0.28	2
1.40	-0.48	1.25	0.64	-1.51	-1.35	0.47	2.55	0.77	2.81	2.92	3.16	2.61	3.96	6.43	4.04	3.51	2.03	0.19	1.22	0.54	0.53	-1.27	1.90	-0.92	-0.99	0.01	0.79	-1.29	-0.10	-0.04	-0.55	0.49	2.00	0.64	-0.05	-0.07	1.76	-0.31	-2.18	2
2.07	1.22	-0.01	-1.60	0.00	0.75	1.40	1.90	3.47	5.48	5.40	5.81	2.83	3.23	1.93	0.39	0.41	-2.96	-0.17	-0.84	0.50	0.68	0.86	-0.83	-0.63	0.53	1.00	-0.18	0.10	-0.14	-1.54	-0.25	0.46	1.06	0.03	-0.02	1.21	-2.04	-0.91	-0.98	2
1.60	0.28	0.64	2.30	1.86	4.63	4.60	2.38	2.13	2.94	2.49	1.07	1.00	2.48	3.81	2.38	2.07	2.64	-0.78	1.05	-1.03	0.78	-0.29	-1.12	-0.15	-0.29	0.14	1.84	0.05	2.00	-0.13	-2.28	0.23	0.45	-0.65	-0.59	-1.05	-0.24	-1.65	0.63	0
0.27	0.16	1.70	-0.19	1.07	1.56	2.94	0.66	3.37	7.37	6.67	4.28	3.40	2.96	1.26	0.46	-1.27	-0.70	-0.44	-0.24	0.71	-0.71	0.97	1.42	1.49	1.30	-0.09	-2.05	0.53	-0.13	-0.82	-0.78	1.45	0.84	-1.61	-1.22	-0.95	-0.62	1.74	-0.53	2
1.28	0.54	-0.16	1.66	2.24	0.62	1.71	4.47	2.54	6.06	6.86	3.84	2.38	4.63	3.10	-0.60	-0.99	0.78	-1.50	-1.16	-0.25	-0.58	-1.04	0.14	1.12	-0.79	-0.85	0.04	1.68	0.93	1.06	-0.29	0.64	0.50	1.45	-0.07	-0.21	-1.31	-0.97	-1.94	1
-0.32	0.85	1.78	1.46	1.50	4.12	2.69	4.20	1.72	3.51	2.43	1.23	2.47	0.86	2.25	1.66	1.44	0.23	2.02	-0.56	0.88	1.12	0.98	1.26	-0.34	-0.34	0.35	1.63	1.01	-1.12	-0.70	0.30	0.30	-1.55	-1.01	0.48	-0.57	0.11	-0.11	0.10	0
-1.91	-0.74	-0.74	-0.47	-0.85	0.91	-0.70	0.99	0.06	1.12	1.19	2.42	3.69	3.58	4.29	4.58	5.72	3.70	0.83	2.33	0.27	0.72	0.76	0.35	2.81	-1.09	0.56	0.06	0.15	0.88	-0.53	-1.65	-1.98	1.47	1.88	-0.16	1.31	-0.89	0.72	0.23	0
0.05	0.45	-0.75	-0.57	0.33	0.34	0.97	1.19	1.14	3.35	3.33	3.53	2.95	4.43	5.44	1.16	1.89	0.53	1.57	2.26	0.54	-0.33	-0.08	-1.08	0.31	0.26	0.22	-0.98	-0.90	1.60	-1.08	-1.44	-2.44	0.09	0.22	-0.99	-0.61	-1.26	-0.96	0.40	2
0.73	0.83	0.47	1.10	2.80	0.71	1.48	2.83	5.01	2.47	5.93	5.19	4.38	3.28	3.35	2.60	2.84	0.81	-1.50	-0.71	-1.44	-0.07	0.42	-1.21	0.28	0.09	-0.74	-0.26	-0.41	-0.35	0.21	-0.24	-0.55	-1.14	0.43	-0.53	0.79	-0.32	-0.61	-0.35	2
1.31	1.01	-0.57	3.31	1.66	3.10	4.52	2.44	5.12	2.53	4.46	3.67	2.83	1.40	1.18	0.67	0.29	0.92	-0.17	1.49	1.36	0.96	-0.39	-0.83	-0.16	0.53	-0.42	-1.18	-0.73	0.32	-2.33	-1.88	0.64	0.35	-1.26	-0.17	-1.05	-0.18	1.48	0.96	1
0.32	0.68	-2.10	-0.35	-0.04	1.29	2.71	1.86	4.77	3.93	6.47	3.82	2.97	2.73	3.43	1.36	0.05	-0.52	-1.81	-0.66	-1.02	0.48	-1.20	-0.17	0.33	-1.68	0.35	-0.75	-1.89	1.16	0.27	-1.97	-0.85	-0.78	-0.76	-0.50	0.35	-0.60	-0.27	1.08	2
1.26	0.15	0.20	2.93	0.73	2.44	1.26	1.81	1.96	-0.80	1.74	4.27	2.70	2.83	5.47	3.08	2.38	3.29	2.25	2.38	-0.30	-1.44	1.40	0.08	-1.16	0.54	0.22	-1.11	0.41	0.20	2.32	-0.63	0.54	0.42	-0.44	0.54	0.74	0.27	0.77	-2.12	0
-1.66	-0.01	1.40	1.30	1.83	2.88	4.34	3.53	2.11	3.31	0.62	2.08	1.40	1.08	2.81	0.61	1.22	-0.03	1.42	1.61	-1.26	-1.27	-0.86	-1.09	1.90	1.69	-0.19	-1.00	1.65	-1.20	-0.81	2.53	-1.32	0.55	0.38	-0.80	-0.46	0.82	1.93	0.18	0
-0.70	-0.80	-0.52	2.42	-0.87	0.45	1.25	3.91	2.66	4.30	6.98	3.87	4.29	3.38	2.14	0.38	1.88	-1.37	0.48	0.38	-0.24	-1.99	-0.40	1.09	-0.16	2.02	0.25	0.78	-0.96	-0.63	-1.22	-0.59	1.53	-0.90	0.33	1.09	0.62	0.58	1.01	-0.45	2
-0.50	0.73	0.32	2.76	3.31	5.27	4.43	0.31	1.72	1.72	1.39	3.03	2.89	1.96	4.02	3.95	1.28	1.12	0.77	-0.52	1.91	-0.75	0.30	-0.70	-0.14	0.14	0.20	0.78	1.34	0.17	-1.39	-0.48	1.29	-1.49	0.33	0.34	1.16	0.05	1.20	-0.47	0
1.67	-0.53	-1.31	-1.73	1.47	2.74	4.67	2.94	2.47	5.09	4.98	1.96	2.02	2.37	-0.30	-0.60	0.00	1.06	-2.93	0.55	-0.00	-1.34	-0.36	0.18	-0.14	0.22	-1.69	-0.66	-0.30	0.13	-0.93	0.40	-0.09	-0.25	2.07	1.03	-0.76	-0.87	-0.82	-0.26	1
-0.35	1.44	0.90	1.99	0.82	1.06	5.01	3.89	3.83	3.38	2.28	0.97	1.22	1.75	2.01	1.22	-1.76	0.59	1.46	-0.84	-0.08	0.58	0.32	0.24	0.28	0.07	-0.14	-0.02	-1.54	0.98	0.29	-0.64	2.20	-1.40	-0.23	-0.17	-0.35	-1.46	1.26	0.40	1
-0.99	-2.42	-0.19	0.58	-0.03	-0.86	1.13	1.16	0.71	2.72	1.18	3.12	3.29	5.55	6.11	4.42	3.25	3.94	0.48	0.92	-0.57	0.10	-0.94	-1.41	-0.20	0.45	1.41	0.67	0.55	-1.22	0.35	-0.10	-0.85	0.07	1.04	-1.66	1.33	-0.88	0.78	0.75	2
0.66	0.49	-0.11	-1.73	1.30	-1.17	1.37	2.15	2.64	4.88	4.30	3.68	0.95	2.83	3.30	3.61	1.45	0.41	0.85	-1.14	0.97	0.81	1.03	-0.62	0.40	-0.45	0.30	1.14	0.78	3.24	0.77	0.72	-1.92	-0.72	0.38	-1.24	0.72	0.00	0.10	-0.80	2
-2.36	0.38	1.27	1.07	-0.24	0.39	3.01	0.64	4.11	6.27	6.54	4.87	4.22	-0.29	1.72	1.40	-0.41	0.33	-0.36	0.05	-0.37	1.14	-0.48	-0.85	0.52	0.99	-0.30	0.94	-0.80	0.77	-0.09	0.22	0.89	-0.93	-1.42	0.40	0.82	2.19	-0.85	-0.58	2
-0.18	-0.02	0.68	0.08	1.35	1.48	0.99	1.89	1.15	5.96	4.80	4.36	5.80	3.65	5.00	3.38	3.03	1.95	1.88	2.24	0.62	0.20	-0.88	1.38	-0.59	0.09	0.85	-1.52	0.12	2.90	-2.12	0.80	1.29	-1.28	-0.48	-1.07	0.99	0.36	-2.69	-1.30	2
0.05	-0.54	-0.20	0.28	-1.70	-0.65	0.71	0.88	-0.34	2.23	2.77	4.15	5.33	5.39	5.09	4.09	3.12	2.56	1.47	-0.92	-1.04	-0.85	0.08	0.07	0.13	-0.00	0.39	0.85	-0.01	1.58	-1.95	-1.03	0.27	0.55	0.62	-1.65	-1.17	-0.44	0.43	-0.26	2
0.52	-0.90	1.81	1.69	0.83	2.51	2.60	4.92	4.08	3.55	6.88	2.30	2.00	2.65	2.25	0.66	-0.18	-1.07	-0.70	-0.16	-1.24	0.01	0.54	-0.95	0.15	-0.68	0.50	-1.06	0.89	-2.70	-1.31	0.50	0.13	0.49	0.17	-0.24	-2.06	0.02	2.43	-0.66	1
-0.06	0.79	1.22	4.34	2.80	4.79	5.47	4.33	2.48	1.86	3.42	1.16	2.75	0.25	-1.30	0.64	-1.08	0.82	0.55	0.24	0.98	0.26	0.38	0.92	-1.43	-0.59	1.12	-1.23	0.21	1.29	1.75	1.10	-0.29	0.35	-2.52	-0.96	-0.75	0.98	1.08	0.33	0
-1.66	0.72	2.21	2.13	2.29	2.88	4.01	2.13	1.77	1.67	0.64	1.45	4.32	2.95	4.68	1.28	1.31	1.69	1.29	-1.35	-1.51	0.43	-0.08	-3.08	0.94	-0.10	1.04	0.01	1.17	0.82	2.33	0.32	1.11	1.02	0.25	-0.00	-0.61	0.40	0.28	1.02	0
-0.58	0.35	-0.32	-0.16	0.66	2.06	3.72	2.37	5.20	3.50	3.24	4.14	2.49	2.80	1.46	1.82	1.68	-0.06	-2.81	-0.58	-0.91	0.09	-0.12	-0.37	-1.51	-0.33	2.06	0.49	0.76	-0.66	-1.61	-0.26	-0.42	2.08	-1.42	1.21	-0.20	-0.39	0.76	1.22	1
-1.95	-0.65	0.77	-0.55	-1.51	1.01	0.64	2.50	2.65	4.99	6.35	3.71	3.06	2.98	3.40	2.71	1.82	0.15	-0.08	0.39	0.68	-0.83	-0.15	-1.33	0.12	-0.19	0.19	-0.80	0.75	-1.12	0.73	1.18	0.13	0.29	0.10	-0.98	1.83	0.15	-0.75	0.32	2
1.05	1.31	1.43	2.55	4.95	2.63	3.14	2.39	1.97	0.68	3.12	2.36	3.41	2.02	3.94	0.38	1.60	-0.04	1.09	-1.21	-0.18	-0.94	0.17	-0.48	1.15	1.49	0.28	-0.42	0.11	-0.61	-1.21	0.72	1.30	0.39	2.53	-0.28	1.11	-0.49	0.34	1.11	0
-1.13	-0.09	0.92	0.11	-0.45	1.14	1.77	1.99	3.05	2.73	5.15	5.53	4.42	2.74	1.48	2.00	-1.41	1.02	0.76	-0.33	-0.76	0.47	-0.33	-0.77	-0.86	-1.98	0.79	-0.23	-1.19	-1.10	-0.14	-0.55	-2.65	0.30	-0.48	0.32	0.75	2.25	-0.35	-0.48	2
-0.03	-0.79	-0.67	0.18	1.03	-0.13	3.24	2.58	3.88	4.86	5.30	5.92	4.05	4.42	1.69	-0.35	1.28	2.22	0.96	-0.06	-0.98	0.86	-0.47	-0.96	-0.50	-0.17	1.55	-1.16	-0.29	-0.63	1.01	0.53	0.41	0.93	0.10	0.13	-0.13	-0.96	0.59	-0.24	2
0.45	0.85	-0.35	1.29	0.17	2.24	2.00	3.41	4.25	3.73	3.57	3.56	2.23	1.88	1.71	-0.48	-1.88	0.14	0.29	0.39	-0.46	-0.12	0.37	0.34	-1.19	-0.96	1.19	0.42	-2.13	0.40	1.17	0.21	-0.87	-0.20	0.11	2.38	0.04	-0.30	0.17	2.04	1
0.64	0.55	0.64	0.18	0.77	2.96	-1.41	2.83	3.02	2.91	4.62	3.63	4.97	4.40	2.74	1.36	1.61	0.26	-1.30	-0.30	-0.81	-0.84	0.31	-1.86	-0.05	-1.60	0.17	0.57	0.59	1.85	0.58	-1.82	-0.91	-0.50	-1.20	-0.53	0.38	0.53	-0.51	1.18	2
0.42	1.97	1.86	2.89	2.86	4.32	5.97	3.00	5.51	3.08	0.25	-0.02	1.24	0.69	-1.48	1.06	0.03	-0.03	-0.08	-0.16	0.14	-1.73	-0.95	-0.21	-0.20	-1.03	0.37	-0.38	1.40	0.39	0.35	0.74	0.07	1.47	-0.31	0.29	-1.54	-0.75	-0.62	-0.27	1
-0.55	0.38	1.06	2.19	3.31	5.84	3.71	1.67	5.08	3.06	3.88	1.53	-1.64	1.48	0.22	-1.70	0.13	1.58	1.42	0.62	-0.07	2.10	1.05	-1.63	0.55	-1.68	-0.24	0.83	0.68	1.32	1.10	-1.64	1.49	1.51	0.28	-2.95	-0.17	-0.16	-0.09	0.18	1
0.47	-1.03	1.24	0.49	0.16	2.06	2.87	2.14	0.52	0.39	3.16	3.74	2.29	2.00	4.65	2.77	1.89	2.01	0.82	-0.49	1.85	0.06	-0.66	1.12	1.00	-1.93	-1.39	-1.67	-0.00	0.15	1.09	0.04	0.63	0.63	-0.22	-0.08	-0.91	-0.19	0.48	-0.16	0
0.95	1.59	2.19	2.94	2.63	3.37	4.34	4.10	2.68	1.09	3.93	-1.23	1.05	1.11	0.33	2.01	1.49	-0.27	-0.40	-0.48	1.04	-2.23	0.57	0.78	-0.32	-1.20	0.09	-0.22	-0.40	0.78	1.40	1.20	-1.13	1.37	-0.57	0.98	-1.24	-2.67	-2.71	-1.76	0
0.66	0.56	1.29	0.09	2.26	1.70	1.66	0.20	0.30	1.14	2.31	3.04	3.88	4.74	4.63	3.63	3.46	3.24	0.51	0.36	-2.28	1.20	-0.07	1.22	0.33	2.42	-0.47	1.14	0.08	0.49	-0.98	0.05	0.65	0.04	0.09	0.06	-0.16	0.47	0.42	-0.16	0
1.44	2.11	1.81	3.76	2.63	4.45	5.63	5.05	3.74	3.96	2.02	2.27	1.33	-0.47	0.02	0.38	0.70	0.37	-0.31	-0.42	-1.43	0.70	-1.14	0.13	0.83	0.80	-1.28	-0.36	1.28	0.97	1.43	1.22	0.30	-0.75	0.33	-0.96	-0.81	0.04	-0.51	-0.02	0
-0.88	0.30	-0.04	1.48	1.18	2.23	1.93	3.30	2.47	2.89	5.84	5.37	2.67	3.11	2.66	0.82	0.98	-0.52	1.21	-1.00	-0.18	-0.21	0.11	-0.42	-0.25	0.69	-0.06	1.22	0.73	0.15	-0.04	1.16	0.09	-0.26	0.92	-1.10	-1.58	1.08	0.23	0.20	1
1.30	1.23	1.11	2.34	1.92	1.89	6.02	4.30	3.70	4.17	4.10	3.34	1.06	2.15	0.59	0.36	0.92	0.26	-0.44	-1.22	0.30	0.43	-1.37	1.04	-1.15	0.85	-1.00	0.16	-0.73	-0.75	-0.87	-3.10	0.68	2.28	-0.65	1.39	-0.34	1.60	-0.82	-0.95	1
0.13	2.24	0.70	0.97	2.54	3.04	2.29	4.30	0.30	2.42	2.53	1.31	1.42	2.96	2.71	1.02	2.69	2.51	-0.31	0.75	-1.15	-1.49	-0.77	-0.20	-1.73	1.37	0.08	-0.07	0.85	-0.48	1.88	-0.08	-1.60	-0.43	-0.29	-0.28	0.84	-0.31	-0.73	-0.63	0
0.59	-0.00	1.27	1.98	0.32	2.96	4.17	3.64	2.17	2.55	2.91	1.09	1.64	2.32	2.16	1.35	2.07	0.74	0.27	-0.91	0.09	0.11	0.12	0.50	-0.87	-0.10	0.22	-0.15	-0.14	-0.21	-0.92	-1.12	-0.63	0.96	0.75	1.61	-0.86	-0.02	1.21	0.59	0
-0.18	-0.46	0.30	1.82	1.11	-2.27	-0.72	0.31	0.48	0.02	0.91	5.35	3.95	4.05	4.53	2.92	5.06	3.62	4.13	4.35	-1.72	1.01	-1.07	-1.60	0.15	-0.43	-0.79	0.47	1.77	-1.44	1.08	-0.46	-1.68	-0.06	-0.57	0.02	1.00	0.18	0.37	-0.07	2
1.01	-0.19	0.12	0.66	0.45	2.40	0.17	0.36	0.22	0.59	-0.32	2.05	3.29	3.72	5.03	5.05	2.81	2.79	2.39	-1.29	-0.33	1.45	-0.49	2.38	-0.24	-2.04	1.43	-0.57	0.83	0.08	-0.35	0.08	-1.06	-0.59	0.37	-0.19	-1.06	1.85	0.61	0.19	0
-0.34	-0.72	1.31	2.39	3.97	5.21	4.22	3.21	2.59	3.67	2.65	2.77	1.20	-0.28	2.80	-0.17	-0.28	0.45	1.92	-1.25	-1.83	-0.97	0.58	-0.66	2.01	0.02	1.08	0.33	-0.97	-0.47	-0.40	-2.80	1.74	0.14	-0.34	-0.81	0.36	-1.48	-2.41	-0.97	1
-1.23	0.96	1.02	-0.69	0.84	-0.73	1.85	4.31	3.75	5.95	5.04	4.28	5.58	4.97	3.37	-0.23	-0.23	0.38	1.57	-0.26	-2.49	-0.09	1.15	1.66	0.28	-1.46	-0.61	0.33	0.24	0.66	-1.16	-0.96	0.04	-1.25	-1.45	-0.83	-0.24	-0.98	-0.82	-0.52	2
0.59	0.75	0.81	0.03	-2.25	0.72	1.75	0.71	2.17	2.94	4.83	2.65	2.34	2.79	5.24	3.63	1.89	2.43	2.98	1.62	0.64	-0.69	-2.26	-0.01	-0.88	1.68	-0.54	1.16	0.90	-0.66	-0.13	1.99	0.86	-0.67	-0.97	-1.44	0.93	-0.96	0.11	0.36	2
0.30	2.09	0.86	3.72	3.30	4.84	5.52	3.14	1.53	4.52	2.09	1.03	0.60	0.60	3.88	1.85	1.73	1.50	-0.47	2.20	0.15	-0.56	-0.45	-0.19	1.98	1.27	-1.01	0.37	-1.65	0.38	0.27	-1.29	0.00	0.65	1.21	-0.83	0.69	-0.73	0.64	-2.09	0
0.14	0.50	0.70	1.85	0.40	0.35	0.50	1.71	2.33	0.91	1.97	2.74	2.08	3.31	4.94	2.12	1.37	0.15	2.81	0.40	-0.10	-0.07	0.26	-1.27	1.02	0.18	0.57	0.80	0.40	-0.84	1.36	2.29	-1.70	0.17	0.71	1.60	-1.68	-0.78	-0.36	1.33	0
0.26	0.08	1.15	1.04	1.54	0.60	2.31	1.32	1.44	2.07	4.01	3.85	4.13	2.68	5.57	4.98	3.06	2.08	0.81	-0.64	-0.71	-0.31	-0.82	-0.54	1.08	1.09	-0.23	-0.03	-1.00	0.33	0.26	1.03	-1.22	0.30	-0.26	0.75	-0.13	-1.61	0.23	0.62	0
-0.03	0.23	-0.94	-0.25	-0.22	1.67	2.98	4.11	3.71	4.56	5.68	6.61	3.54	2.92	1.08	1.82	0.99	-1.52	2.29	0.79	-1.78	0.74	-0.09	0.28	-0.72	-1.84	0.13	1.35	0.40	1.75	-1.61	-0.15	-0.12	-0.77	0.43	-0.58	1.20	1.97	-0.42	-1.44	1
-0.53	0.41	-0.47	0.83	2.26	1.48	1.85	2.83	3.76	4.78	5.23	4.90	2.97	2.07	1.65	0.63	-0.16	0.08	-0.01	-2.99	-0.73	1.68	-0.26	1.00	0.50	0.77	-1.83	0.51	0.22	-0.68	-0.18	0.80	-1.25	0.16	-0.59	-1.43	-1.29	0.30	0.62	0.65	1
0.22	0.03	2.28	1.88	3.36	6.46	6.06	3.70	3.86	3.18	3.26	1.55	0.19	0.54	2.06	0.29	-1.09	-0.38	-0.68	-0.96	0.60	2.68	1.03	-1.04	-1.03	-1.09	-0.36	-0.36	1.24	-0.88	0.39	0.70	2.57	2.23	0.51	0.10	0.51	-2.58	-2.54	0.57	0
0.92	1.39	0.71	0.15	1.57	0.86	0.84	3.26	3.97	6.48	4.01	4.50	4.31	4.90	2.37	1.61	0.84	-1.08	1.01	-0.36	0.20	1.01	2.16	-1.09	1.00	-0.57	-1.33	0.12	0.09	0.26	0.83	-0.00	1.18	-1.00	-0.12	-0.10	0.08	-0.26	0.59	2.23	2
-0.72	0.78	1.78	1.07	2.41	3.49	4.61	1.79	1.31	2.24	2.61	3.76	2.08	2.46	3.25	2.92	3.62	1.14	0.15	-1.89	-1.56	-0.55	-1.02	0.89	0.70	-0.82	0.44	-0.92	-0.23	0.76	0.92	0.76	0.56	-1.25	0.99	0.13	0.00	-1.82	-0.22	-0.70	0
-1.73	-1.66	-0.20	-1.25	-2.40	1.71	1.32	1.07	0.62	-1.15	2.32	1.58	3.57	5.77	6.59	5.34	4.93	2.92	1.77	-0.31	-1.84	1.05	-1.08	-0.25	0.00	-0.75	0.18	-0.13	0.28	0.56	0.50	-1.00	-0.42	-1.09	1.68	0.96	0.47	0.60	0.17	-0.13	2
-2.16	2.61	-1.25	-0.44	0.04	-0.41	1.11	1.77	2.74	4.01	4.57	3.40	5.82	0.83	1.13	-1.41	0.27	0.37	0.52	1.54	0.65	-0.07	0.81	-1.70	-0.03	-0.14	1.23	0.60	-1.29	-0.77	1.19	-1.25	0.22	0.35	-1.07	1.25	1.08	-0.42	-2.55	-0.56	2
-0.09	0.77	1.72	2.07	3.91	4.83	6.00	4.89	4.68	2.24	4.22	1.56	1.67	-0.46	0.66	1.42	-0.25	-0.71	-1.10	1.04	1.74	-1.04	2.72	-0.30	0.13	-2.20	-0.64	-0.51	0.56	1.29	-0.70	1.34	0.68	0.63	0.85	-1.80	-0.13	-1.01	0.30	0.01	1
0.18	2.56	0.36	-0.50	-0.33	0.81	1.54	2.14	2.77	3.63	6.07	4.91	2.41	3.54	4.81	3.37	1.89	2.47	0.52	0.57	0.03	-0.25	-1.43	2.49	1.27	-0.46	-0.96	-1.68	0.21	-2.67	-0.70	0.04	-0.21	1.02	0.19	-0.61	0.66	-1.23	0.00	-1.44	2
-1.27	2.34	1.13	-0.34	-0.60	-0.19	1.16	3.71	1.94	4.48	5.86	3.41	4.82	4.24	3.52	2.49	1.11	0.86	0.78	-0.30	-0.87	0.33	0.04	0.62	-0.13	-2.05	0.34	1.23	1.30	-1.02	0.25	-0.72	0.43	-1.37	1.22	-0.75	0.23	1.11	-0.17	-0.49	2
-0.01	-1.08	0.19	-0.37	-0.17	2.29	1.60	2.02	5.35	4.92	6.27	5.16	2.76	2.48	0.09	-0.35	-0.20	0.28	-1.12	-0.37	-2.04	-0.38	-1.31	1.33	0.13	1.66	-0.63	-0.71	-1.38	1.76	-0.63	-0.51	0.50	0.17	1.35	1.20	-0.23	0.98	0.72	0.82	1
-0.41	1.26	2.46	2.76	2.00	4.47	5.49	5.30	4.49	2.87	2.71	0.65	-0.26	0.26	-1.73	1.33	0.33	-0.11	0.29	0.90	1.37	-0.52	-0.32	-0.30	-1.40	1.54	0.53	-0.74	-0.59	-0.00	0.87	-0.41	0.66	0.19	1.01	-0.70	0.23	-2.52	0.38	-0.88	1
-0.86	-1.75	1.09	3.47	1.93	4.46	3.23	0.73	2.12	1.32	3.33	2.71	1.14	3.24	4.61	3.55	1.29	1.41	0.72	0.58	0.53	-0.24	0.19	0.01	1.24	-0.12	-0.20	1.03	-0.55	0.42	-1.05	0.44	-0.06	0.25	0.27	0.85	-0.59	0.47	0.46	1.93	0
0.93	-0.16	-0.11	0.28	0.62	-1.62	0.23	1.36	4.57	3.71	3.64	4.87	4.48	3.79	2.99	0.47	0.65	2.61	2.23	-0.02	0.09	0.38	0.94	1.45	0.43	-0.98	1.40	1.85	1.04	-0.27	0.49	0.04	0.42	-0.70	1.33	2.11	0.05	-1.39	1.11	2.04	2
0.75	2.62	1.31	0.99	2.54	4.96	5.72	4.69	3.85	3.02	1.91	1.23	1.90	0.83	0.55	1.03	-0.03	-0.26	-0.21	1.99	0.41	0.85	0.75	-0.44	-1.16	-0.41	-0.63	-0.78	-0.66	0.80	0.85	-1.34	-0.60	-1.67	0.43	-0.38	0.85	1.00	-1.92	1.10	1
-0.42	1.70	1.22	2.87	4.27	3.27	6.84	2.70	3.03	3.35	1.93	2.14	0.20	1.55	-0.34	-1.06	-1.29	-0.61	1.25	-1.42	0.17	-2.03	0.23	1.98	0.28	-0.96	-1.79	0.69	-0.22	-1.41	0.55	0.06	1.88	-1.13	0.91	0.79	1.55	-0.41	0.05	-0.18	0
1.28	-0.03	2.55	0.40	1.48	4.88	3.50	3.74	4.48	4.74	1.71	2.02	-0.15	2.18	1.55	2.08	0.70	0.07	1.88	-1.91	0.07	-0.43	-0.42	-0.98	-1.45	1.24	0.36	1.21	-0.71	-0.02	0.58	0.53	1.33	0.63	0.05	-0.07	-0.36	1.62	-0.35	0.87	0
0.40	0.90	2.42	3.48	4.20	3.93	3.52	1.05	1.82	1.46	0.72	1.24	1.71	2.04	1.54	1.40	3.35	0.61	2.22	-0.26	-0.02	2.48	0.57	0.13	-0.28	1.16	2.11	0.26	-0.18	1.96	1.05	1.79	2.06	0.43	0.46	0.83	0.67	-1.14	0.67	0.15	0
0.49	0.16	2.07	2.18	2.91	3.57	6.35	5.22	4.24	3.02	1.77	2.38	0.86	0.34	0.40	0.48	-1.81	1.28	1.82	-0.53	-0.37	0.55	-0.89	-0.34	-1.39	0.04	0.07	1.64	0.28	0.83	1.02	0.44	-0.27	0.14	1.30	-1.24	-1.31	-0.22	1.22	0.27	1
-0.14	1.28	0.34	1.98	1.70	3.10	1.92	3.71	2.90	5.44	5.32	5.43	2.78	1.56	2.61	0.83	0.74	-0.82	-0.05	-0.04	0.35	0.68	-0.09	-0.10	-0.20	-1.82	0.64	-0.57	1.22	-1.73	0.02	0.40	0.34	-1.60	0.91	-0.39	-1.43	-0.60	-0.58	-1.56	1
0.17	-0.34	-0.44	-0.27	1.20	2.30	1.67	4.53	3.88	4.70	6.92	6.14	1.44	1.67	1.06	-1.27	-0.14	-0.70	-0.73	1.29	-0.05	1.50	-0.28	-0.62	1.11	-1.06	1.18	-0.16	0.58	1.66	-0.07	0.14	0.89	1.06	0.62	0.19	0.98	0.95	-0.46	1.37	1
-1.16	1.84	1.37	1.26	0.49	3.11	4.69	3.74	4.64	3.95	5.04	2.97	2.92	0.65	-0.12	1.65	-0.16	2.01	0.19	1.52	-1.49	-0.09	-0.93	0.37	1.54	0.24	-0.80	0.49	-0.83	-0.99	-0.46	-2.41	-0.31	0.33	0.53	-0.43	-1.04	-0.07	-0.51	0.35	1
-0.95	0.68	-0.32	-3.10	1.43	-0.24	0.67	3.55	2.57	3.14	4.29	3.24	4.15	3.52	3.15	2.69	0.98	0.29	-0.71	1.02	-0.26	0.47	-1.85	0.11	-0.25	0.23	0.08	0.49	0.67	0.88	-1.35	0.56	-0.84	0.85	1.90	1.50	1.52	-0.44	0.79	0.24	2
0.66	1.27	-0.47	0.52	1.04	0.70	0.96	3.50	2.53	5.92	5.13	4.79	2.23	2.75	0.74	2.00	1.99	-0.14	1.39	1.39	-0.16	0.40	-1.01	0.25	1.16	-1.38	-1.18	-0.84	-1.47	0.03	-1.25	-0.25	-1.75	-0.71	0.75	0.19	-0.95	0.36	-0.43	-0.25	1
-0.89	0.15	3.01	1.18	0.96	2.23	3.76	3.71	3.93	3.90	5.54	3.92	2.71	0.61	0.46	-0.39	1.05	0.72	0.40	-0.85	0.37	0.44	-1.27	0.20	0.82	1.53	-1.70	0.63	0.31	-0.79	-0.60	0.36	-0.27	0.74	0.04	-0.33	-1.00	1.82	0.42	-1.26	1
1.09	-1.82	-0.26	-0.48	2.32	1.00	1.94	1.56	0.93	2.27	2.68	3.18	1.24	0.67	4.31	3.15	2.11	1.84	1.88	-0.33	1.17	0.20	0.10	0.54	0.62	2.00	1.03	-1.41	-0.40	1.52	0.46	0.13	0.53	0.31	-0.41	-0.77	-0.87	-0.50	-1.28	-0.66	0
-0.67	0.27	1.49	-0.47	1.01	2.10	0.47	0.56	2.07	4.53	5.07	4.04	5.03	3.95	3.78	4.14	2.46	0.88	-0.28	1.88	0.44	-1.75	-0.37	1.07	-1.04	1.29	0.26	0.42	1.04	-0.36	0.17	-0.33	1.55	0.54	-1.57	0.19	0.16	-1.37	-0.02	1.12	2
-0.22	-0.92	0.49	1.23	1.51	1.91	4.50	4.25	5.45	3.60	6.37	5.50	1.94	1.97	1.59	-0.18	1.68	-1.31	-0.09	-0.89	1.14	0.27	-0.95	0.35	-0.13	-1.40	-0.41	0.98	1.42	-0.45	0.69	1.27	0.20	0.78	-0.11	-1.37	2.27	2.28	-0.21	-0.71	1
0.93	-0.23	-0.97	0.54	-0.27	1.76	0.72	2.84	2.72	2.85	5.57	2.65	3.73	3.44	1.02	3.11	0.91	0.86	0.14	1.29	0.53	0.60	-0.85	-0.46	-0.09	-0.78	1.14	2.67	-0.17	-0.92	-0.42	0.97	1.56	0.03	2.01	-1.28	-0.34	0.55	0.95	0.39	2
0.23	0.79	0.53	1.51	0.36	0.65	-0.28	2.61	5.85	3.65	6.20	5.25	4.78	3.79	4.21	1.53	0.65	0.74	-1.61	0.92	-1.15	0.21	-0.04	0.54	-0.57	1.28	1.83	0.26	0.28	2.64	0.96	1.81	1.24	-0.35	0.80	-1.56	1.53	0.12	-1.64	1.53	2
-1.64	-0.68	0.83	1.56	1.33	2.79	3.90	3.84	3.79	1.42	2.19	1.01	1.40	0.87	2.49	0.36	1.44	1.50	-0.93	-0.76	0.37	0.97	0.12	0.74	-0.04	-2.51	1.28	-1.50	0.53	0.53	0.42	-0.68	1.66	-0.23	-0.85	0.68	0.90	1.28	-1.12	1.53	0
0.58	-2.97	0.27	1.01	1.01	-1.55	-0.09	-0.15	2.35	2.96	3.88	2.32	2.61	4.17	2.87	1.74	0.63	1.67	0.36	-0.89	-0.14	-0.80	-0.35	-0.61	0.51	-2.24	-0.25	0.02	2.79	-1.66	-1.71	0.67	0.65	-2.31	-0.03	-0.10	1.22	0.23	0.28	0.94	2
0.38	2.35	0.95	-0.77	0.33	1.39	1.62	3.94	5.51	4.22	4.83	5.03	4.73	3.62	2.87	2.28	2.04	0.08	-0.29	0.88	1.44	-2.42	0.62	-0.84	0.22	-1.03	1.71	-0.26	-0.75	-0.11	-0.81	-0.05	1.00	-0.44	-1.43	1.76	-1.37	-1.09	0.31	-0.52	2
-1.13	-0.50	-0.61	1.79	-0.33	0.84	0.87	4.21	4.17	4.11	5.24	7.82	5.61	2.11	2.04	0.49	0.06	-1.46	-1.29	-0.09	0.27	-0.18	-1.86	-1.36	-0.85	-0.11	-0.02	-1.59	-0.40	0.71	-1.63	-1.37	2.20	0.75	-1.39	-0.20	-1.71	0.93	-0.23	0.43	2
0.78	1.12	1.03	0.94	1.94	1.24	2.32	3.29	0.83	0.53	1.45	3.17	3.15	2.70	0.49	3.07	1.52	-0.53	1.59	1.23	-0.27	0.92	-0.41	-0.79	0.40	0.46	-0.16	-1.54	0.45	0.89	-1.28	-0.18	0.44	-0.60	-0.62	-1.03	-1.15	0.53	-0.94	0.78	0
-1.91	-0.03	0.68	1.42	3.64	1.62	5.50	3.55	3.42	3.64	4.32	3.64	1.31	2.02	1.92	0.60	0.95	-0.14	-0.62	-0.37	-0.70	0.77	1.41	0.48	-0.63	-1.39	-1.05	-0.01	-0.14	1.69	1.33	-1.91	-1.22	-0.10	-0.43	-0.66	0.93	-0.15	-0.40	1.17	1
1.44	0.59	0.97	-0.03	-0.20	-0.33	1.38	2.46	1.18	0.44	3.04	2.07	4.50	4.00	5.16	5.77	2.37	1.50	0.77	1.62	-0.92	-1.10	-1.23	-0.32	1.76	-1.18	0.59	-1.39	0.47	-0.30	0.81	-0.27	0.19	0.51	0.27	-1.15	0.12	-1.71	-0.92	-0.62	0
-0.30	1.51	1.52	-0.30	1.44	1.45	4.94	3.65	3.64	2.68	5.04	4.79	1.68	2.65	0.68	0.99	0.67	-0.03	-0.51	-1.93	0.54	0.82	0.12	0.69	-0.94	1.72	-0.86	-0.84	-0.00	-0.34	1.58	-0.77	-1.23	-2.32	-1.21	1.00	0.70	-0.05	0.75	1.31	1
0.69	0.31	1.12	1.70	3.11	4.51	5.98	4.79	3.06	2.91	1.22	1.64	-0.57	1.16	1.08	1.31	-0.41	0.76	1.31	-0.79	0.20	-0.04	0.86	0.23	-2.09	1.32	-1.51	0.77	0.64	-0.31	1.61	-0.10	0.32	1.16	2.19	-0.18	0.02	-1.03	-0.18	1.05	0
0.82	1.54	2.55	0.57	2.25	3.74	3.85	4.05	5.75	5.66	3.65	2.07	1.57	2.87	0.59	-0.82	0.72	0.24	-0.46	0.63	1.70	-0.38	-0.30	0.04	1.30	0.56	-0.62	-1.68	-2.81	-1.75	0.33	-0.59	-0.36	1.21	-0.54	2.34	-0.40	-0.72	-0.28	0.23	1
-2.48	0.25	1.79	2.45	2.42	3.39	6.65	4.10	4.25	4.62	4.58	4.56	3.08	-0.36	1.71	0.03	-1.23	-0.47	0.77	0.70	1.45	-0.13	-1.40	-0.04	-0.05	0.60	-0.12	-0.96	-1.57	-2.61	-0.47	1.10	0.57	-0.53	-0.79	0.61	0.18	1.55	2.09	-0.74	1
-0.36	-1.73	-1.40	-0.59	-0.34	0.14	1.99	0.26	0.65	3.81	3.18	4.36	4.16	6.12	4.93	2.80	2.48	1.35	2.94	-0.13	-0.21	-1.44	0.64	-1.34	-3.48	1.54	0.47	0.75	0.28	0.45	-0.10	-1.04	-0.03	-0.16	0.27	0.94	1.46	0.22	-1.33	0.18	2
-0.34	0.83	-0.80	2.75	1.46	2.07	2.58	3.28	2.14	2.86	2.18	-0.61	1.14	2.94	0.98	5.63	1.66	0.29	-0.05	1.22	-0.09	-1.97	-0.34	0.74	-2.38	1.33	-0.04	-0.46	-0.11	0.89	0.29	-0.34	-0.17	-2.17	1.39	-0.83	0.22	0.29	-1.67	-1.54	0
0.17	1.70	1.62	0.22	2.15	3.03	4.47	3.83	5.38	3.30	1.28	1.02	0.18	1.19	0.61	0.72	0.13	-1.49	-1.35	1.37	1.11	0.48	0.33	1.17	-0.12	0.12	-0.54	-0.31	-2.31	-1.99	0.94	0.02	-0.66	-0.60	0.06	-1.00	0.21	-0.23	1.09	0.31	1
-0.41	-2.01	-1.45	0.54	0.79	0.08	1.42	1.75	2.39	3.18	3.73	3.67	3.06	5.37	1.99	1.51	2.56	0.52	0.83	0.38	-0.77	-2.45	0.63	0.34	-1.09	0.81	-0.65	0.66	-0.79	-1.30	-0.32	0.36	1.49	-1.76	-0.29	1.21	0.18	-1.59	1.06	-0.40	2
-1.02	0.27	0.90	0.27	0.81	2.23	4.17	3.74	5.38	4.11	5.38	3.48	5.03	1.63	2.04	2.22	-0.47	0.89	-1.90	0.29	-0.50	-0.29	0.41	1.54	0.17	-1.04	-0.23	-0.06	0.88	-0.66	1.24	-1.21	-0.17	0.37	-1.12	1.06	2.20	1.47	0.38	-1.55	1
-1.16	-1.68	1.53	2.91	2.33	4.80	5.35	5.77	4.02	3.14	2.20	-0.10	-0.79	0.55	-0.31	-1.22	0.60	0.81	1.43	0.69	1.24	-0.36	0.79	-1.33	-0.98	-1.23	-0.73	0.69	2.06	-0.68	1.07	0.33	0.88	0.54	-0.07	-1.47	0.18	-0.90	0.08	0.83	1
2.41	0.29	-0.48	1.05	1.72	-0.02	1.95	2.37	2.60	2.48	3.13	4.31	3.50	2.29	3.45	2.83	2.86	-0.11	-0.78	0.48	1.03	-0.70	1.21	-0.38	1.02	-0.15	0.28	0.46	-0.26	-0.42	-0.08	-0.86	0.43	0.89	-2.22	-0.77	-0.58	-1.24	-0.77	-1.28	2
-0.07	-1.89	0.62	2.98	2.65	2.94	2.56	3.59	5.57	4.22	2.38	1.95	0.25	2.04	2.34	-0.33	0.49	1.59	1.75	1.13	0.55	0.23	0.02	-0.28	-2.35	-0.37	-1.24	1.08	0.28	-1.05	1.24	1.56	2.16	-1.64	-0.13	0.44	0.13	-0.40	1.89	-0.74	1
1.72	-0.56	-1.53	-0.87	-0.76	1.86	-1.13	0.28	1.18	2.89	1.23	3.93	4.62	4.82	5.30	4.11	1.27	1.25	1.39	2.24	0.15	0.14	0.54	0.29	1.06	0.15	0.45	1.94	0.94	-0.25	1.19	0.94	-0.37	-0.17	-1.23	-0.34	1.83	-2.31	-1.47	-0.72	2
0.26	0.80	0.28	-0.81	0.83	1.48	1.35	2.94	4.29	4.24	6.27	3.75	4.98	3.62	1.89	1.07	0.08	0.17	-0.05	-0.16	-0.48	-1.14	-0.96	-0.35	-1.23	-0.98	0.51	-1.17	-1.52	0.07	0.76	-0.82	0.16	-0.90	1.27	0.24	-0.63	0.44	0.58	1.37	1
0.87	1.00	2.98	1.10	0.98	2.13	4.47	2.39	2.34	5.16	5.01	2.46	4.49	1.39	-0.30	-0.73	0.75	-0.56	0.34	-0.54	-0.33	-0.75	0.58	2.27	-1.23	-0.06	-0.18	-1.29	0.48	-1.11	1.10	-0.55	0.11	1.40	0.26	0.25	0.72	-0.88	-0.62	0.30	1
-1.76	0.83	0.17	0.56	1.11	-1.57	1.16	0.43	1.58	2.10	2.11	2.93	4.98	2.66	3.96	3.24	2.87	4.12	-0.40	0.65	0.35	0.51	-0.92	0.85	-0.60	0.46	0.86	0.10	-0.57	-0.35	-1.09	-0.10	0.61	0.45	0.19	-1.14	-1.18	-0.07	1.00	1.89	2
-1.59	0.04	0.04	0.28	-0.01	-0.60	1.36	0.17	0.24	2.62	4.94	2.26	4.89	3.73	2.59	4.43	1.37	2.61	0.90	1.62	1.50	-1.08	0.29	1.29	1.53	-0.36	0.31	1.35	2.00	-1.13	-0.22	-0.07	0.72	0.95	0.82	0.77	-0.02	-1.60	-0.42	-0.18	2
-0.01	0.20	0.71	0.37	2.82	0.83	0.44	1.79	0.67	-0.15	4.66	3.01	5.25	2.76	5.90	3.46	1.87	2.42	3.11	-0.92	0.74	0.48	1.87	1.07	0.18	1.52	-1.27	-0.20	-1.63	-0.76	0.90	0.05	0.25	1.31	-0.54	-0.52	-1.50	0.25	0.83	0.62	2
1.02	2.21	-0.48	0.51	-0.14	1.18	0.57	1.72	1.00	2.71	2.46	5.73	5.40	2.15	5.83	2.22	-1.23	0.77	2.75	1.09	-0.01	0.11	-1.74	-0.51	-0.35	1.66	0.90	0.73	2.38	-0.56	0.44	-0.80	1.58	-0.74	1.95	0.52	1.66	-0.70	-1.05	-0.69	2
0.73	-0.72	2.43	1.64	3.57	1.90	3.45	2.78	1.03	3.01	1.31	1.62	1.37	1.05	3.47	2.46	1.18	1.90	2.35	-0.36	0.99	0.08	1.13	-0.31	-0.85	-0.72	3.10	0.74	1.17	0.44	0.61	-0.36	-1.20	-0.07	0.80	-0.61	-0.09	0.94	-0.46	-1.13	0
0.95	1.17	0.80	2.36	4.37	2.79	4.08	4.71	2.01	3.02	1.99	0.34	1.21	0.06	2.51	-0.04	0.81	-0.47	1.00	0.84	0.80	-0.23	-0.06	-1.61	2.07	1.66	-0.71	1.25	-0.92	-0.96	0.86	0.52	-0.66	-1.43	-0.54	-0.08	0.79	-2.66	0.73	-0.17	0
0.20	-0.06	2.54	3.17	1.00	4.27	4.04	4.63	3.93	0.74	0.21	-1.09	0.60	-0.25	1.91	1.16	1.73	1.53	-0.24	1.00	1.21	-1.27	2.07	-0.46	-0.35	0.03	0.06	0.35	1.17	0.30	0.71	-0.08	1.33	0.10	0.25	0.49	1.83	-0.77	-0.54	-1.66	0
-1.85	-0.13	1.37	-0.08	-0.09	0.61	0.35	0.97	0.36	2.42	-0.00	3.14	3.33	4.54	5.12	5.72	3.77	3.93	0.40	0.64	1.17	0.93	-1.24	-0.57	0.93	-0.30	0.47	0.75	-1.93	-0.29	1.18	1.00	-2.55	0.23	0.39	1.19	-0.36	0.17	-0.38	0.03	0
-0.04	1.50	-0.10	1.90	2.68	2.93	3.15	1.12	0.24	-1.56	2.30	3.40	3.44	4.45	4.90	3.51	3.49	1.57	1.25	0.94	0.65	-1.71	-1.66	-1.29	-1.05	0.59	-0.89	0.04	0.34	0.57	0.31	-0.65	-0.90	-0.74	1.58	-1.38	-0.31	0.04	0.30	0.60	0
0.66	0.05	-0.51	2.25	3.02	5.50	4.40	4.23	3.66	2.57	1.78	-0.44	0.91	-0.37	0.62	0.83	0.13	0.39	0.31	-0.22	-1.44	-0.38	0.56	0.81	-0.68	1.80	-0.38	0.01	1.53	1.84	0.62	0.34	0.03	0.35	0.13	0.81	0.39	0.05	-2.12	0.06	0
0.59	0.64	0.52	0.37	0.63	-0.53	-0.84	0.45	0.76	2.21	2.16	2.47	4.87	3.59	3.73	2.58	1.24	3.72	0.58	1.60	1.24	-0.92	-0.41	1.88	-0.27	-0.83	1.14	0.54	-1.44	0.58	0.65	-0.23	0.21	2.06	0.23	-0.74	0.13	-0.01	-1.37	-1.19	2
-0.29	-0.98	-2.33	2.98	-1.66	-1.17	-1.20	2.98	1.30	2.65	3.06	2.28	4.28	3.60	4.20	3.68	3.69	1.90	2.80	2.03	0.74	-0.21	0.05	-0.28	0.84	0.00	0.75	-0.91	-1.30	0.64	0.99	0.09	1.89	-1.41	-2.78	-0.04	-1.27	-0.91	0.56	-0.19	2
-1.25	-0.52	-0.38	1.88	0.19	0.98	1.96	1.39	5.85	5.68	4.19	5.62	2.60	3.98	1.76	1.95	0.54	-0.23	-0.65	-0.43	-0.33	1.16	0.06	-0.23	0.20	-1.59	0.53	0.53	-0.34	1.09	-1.16	-0.64	-1.46	1.58	0.66	0.05	-0.69	-0.35	-0.62	-0.63	1
-0.32	-1.36	1.05	-1.66	-0.03	0.85	1.43	1.29	2.83	4.66	5.35	7.00	3.92	1.52	1.34	1.29	-0.58	0.25	1.74	-0.76	-0.40	0.45	-1.31	-0.51	-1.32	-0.70	0.35	-0.59	-0.37	0.51	-0.82	1.06	-0.44	-0.89	-0.35	-1.54	0.01	2.06	-1.30	-0.16	2
1.22	0.35	2.68	3.00	2.40	2.98	3.35	2.26	1.54	1.93	3.14	3.90	2.11	2.01	2.23	1.89	1.79	1.61	0.62	-0.23	0.28	-0.19	0.09	-0.04	0.45	0.06	1.37	0.12	0.73	-0.69	-0.73	-0.93	0.87	-0.42	1.31	-0.37	-2.79	-1.21	-0.30	0.45	0
-2.10	1.54	-0.33	2.60	4.47	2.47	4.49	3.19	2.40	1.56	2.58	2.60	1.65	1.42	0.60	1.56	1.65	-0.10	-0.56	0.74	-2.21	-0.29	-0.79	0.11	0.50	-0.63	0.50	-2.10	-1.30	-0.31	-0.73	-1.20	-0.96	2.12	-0.70	0.87	1.15	0.94	-0.23	-0.13	0
0.37	1.07	1.69	0.82	4.37	0.88	3.83	2.44	3.44	1.78	1.21	1.22	0.16	2.74	2.10	2.77	2.69	2.59	-0.94	-0.98	-0.41	-0.24	-0.12	-0.75	-1.76	-0.34	0.62	-0.75	0.02	-0.87	1.15	1.46	-2.27	0.97	0.67	-0.00	-1.80	1.35	-0.97	0.52	0
-0.32	-0.28	-0.17	-0.15	1.31	2.36	2.92	5.15	3.01	5.32	3.80	3.78	3.14	2.57	1.20	1.06	0.12	1.22	-1.80	0.46	0.62	0.85	0.65	-0.66	1.84	1.02	0.28	0.64	-1.15	-0.70	0.22	-0.18	0.20	0.34	-0.36	0.17	-0.42	-0.04	-0.37	-0.32	1
-1.09	0.93	-0.74	0.73	1.45	2.65	2.27	1.70	0.31	0.85	0.26	2.48	3.15	3.69	5.66	2.13	3.72	2.77	1.15	0.04	-0.12	-1.45	-0.29	-2.18	-0.55	-0.75	-0.68	-1.78	0.45	0.36	-1.60	-1.51	1.06	1.53	-2.53	-0.07	-1.34	-0.07	0.68	1.34	0
-1.09	1.24	2.56	0.95	0.43	1.99	1.87	5.41	3.71	3.60	5.00	4.96	2.48	2.68	2.69	2.21	1.39	1.40	-0.15	-0.50	-1.69	0.05	-0.03	-1.11	2.50	1.01	1.13	-0.57	0.06	-1.69	-1.36	1.15	-1.92	0.88	-0.19	-1.15	2.04	1.74	1.80	0.08	1
-0.83	0.97	1.83	2.42	0.82	2.70	2.44	2.83	1.93	1.18	2.47	1.75	2.61	2.58	1.95	2.80	2.89	2.18	-0.06	0.27	1.11	0.59	-0.44	1.54	-0.93	-2.27	-0.53	1.72	-1.47	0.02	1.12	-0.54	-0.45	-0.40	-0.42	1.35	-0.45	-0.19	0.11	-0.08	0
0.00	-0.46	-1.28	1.39	-0.53	0.32	0.59	0.90	-0.28	1.80	2.37	3.78	2.48	5.29	6.60	4.34	3.42	0.36	2.81	0.33	1.98	1.19	-1.24	0.73	-0.23	-1.54	0.34	-0.34	0.09	-0.80	0.18	1.16	-0.71	-1.37	-2.12	0.18	0.66	1.05	-0.04	-2.15	0
0.31	0.18	0.81	-0.38	1.66	3.26	1.27	3.31	1.36	0.52	2.56	3.17	1.63	1.35	4.44	2.82	2.97	1.62	1.16	1.71	-0.19	-1.47	-1.54	-0.91	-0.14	-0.62	-0.46	-1.89	-1.25	-1.48	-0.34	1.03	-1.28	-0.44	-0.81	1.70	-0.90	0.52	-1.33	-0.01	0
-1.70	0.39	2.81	3.56	3.66	3.99	7.11	5.42	2.53	3.61	0.49	1.27	0.83	-0.13	0.37	0.71	0.14	-0.75	-1.19	-1.12	1.26	-0.45	1.79	-1.90	-0.53	0.34	0.25	1.61	-0.11	-0.81	0.76	0.18	-1.52	-0.56	-0.12	0.46	-0.51	0.69	-0.71	-1.41	0
2.18	-1.14	1.83	-0.10	1.10	2.29	1.96	2.30	1.04	3.34	2.93	1.55	3.76	2.18	7.58	3.15	2.50	1.15	2.33	1.89	0.67	0.34	2.82	-0.26	0.61	0.14	-0.62	0.61	0.42	-0.44	-0.16	1.10	-0.17	-1.15	0.69	0.29	-0.60	1.20	1.92	-0.08	0
0.26	-0.41	-0.55	-0.92	1.29	-0.54	-1.41	-2.56	0.30	1.97	2.46	2.13	4.16	4.44	5.25	3.66	4.72	1.96	1.03	0.80	-0.24	0.77	3.14	-0.15	-1.55	-0.28	1.33	0.28	-0.06	1.47	-0.81	-0.86	-0.33	1.20	0.41	-0.55	1.40	0.29	0.05	0.00	2
0.22	0.14	0.68	1.49	2.13	1.37	3.24	1.85	-0.07	1.46	2.50	3.68	1.92	1.36	2.15	1.19	0.58	-0.27	2.03	-0.57	-1.13	-1.35	-1.41	-1.44	-0.21	0.95	-0.18	-0.41	1.90	-0.23	0.46	0.71	-2.47	-0.58	0.45	-1.05	-0.70	0.33	0.40	0.18	0
-1.11	-0.66	-0.16	1.08	-0.52	2.50	2.49	2.59	3.67	2.26	5.27	4.90	3.19	3.39	1.24	0.20	-1.40	-1.11	-0.16	0.20	-0.87	-1.98	0.30	0.14	-0.56	-0.71	3.06	1.57	0.20	-1.60	-2.07	-0.15	1.24	-0.36	-1.50	0.46	-0.43	-1.22	-0.14	1.84	1
-0.58	1.45	-1.22	0.20	1.74	2.71	3.10	4.69	3.49	4.55	6.35	4.82	4.12	0.98	1.07	1.15	0.37	0.54	-0.76	-1.67	-0.29	0.43	0.36	1.45	0.06	0.83	-0.37	-0.41	-0.03	1.27	-0.64	0.27	0.99	-1.61	-1.42	-0.16	0.37	2.34	-0.32	-1.44	1
0.29	-0.38	-0.12	2.48	0.10	1.12	1.65	1.92	2.24	2.74	2.22	1.38	3.24	5.58	4.07	2.38	3.95	1.53	2.53	1.01	1.51	-1.44	0.15	-0.42	0.38	0.11	-0.03	1.25	-0.22	-0.15	1.19	1.02	-1.11	0.22	-0.11	1.43	0.35	-1.86	1.01	-0.15	0
-0.33	0.67	0.77	0.18	0.40	1.39	-1.61	-0.94	0.16	0.60	2.34	3.85	2.26	5.03	6.28	3.70	4.61	1.46	1.76	-0.37	0.71	0.03	-0.54	-0.67	0.21	-0.50	0.53	0.71	0.73	-0.66	0.96	0.02	-1.12	0.76	-0.26	-0.37	0.92	0.94	-1.92	0.62	0
1.24	1.90	-0.44	-2.00	2.74	2.81	3.95	3.40	2.03	1.82	2.94	3.41	1.39	2.82	2.74	1.53	1.05	3.22	0.94	-1.16	-1.03	0.14	0.74	0.04	0.65	-0.02	-1.72	-0.94	-0.98	-0.04	1.14	-0.94	-0.77	-0.85	1.07	-0.53	-1.06	0.36	-1.11	0.11	0
-0.06	0.20	0.31	1.79	0.41	4.36	2.83	3.63	0.43	2.93	3.22	3.28	2.27	3.23	4.40	1.29	1.99	3.11	0.38	0.26	0.75	-1.47	0.81	-0.48	-0.02	0.63	-1.19	0.18	-0.41	-0.96	-0.36	1.83	-1.01	-0.75	-0.74	-0.96	0.78	-0.99	-2.12	-1.16	0
0.19	1.66	2.07	0.61	0.17	0.29	-1.19	1.89	2.76	3.92	5.08	6.27	2.66	3.20	5.28	1.77	2.13	2.72	0.39	-0.88	-1.36	-1.46	-0.58	2.37	2.63	-0.08	-0.64	0.27	-0.19	0.01	-0.44	0.72	0.79	1.80	-0.22	0.34	-0.60	-1.46	-0.91	1.42	2
-0.23	1.80	1.46	2.81	4.12	5.14	4.14	4.38	4.12	3.34	0.05	1.27	-0.23	0.59	0.84	0.65	-0.76	0.21	-0.22	0.71	-1.22	-0.12	1.33	0.63	-0.21	-0.45	-1.19	-1.68	0.23	1.47	-1.97	-0.62	-1.13	-2.10	-0.74	1.11	-1.49	0.16	-1.04	-1.60	0
1.30	1.76	0.42	-0.36	-1.03	0.09	-0.05	1.85	0.34	1.17	3.05	3.40	1.16	4.62	6.79	5.40	4.06	1.64	1.36	2.17	0.22	0.21	-1.39	-0.92	0.07	-0.15	0.11	0.05	-1.41	-1.20	0.65	1.54	1.02	-0.93	-0.66	0.50	-0.22	0.46	-0.84	0.32	0
-1.64	-0.78	0.96	1.41	2.22	5.26	3.77	0.92	2.89	2.01	2.84	2.06	1.35	2.89	2.93	0.58	2.20	1.79	1.06	-0.00	-0.01	0.88	-0.47	0.96	0.39	0.26	1.68	-1.01	0.29	0.91	-1.31	1.02	-1.39	1.71	2.03	0.20	0.34	0.08	0.00	1.41	0
0.29	0.21	-0.34	-1.63	-0.30	1.16	0.47	1.62	2.57	2.99	3.32	4.85	3.24	3.37	2.65	2.53	0.12	0.16	1.53	-0.44	1.85	0.80	2.67	-0.24	-2.00	-0.47	1.86	-1.25	-0.95	0.26	0.31	-0.38	0.45	-2.29	-0.30	0.12	0.83	-0.18	0.26	-0.03	2
-0.75	-0.62	-1.39	-0.04	-0.62	1.12	1.52	2.69	2.93	4.02	4.14	5.86	5.13	5.10	4.31	1.05	-1.69	-0.32	-1.11	2.34	0.15	0.60	-0.08	-1.98	-0.03	0.57	-0.01	1.42	-1.16	-0.09	0.82	0.46	0.65	-0.18	1.08	1.44	0.60	1.02	-0.53	-1.39	2
0.99	-0.71	0.02	3.20	3.88	4.72	4.80	5.15	3.64	1.15	1.37	2.16	0.89	1.67	1.43	1.62	0.55	0.63	1.07	0.13	1.29	-0.03	0.14	-0.59	0.28	-0.39	-0.98	0.90	0.78	-0.54	-0.32	-0.32	0.43	1.31	0.08	1.87	-0.26	-0.60	1.21	-0.01	0
0.20	1.17	3.97	2.49	3.85	4.26	6.77	5.80	6.39	3.53	1.95	2.46	1.03	-0.05	0.14	0.25	1.60	-0.57	-1.71	-0.25	0.61	0.18	-0.15	-0.85	-1.21	1.01	-1.23	0.87	-0.54	-0.70	-0.91	0.33	-0.23	0.75	1.51	-0.25	0.65	1.77	0.78	-0.69	1
1.69	0.16	-0.84	0.19	0.38	0.08	-0.90	1.44	0.39	0.50	3.26	2.47	5.03	4.29	3.29	3.40	4.86	2.43	2.14	0.34	-0.58	1.83	1.19	-1.60	0.64	-0.08	-0.89	0.58	1.34	1.55	-0.91	-0.07	-0.72	1.54	-1.53	0.75	0.75	0.04	0.03	-1.00	0
-0.14	1.29	0.17	2.11	1.72	3.15	0.81	1.74	0.26	2.59	1.65	3.81	2.73	5.57	4.38	4.26	3.92	1.90	0.68	1.57	-1.38	1.20	1.06	-1.41	-0.11	0.09	0.03	-1.39	0.39	0.30	-2.05	1.05	0.89	0.40	0.91	0.67	-1.14	-0.30	-1.31	0.93	0
-0.07	0.08	2.21	1.80	1.55	4.26	3.98	4.51	5.34	3.27	3.37	1.93	0.88	1.25	0.46	0.54	0.98	0.38	-0.85	1.88	-1.29	-0.34	0.12	-1.99	-1.65	0.53	-0.26	1.18	-0.44	-1.41	1.10	0.20	0.43	-0.83	0.89	-0.77	1.77	-0.86	0.76	1.30	1
0.62	2.08	2.12	5.03	6.42	4.29	5.77	5.03	3.11	2.57	1.15	1.14	-0.72	0.72	1.40	0.82	-0.71	1.16	1.86	1.54	-0.68	0.69	0.58	0.29	-1.37	-1.16	0.44	-0.83	1.67	0.13	0.43	-1.01	-2.06	-0.17	0.14	-0.43	-0.73	-1.97	-1.03	-0.42	1
1.34	0.32	2.61	1.80	2.19	5.66	5.32	3.05	1.45	3.21	2.37	3.40	1.58	0.69	1.24	0.92	0.80	-0.24	1.98	0.56	-0.46	-1.55	-0.10	1.16	-0.67	0.04	-0.42	0.65	-0.02	-0.18	0.74	-0.07	-2.40	-0.93	2.66	-0.32	-0.38	-0.10	0.45	-0.19	0
0.78	0.85	2.14	1.44	2.43	3.77	3.97	3.42	6.41	3.11	4.13	2.40	1.86	0.91	1.27	0.78	-0.01	-0.62	-1.72	1.73	-0.66	-0.89	-0.50	-0.43	-1.46	-1.55	0.43	-0.89	-1.66	1.08	1.46	-0.32	-0.60	0.12	-0.04	0.06	-0.83	0.27	0.02	0.71	1
0.43	0.87	1.04	0.30	1.46	2.58	1.19	2.36	0.87	1.72	0.93	1.64	1.63	2.91	4.69	3.13	2.35	3.55	0.95	1.33	0.74	-1.82	0.65	-1.37	2.80	-0.82	0.24	-0.02	-0.33	-0.69	0.37	-1.10	1.49	-1.24	-1.57	-0.01	0.15	1.52	0.82	-1.44	0
-0.62	-1.75	1.27	1.19	3.32	4.05	3.98	4.08	2.62	2.10	2.52	1.42	-0.12	0.00	0.84	1.57	-1.61	-0.58	1.16	-0.13	-0.20	-0.04	-1.60	0.66	1.12	-0.45	0.17	2.34	0.72	0.22	1.63	0.67	1.28	1.27	-1.11	-1.63	0.99	-2.19	-0.67	1.38	0
1.24	1.31	2.38	0.01	1.64	0.80	0.26	1.73	2.71	1.08	2.38	2.26	3.25	2.99	4.78	4.77	1.76	0.87	1.45	0.52	2.11	-0.68	0.25	-0.59	0.70	-0.61	0.50	-0.16	-0.35	0.55	-0.00	-1.02	0.31	-0.32	0.16	-0.27	-0.56	-1.22	-0.91	-0.72	0
-1.72	1.86	2.19	3.41	3.93	6.11	5.69	5.96	2.10	4.33	2.21	2.50	-2.02	0.23	-0.23	-1.61	1.18	1.15	1.98	-0.15	-0.73	0.29	-0.25	0.50	-0.90	0.77	-0.48	1.14	0.78	-0.29	-1.38	-0.54	-1.02	-0.86	-1.43	-0.24	-0.05	0.46	1.04	0.99	1
-0.32	1.85	1.82	0.44	3.80	3.68	5.96	4.32	5.28	2.55	2.01	2.28	0.93	1.39	-1.26	0.91	0.64	0.21	-0.35	1.59	-1.27	-1.89	-0.90	0.28	0.52	0.78	1.62	-0.27	-1.05	-0.54	-0.01	-1.43	0.35	1.17	-1.46	0.90	-0.73	0.53	-0.79	0.52	1
-1.75	0.10	1.81	-0.38	1.19	2.40	3.30	3.91	2.11	2.24	3.48	2.99	1.75	0.94	1.79	3.00	0.53	0.31	-0.21	1.43	-0.81	0.25	0.52	0.62	1.07	0.13	0.20	0.79	-0.01	1.24	0.73	-0.89	-1.18	-0.36	0.91	-0.87	1.17	1.58	-1.56	-0.99	1
-0.25	-1.44	0.51	-0.15	-0.02	-0.37	1.10	-0.75	0.80	0.99	0.28	3.66	3.87	5.39	6.33	6.57	4.41	2.13	0.93	2.40	0.66	-0.18	-0.00	-1.08	0.13	0.72	-0.36	-1.75	0.16	-1.08	0.89	0.82	0.82	-0.25	3.18	0.95	1.43	-1.83	-0.05	-2.01	2
-1.13	1.13	0.90	-1.17	1.38	1.67	0.78	1.88	0.29	2.48	0.90	3.09	2.62	2.22	4.32	4.91	2.88	3.96	-0.31	-0.99	0.77	1.11	-1.59	0.05	0.62	-0.23	0.40	0.63	1.37	-1.27	-0.25	-1.14	0.18	1.22	0.41	0.05	-1.46	-0.10	0.74	-0.06	0
0.39	0.18	0.66	3.82	2.45	3.76	4.96	2.97	1.42	3.81	2.60	0.29	-0.44	0.91	0.53	1.34	0.87	0.15	0.72	1.22	1.17	0.27	-0.68	-0.81	-0.02	0.18	-0.04	-0.50	-0.02	-0.16	0.09	1.37	-1.68	2.52	0.02	-0.93	0.32	-0.21	0.39	1.48	0
-3.00	0.40	1.25	1.23	3.24	2.01	0.27	1.61	0.95	2.05	3.02	1.45	2.20	4.20	3.97	4.71	3.87	2.03	0.04	-1.24	-0.98	0.40	-0.71	-0.94	0.10	-1.15	-0.46	-0.94	0.02	0.65	-0.81	0.59	1.03	-0.75	0.23	-0.35	-0.63	0.11	1.31	0.59	0
-1.73	0.31	0.88	2.71	4.89	3.92	5.61	5.88	3.37	1.57	2.78	1.83	-0.18	-0.27	-0.21	-0.44	0.86	0.47	-0.09	-0.53	0.50	-0.81	0.58	0.87	-2.07	-0.67	-0.54	0.68	0.59	0.81	0.03	-1.09	-0.40	-0.40	-0.33	0.42	-0.86	0.04	-0.36	0.45	0
-1.77	0.48	0.55	0.91	2.90	4.61	6.36	2.43	4.20	1.30	3.12	0.82	2.18	1.31	0.55	0.32	0.74	0.68	-0.81	0.28	-0.70	-0.35	0.08	0.40	0.69	1.14	0.61	-0.39	-1.27	0.37	-1.11	1.08	0.64	-1.05	-1.07	1.69	0.49	0.12	-0.61	0.14	0
0.35	1.56	-0.96	0.44	-1.07	-0.67	1.90	-0.26	1.65	2.02	2.47	4.45	4.16	4.04	4.88	3.18	2.92	2.63	2.57	0.84	-0.07	0.64	0.42	1.78	0.90	1.52	-1.40	1.41	0.98	0.28	-0.72	0.34	0.07	-1.04	1.06	0.09	1.89	0.61	-1.51	-0.24	0
-0.87	-0.70	1.80	0.74	0.01	1.14	2.59	3.21	5.02	6.03	6.22	5.27	3.44	2.03	2.36	0.95	-0.74	1.96	0.26	1.44	-0.16	1.54	0.29	-1.06	-0.01	0.21	-0.65	0.54	0.67	-1.16	0.52	-1.41	-0.39	-1.16	-0.58	-1.07	0.00	-0.64	-0.11	0.59	2
-0.00	1.46	0.13	1.17	1.58	1.61	2.18	2.68	1.34	0.84	2.51	2.09	1.92	4.25	2.19	4.82	1.51	2.65	2.05	1.06	-0.03	1.45	-1.01	-1.30	0.36	-0.84	-0.53	0.65	-1.48	-0.10	0.61	-0.25	-0.89	0.01	0.23	0.99	0.34	0.16	1.59	0.14	0
1.08	-0.45	0.51	-0.77	1.94	0.48	1.72	0.83	0.28	2.01	1.06	3.07	3.76	3.30	6.50	4.52	1.65	0.49	-0.30	1.49	0.18	-0.70	-0.16	-0.23	-0.31	-0.45	-0.21	-0.68	0.24	-0.37	1.19	1.64	1.89	0.54	-0.59	0.75	0.35	-0.66	0.50	-0.17	2
0.18	0.78	0.26	1.31	1.17	0.70	0.73	1.19	-2.13	1.97	2.77	3.16	3.61	6.03	5.08	4.62	2.60	3.16	0.50	-0.11	1.05	-1.19	-0.02	-0.20	-0.87	-0.12	-0.10	1.21	-0.83	-0.09	-0.23	0.45	0.10	-0.64	-0.11	0.91	-1.30	-2.63	0.69	-0.80	0
0.68	0.07	-0.57	0.16	-0.56	-2.04	1.97	0.37	-0.31	1.88	2.26	3.09	5.07	4.04	5.58	3.57	2.97	2.07	1.82	1.86	0.72	-0.15	-1.27	-0.89	-0.25	0.49	0.51	1.33	0.72	0.65	-2.51	-0.13	1.92	1.24	0.17	-1.45	0.51	-0.61	0.60	0.67	2
0.15	0.22	1.44	-1.05	-1.04	0.29	-0.70	1.36	-0.50	-0.18	1.93	2.97	4.04	5.04	6.20	5.27	4.44	1.85	1.79	-0.07	-0.24	0.34	-1.68	-0.55	2.29	-0.53	-2.39	-1.03	-0.19	0.41	1.68	-0.63	-0.48	-0.23	-0.18	-0.62	-0.34	1.27	0.56	-0.02	2
0.76	1.08	2.56	2.23	1.45	1.35	3.18	3.90	4.23	4.45	4.30	2.10	3.70	2.84	1.35	0.81	0.56	1.12	-0.44	-0.60	-0.52	-0.36	0.60	0.14	0.93	-1.10	-0.12	1.54	-0.72	-0.51	0.23	-0.46	0.42	0.04	0.40	-2.35	0.89	0.26	0.57	1.51	1
0.80	-1.11	0.89	-0.01	-0.15	-1.25	-0.03	1.00	0.47	0.91	2.25	2.66	3.25	5.66	8.70	4.10	2.68	3.36	0.01	1.98	0.20	-1.02	-1.03	0.25	-0.70	1.41	-0.89	0.95	-0.81	-0.32	-0.84	1.73	0.32	-0.10	-0.03	1.44	-0.19	-0.46	-0.33	1.40	0
1.33	0.83	0.40	2.95	1.77	3.38	4.48	5.00	4.82	4.11	3.74	1.57	1.22	3.96	0.92	0.45	-0.23	-0.13	0.41	-1.59	-0.02	1.16	-0.45	-0.50	-1.91	-0.22	0.78	-0.62	0.53	-1.87	-0.68	-0.04	-0.95	0.25	1.79	0.45	0.10	-0.11	-1.45	1.07	1
-1.28	0.18	1.79	1.93	2.70	4.06	5.32	3.56	4.40	2.88	3.21	3.05	0.72	1.04	-0.44	0.31	0.01	0.46	0.20	1.08	-0.54	-1.31	1.98	-1.07	0.62	-0.12	1.37	-1.35	-0.85	0.30	-2.55	1.17	0.98	0.85	-0.06	0.96	-1.24	1.77	-0.04	0.81	1
-1.51	-1.06	-0.04	0.39	-0.15	-0.51	1.98	0.82	2.56	4.98	4.26	4.83	3.64	3.51	1.93	1.46	0.40	1.50	0.28	1.75	0.16	-0.56	0.49	-0.42	-0.23	1.21	-0.24	1.26	-0.09	-0.59	0.11	-0.34	-0.48	0.68	0.58	0.41	0.56	-0.42	-0.32	-0.39	2
0.56	1.01	3.33	2.94	2.65	5.92	6.41	3.51	4.84	2.35	2.16	1.25	-1.55	2.19	-0.12	0.79	1.17	-1.51	-0.80	0.46	0.89	2.00	-0.26	2.33	0.48	-0.37	0.43	-0.41	-1.51	-0.17	-1.19	1.12	-0.16	-1.28	2.04	0.59	1.91	-0.04	1.26	0.15	0
2.17	2.14	0.82	2.96	2.19	4.05	6.29	3.84	3.89	2.71	3.19	1.48	0.61	1.15	0.45	1.09	-1.39	2.21	-0.90	0.63	0.10	0.48	-0.67	2.52	-0.72	1.67	0.04	-0.68	-0.55	-1.13	1.20	-0.47	-0.03	0.07	0.96	-0.19	-0.45	-0.19	-0.84	0.19	0
-1.31	-1.11	1.78	0.50	-1.07	0.23	1.94	1.91	3.66	3.31	4.07	3.43	3.35	3.98	1.67	0.85	1.47	0.62	-0.44	1.31	0.30	0.86	1.14	1.14	0.34	0.80	-0.40	0.33	-0.25	-0.57	-1.59	1.10	1.52	0.37	-0.88	-0.30	-0.94	1.37	-0.22	-0.79	2
-1.30	2.07	1.81	3.22	3.45	2.96	5.80	4.38	3.77	2.49	2.89	1.64	0.62	1.04	1.55	0.97	-0.19	2.75	1.38	-0.15	-1.34	-0.45	1.83	-0.07	0.11	-0.29	0.49	0.17	-0.51	0.77	-0.32	1.66	0.05	0.86	0.68	0.49	-0.21	1.48	-1.77	-0.17	0
1.08	1.35	2.62	2.21	4.62	3.52	5.22	3.16	4.45	1.76	3.56	0.97	-0.07	-0.39	0.41	1.22	1.78	0.28	1.72	0.45	-0.52	-0.16	-0.46	0.11	-0.46	2.32	-1.02	2.15	0.19	-0.15	2.52	-0.63	0.55	0.68	0.83	-1.73	-0.40	-2.27	0.45	0.36	0
-0.25	-1.32	-0.10	0.70	1.49	1.48	2.08	3.91	4.06	5.06	6.08	4.24	1.26	2.98	2.73	1.99	-0.41	-1.72	-0.74	1.48	-0.17	-2.18	-0.88	-0.89	2.19	0.60	0.61	-0.60	1.07	1.30	0.57	0.11	0.15	-0.94	-0.32	0.77	1.48	-0.00	-1.05	1.28	1
0.28	0.18	-0.15	0.14	1.23	1.99	3.01	4.43	1.46	3.70	5.51	3.04	2.69	1.30	0.08	0.40	-1.09	-0.00	1.57	-1.23	-0.21	1.86	-2.57	-0.95	0.12	0.38	-0.06	0.91	0.34	-0.43	0.31	-0.50	1.28	-1.19	1.06	0.63	-0.08	0.36	-2.16	-2.69	1
-0.42	0.93	-0.50	0.30	1.13	-0.51	-0.23	-0.51	-0.23	1.72	0.72	1.13	2.23	4.26	5.73	5.16	2.54	2.35	1.86	0.24	-0.85	-0.05	0.10	-1.07	0.62	0.40	0.17	-0.35	-0.28	-1.82	-1.58	-0.25	1.67	-0.56	1.18	-1.84	0.27	0.16	-0.18	-0.20	0
1.02	0.25	-0.56	-0.96	-0.68	2.51	1.86	1.11	1.67	-0.15	3.01	1.50	5.25	4.78	5.40	4.53	1.82	3.25	1.78	1.56	-0.29	-1.28	-0.31	0.50	-1.56	-0.58	0.65	-0.56	-1.07	1.52	-2.05	-0.10	-0.60	-0.82	0.40	0.50	0.67	-1.06	-0.32	-1.14	0
0.43	-2.20	1.29	0.70	-0.45	0.91	-1.47	1.60	1.59	3.48	3.02	2.60	4.75	4.46	4.78	3.25	1.96	3.43	-0.76	1.74	-0.54	0.64	0.82	-0.50	-0.45	-0.34	-1.23	0.66	-0.45	1.53	1.22	-0.73	-1.21	-0.65	0.36	-1.01	0.97	0.60	-0.51	-0.55	2
0.87	0.63	0.01	-1.91	2.04	0.99	1.31	0.88	0.30	0.49	1.61	5.24	2.70	5.35	5.69	2.40	3.64	2.94	2.23	1.37	-0.43	0.04	2.35	-0.84	-0.20	0.26	-0.47	0.45	-1.34	-1.05	0.13	0.74	-1.24	0.30	0.28	0.48	-0.02	0.62	-1.11	1.09	0
-0.40	1.52	1.29	0.69	2.87	3.34	3.32	2.77	2.22	3.10	2.20	1.40	1.51	1.78	1.50	1.45	1.66	1.56	1.06	-0.52	0.84	-0.04	0.63	2.65	0.18	1.56	-1.09	0.42	1.52	2.13	1.33	0.05	-0.27	-1.97	-1.44	0.26	0.13	-1.09	0.25	-2.25	0
-0.31	-0.53	0.58	1.59	1.77	1.67	1.66	2.15	3.57	4.33	5.11	6.39	4.70	3.11	2.61	2.65	-1.17	1.92	1.90	-2.05	-2.68	-0.67	-0.39	-0.47	1.25	1.29	-0.33	0.67	0.68	-1.00	0.59	-0.65	-1.58	-0.08	-1.22	-0.16	1.98	0.99	-2.05	-0.09	2
-0.28	1.30	1.36	2.08	2.89	2.07	2.30	3.96	3.12	4.59	3.80	2.63	2.18	1.57	1.01	1.45	0.29	-0.62	-0.12	0.43	0.94	-0.13	-1.55	-0.71	-0.26	0.60	-0.93	-1.90	-0.80	0.07	1.25	1.35	1.94	0.59	0.07	1.61	-1.25	1.11	-0.24	0.48	1
1.55	1.79	2.87	2.62	3.07	5.31	4.24	4.68	5.06	3.20	2.31	2.16	-0.16	1.38	0.61	1.43	1.13	-0.86	0.61	-0.05	0.26	-1.36	0.80	0.21	-0.52	-0.19	0.65	-0.94	0.15	0.96	-1.58	-0.59	-1.85	0.72	-0.18	2.06	-0.43	0.02	1.79	1.81	0
0.73	-0.65	0.06	-0.74	0.99	0.14	2.99	3.15	1.25	2.99	4.60	5.27	3.05	6.08	3.50	2.86	0.82	-1.26	1.34	0.87	-0.25	0.80	-0.76	-1.02	0.67	0.53	-0.37	0.92	0.68	-0.56	0.22	0.19	0.58	-1.51	-1.05	-0.63	-1.14	-0.59	1.77	-0.33	2
-0.66	0.15	2.08	0.40	1.09	5.16	6.44	4.35	4.84	2.97	4.35	0.25	2.45	1.14	2.30	-0.83	1.81	-0.03	-0.67	-0.33	0.49	1.27	-0.36	0.82	1.36	0.64	0.93	0.99	2.35	-1.43	1.99	1.33	-1.43	0.74	0.16	-1.93	-0.20	0.74	2.03	0.14	1
-0.63	1.12	0.76	1.11	1.45	2.33	2.60	6.06	2.94	4.73	2.96	3.36	2.11	1.40	1.18	-1.40	-1.30	0.44	-0.73	-0.47	-0.42	-0.12	-0.43	-0.43	-0.14	1.13	-0.53	-0.11	0.32	0.53	0.16	0.22	-1.55	0.59	0.72	0.02	-0.23	-0.25	0.07	-0.06	1
-0.38	0.87	-0.13	1.45	1.08	3.51	1.27	2.50	1.99	3.67	1.72	2.23	1.33	2.38	2.54	2.53	2.84	1.05	0.99	0.33	-1.66	-1.65	0.52	-0.21	-0.47	-1.18	-0.14	-0.61	-0.18	-0.78	0.46	-0.47	-0.71	-0.27	-1.11	-0.38	0.50	-2.43	-1.74	1.70	0
-0.37	-0.12	0.42	0.83	0.24	1.76	1.74	3.10	4.22	3.73	6.09	4.40	3.12	3.08	1.99	2.93	1.51	0.96	0.52	-0.38	-1.23	0.16	-2.08	-0.82	-1.59	0.30	-2.76	-1.01	-0.68	-0.45	-1.25	-0.52	1.20	0.46	0.70	1.12	0.80	-0.46	-0.65	-1.13	2
-0.32	-0.88	0.61	0.65	1.17	1.75	3.63	4.06	4.57	5.12	5.08	4.27	2.33	2.14	2.50	1.61	0.38	0.88	-1.24	0.58	0.16	0.71	1.23	1.60	-0.52	1.34	0.61	2.41	-1.75	-0.32	2.66	-1.05	-0.13	0.14	-0.67	-0.97	-1.49	-0.42	1.72	0.79	1
-1.35	0.63	2.96	2.56	3.41	5.66	4.16	4.74	3.22	1.63	0.88	0.69	0.31	0.61	1.97	-0.32	0.17	-0.65	2.16	1.32	0.61	0.77	-0.52	-0.21	0.82	-1.30	0.51	-0.44	-0.63	-0.86	-1.41	0.61	-0.29	0.33	1.52	-0.97	-2.62	0.08	-1.38	0.11	0
-0.04	0.13	-1.12	0.14	0.26	1.67	1.61	1.67	3.27	3.12	4.92	5.24	3.25	2.91	1.97	0.99	0.65	-1.94	-1.27	-0.18	-1.31	-0.04	-0.34	-0.61	0.55	1.32	2.03	1.24	0.43	1.00	-0.53	1.11	-0.29	0.15	-0.27	-0.02	0.97	2.11	-0.69	1.60	1
1.63	-1.09	0.97	0.03	1.40	4.07	5.33	1.53	3.21	3.69	2.23	2.93	2.39	2.87	2.33	-0.83	0.68	0.07	0.78	0.19	0.30	0.50	-0.06	-0.81	-0.34	0.24	0.58	1.67	-0.20	-0.85	0.87	1.32	1.69	-0.40	-0.23	-0.77	0.23	-0.44	0.21	-0.26	1
0.59	0.71	0.12	0.67	1.38	1.35	3.14	4.34	4.86	4.43	4.76	4.06	1.37	1.11	0.15	-0.73	-0.70	0.45	-1.08	1.61	-0.39	-0.58	0.71	-1.46	-0.43	0.63	0.13	0.29	0.45	-0.11	-0.41	-0.95	-0.32	-0.03	-0.61	0.08	-0.02	0.39	-2.39	2.52	1
0.66	0.69	1.06	2.42	2.07	3.51	4.57	5.76	3.78	3.91	1.86	0.57	2.34	0.92	1.43	0.43	0.73	0.91	-1.29	-0.41	-0.03	-0.93	2.18	0.78	1.14	1.34	-0.21	1.45	-0.17	-0.09	1.72	-0.59	-1.63	-1.71	-0.09	-0.78	0.64	-0.92	1.02	-0.78	1
1.16	0.83	-0.77	-0.72	-1.16	-0.60	0.89	1.58	2.74	4.89	4.68	5.80	5.90	3.93	2.08	2.75	1.37	1.80	1.14	0.03	0.70	-0.86	0.80	-0.93	0.81	-0.76	0.63	1.40	1.02	1.88	-1.00	-0.40	-0.74	0.11	0.57	-1.54	0.37	1.32	0.86	0.04	2
-0.05	1.83	0.30	-0.17	-0.75	-1.27	-0.72	-0.55	-0.63	1.63	1.56	1.75	5.08	4.95	6.38	3.84	4.08	4.33	2.39	-1.26	-0.80	0.79	-0.54	0.49	0.41	0.65	2.12	-0.07	1.11	0.58	-0.28	-1.52	-1.41	0.74	-0.14	-1.27	-0.91	-1.39	-0.34	0.66	0
-0.31	1.98	3.14	3.01	2.26	3.53	1.92	4.06	3.42	2.99	1.03	0.89	1.51	2.62	4.01	2.10	3.05	-0.60	1.58	1.66	-0.37	0.32	-1.14	1.57	-0.29	0.74	0.29	-1.44	-0.65	-0.15	1.40	0.37	-1.00	-0.12	0.13	0.76	1.12	0.12	0.07	0.00	0
-0.78	-1.76	-0.51	0.31	0.01	0.01	1.58	1.24	1.96	3.98	3.50	3.38	4.79	5.35	5.17	1.53	0.20	0.32	2.29	0.94	0.53	-1.24	0.72	-0.88	-0.83	-1.76	-0.35	-0.04	-2.20	0.48	-1.52	0.36	-0.64	0.76	0.30	1.48	-1.56	1.93	1.37	-0.49	2
-1.01	-0.62	2.16	2.66	3.15	1.09	2.51	1.96	1.26	2.56	2.03	2.86	3.62	2.19	3.85	3.12	2.94	0.47	-0.56	-0.72	0.38	0.53	-0.55	0.34	2.27	0.61	1.65	-0.79	-1.11	0.21	0.95	0.41	0.30	0.95	-0.11	0.51	0.23	1.93	-0.57	0.57	0
1.91	-0.39	2.32	1.72	1.38	2.31	3.38	3.12	4.61	5.28	4.65	2.60	2.87	1.67	1.74	1.56	-1.81	-0.34	-0.01	-1.67	0.76	-0.98	0.06	0.36	2.40	-0.26	-1.20	1.51	0.74	-0.18	1.22	1.39	0.01	1.17	-1.62	-0.64	0.86	-1.45	-0.26	-0.79	1
0.05	-1.08	-0.46	1.07	-1.29	2.99	2.45	3.19	4.32	6.10	6.71	4.78	2.74	4.66	3.36	0.82	-1.93	-1.32	-0.34	-0.25	-0.02	0.43	-0.00	0.82	1.39	0.76	-1.51	0.59	0.68	-0.96	1.98	0.54	-0.86	0.13	1.09	0.03	1.75	0.18	-0.65	-1.35	1
0.19	-0.10	2.33	4.42	3.29	4.18	6.02	3.55	1.95	3.89	0.38	0.86	1.75	-0.77	0.00	-0.52	1.46	0.85	0.33	1.07	-1.67	0.70	-0.38	1.10	-0.27	-0.18	-0.57	-0.79	-0.01	0.69	0.28	0.53	-0.52	1.07	0.01	0.08	-2.56	-0.60	0.66	-1.29	0
-1.73	0.61	1.25	2.36	2.36	3.62	7.37	4.97	3.83	1.82	2.34	2.55	0.97	-0.51	0.53	1.05	-0.40	0.86	1.39	-0.27	1.80	-0.71	0.14	0.30	0.87	-0.54	0.54	0.27	-0.57	-0.30	-0.74	-0.92	-0.03	-1.12	0.88	2.41	0.61	-1.33	0.24	-1.51	1
0.13	-1.00	0.83	-0.25	-0.01	1.54	0.67	0.91	1.69	1.11	1.92	4.58	4.11	6.18	6.08	2.56	4.00	2.72	1.02	-0.44	0.80	1.15	0.12	0.07	0.07	-1.16	-0.58	0.09	1.35	0.20	0.48	-1.40	0.18	0.88	-0.62	-0.20	-0.54	0.05	0.80	-0.47	0
-0.21	0.87	1.96	-0.45	-0.62	-0.69	2.61	0.71	1.52	3.20	4.12	3.96	2.84	2.42	4.49	1.54	2.67	0.38	2.92	-0.34	-0.67	-2.60	0.60	-0.43	-0.03	0.65	1.36	1.11	0.55	-0.83	-1.27	1.70	1.92	-1.26	0.95	-0.45	-1.15	-2.76	-0.59	-2.39	2
2.32	0.47	2.35	2.47	6.55	5.13	4.52	3.67	4.96	0.45	1.96	1.52	-0.29	1.19	-1.62	-0.03	1.30	-0.51	1.45	0.51	0.85	-1.85	0.87	0.02	-1.02	-0.70	0.71	-0.54	1.71	-0.55	-1.05	0.84	0.16	0.10	-1.40	-0.75	-0.81	-0.99	-1.13	-0.46	0
-0.38	0.60	0.46	1.51	1.35	1.69	2.16	4.65	4.25	3.70	5.97	4.17	5.40	3.39	2.32	3.77	0.33	2.05	1.67	-1.63	0.01	0.74	0.26	0.17	1.07	-2.05	1.40	1.20	0.39	0.78	0.32	0.65	1.17	-0.30	0.90	0.05	0.59	1.24	2.65	0.13	2
-0.18	-0.78	0.92	-1.12	0.03	2.27	1.34	1.92	4.81	4.45	5.96	5.75	4.26	2.93	2.18	0.62	-0.15	-0.25	0.84	0.12	-0.48	0.46	-1.27	-0.58	0.06	0.49	-0.03	-0.14	0.44	-1.07	-0.00	0.34	0.56	1.44	1.87	-0.65	-1.41	-0.37	-2.28	-1.86	1
-0.17	0.35	-0.01	-0.50	-0.76	0.52	1.09	-0.91	-0.01	-0.54	2.51	4.60	3.36	4.35	7.28	5.81	5.88	1.45	2.31	0.01	0.62	1.74	2.69	0.62	0.68	1.11	-3.04	0.79	-0.58	0.91	-0.73	-0.07	-1.46	0.39	1.35	0.74	-0.47	0.93	-2.05	2.14	0
0.59	-1.37	1.44	-0.60	0.57	-0.02	0.77	1.18	2.81	4.23	4.84	4.70	6.17	5.04	1.33	1.73	-0.06	3.42	1.90	-0.80	0.96	0.13	0.10	-0.57	-0.58	1.11	-0.75	1.13	-1.51	0.30	0.18	0.69	0.06	-0.54	-1.06	-0.89	1.25	-0.20	-0.82	-0.84	2
3.23	-0.35	0.75	-0.79	0.23	1.50	3.15	2.41	3.36	5.05	1.58	3.19	4.11	2.05	3.73	2.37	1.26	1.48	0.24	1.14	0.42	1.89	0.83	-0.27	0.97	-0.79	-0.35	0.91	-0.92	1.45	0.32	0.41	1.39	0.62	-0.35	0.92	0.90	0.59	-1.38	0.32	2
1.37	-0.80	2.35	-0.36	-0.45	2.22	0.05	0.95	2.91	3.38	2.70	6.33	3.78	1.36	4.65	3.39	0.70	-0.08	2.28	1.13	-1.98	-1.58	-0.64	-0.51	-0.46	-1.38	0.24	0.78	-2.32	0.89	-0.25	-1.16	-0.12	0.85	1.14	-0.17	-0.90	-0.73	1.16	0.86	2
-1.99	0.05	-0.97	0.46	0.60	-0.68	2.09	3.01	3.53	5.36	5.07	3.23	6.02	3.10	3.50	3.08	2.15	0.61	-0.65	1.57	0.31	0.16	1.05	0.35	-0.12	0.19	-2.08	0.61	-0.81	-2.17	0.39	0.81	-0.96	1.70	-0.21	-0.35	-1.36	0.66	-0.66	-0.83	2
-1.15	0.27	0.52	1.64	3.14	3.72	4.22	1.87	4.88	3.77	4.96	2.28	0.48	1.41	-0.19	0.29	-0.16	-1.39	-1.10	-2.17	0.24	0.39	-0.54	0.97	0.45	1.29	1.74	-1.54	-1.34	0.82	-1.18	1.02	0.72	0.86	-0.41	0.12	1.20	0.18	-0.10	-0.22	1
2.13	1.58	0.84	0.90	1.82	4.78	1.35	4.16	2.22	2.30	1.40	2.00	2.16	2.87	2.73	2.47	2.31	0.46	0.42	-0.22	-0.21	-0.73	1.02	-0.08	0.08	-0.22	0.39	-1.09	-0.24	0.43	-0.92	0.52	0.94	0.11	-0.93	-0.26	1.06	0.39	0.85	-0.78	0
-0.22	-0.61	2.69	5.07	3.92	1.84	6.23	5.03	5.48	2.83	2.10	2.70	1.56	-0.17	1.13	0.97	1.52	-2.26	-0.83	-1.45	-0.95	-0.81	-0.14	-0.09	-0.33	0.06	-0.54	0.40	-0.01	3.25	0.86	0.17	-0.21	-0.71	0.11	0.18	-0.75	0.06	0.09	0.14	1
0.64	0.27	-0.82	-0.34	-0.70	0.45	0.67	2.34	1.61	3.06	4.80	5.25	3.16	4.42	1.35	1.36	0.25	0.49	-0.63	-0.75	-0.84	0.19	-0.94	-0.99	-0.17	0.03	-0.00	1.37	0.95	0.01	1.94	1.47	-1.88	2.27	-0.02	0.26	0.18	-0.88	-1.33	-0.44	2
0.39	-0.28	-0.45	0.90	3.17	3.24	4.73	4.02	3.27	2.51	1.76	1.64	3.18	0.34	2.82	0.30	2.72	-1.04	-0.63	-0.82	-1.03	-0.26	-1.00	-0.66	-0.47	-0.96	-1.44	1.64	1.22	0.22	-0.31	0.96	1.58	2.12	-1.02	-0.20	0.23	1.00	0.56	-1.23	0
-0.24	2.00	0.01	2.58	3.50	3.49	4.60	4.31	2.34	4.43	3.13	3.99	3.63	2.68	4.21	-1.47	0.57	0.16	-0.90	-0.75	-0.38	0.45	0.86	0.37	0.98	-0.35	-0.73	0.12	-0.10	0.20	0.19	-1.20	1.41	-0.23	0.95	0.60	-0.59	-0.09	-0.15	0.58	1
-0.22	2.54	2.27	0.26	1.34	4.62	3.80	4.23	4.38	1.99	1.73	2.12	0.16	1.97	3.22	0.83	1.87	1.38	-1.20	0.98	0.27	-1.58	-0.22	-1.26	-0.86	-0.15	-1.13	-1.11	-0.57	0.97	-0.08	-0.10	-0.48	-0.67	-0.27	-0.64	-0.22	-0.47	-0.03	0.43	0
-0.76	-0.70	0.31	-0.75	0.74	-0.18	-0.42	0.18	1.82	0.76	3.02	4.19	4.03	7.16	4.86	4.54	4.48	1.97	0.82	1.12	-0.40	-0.08	-0.91	1.18	0.30	0.08	0.91	0.07	-1.48	0.60	-0.95	-0.36	0.06	1.63	-1.10	1.61	0.00	-0.51	2.69	-0.04	2
0.99	1.51	2.02	4.04	3.45	3.26	6.10	4.74	5.99	4.26	2.92	0.69	2.79	0.19	1.40	2.22	0.79	0.11	-0.85	-0.58	-1.07	0.17	0.19	-1.15	-0.53	0.55	0.09	0.22	1.37	-0.03	-0.59	1.49	0.94	1.66	1.37	1.19	-1.94	-0.92	-1.09	1.36	1
-0.12	1.00	1.66	4.44	3.59	3.16	4.32	4.56	4.35	3.25	-0.07	1.25	1.83	1.24	2.08	0.42	1.09	0.66	1.14	-0.26	0.34	-1.15	-1.48	-0.73	0.61	-1.80	-0.24	0.58	-1.42	1.71	-0.09	0.29	0.29	-1.12	0.63	-0.67	-1.21	0.42	0.32	2.41	0
0.03	-0.36	-0.76	0.43	0.90	2.01	2.46	0.06	-0.09	0.38	0.96	3.39	2.82	4.27	3.80	4.81	5.40	0.96	2.16	-0.43	0.76	-0.72	-0.58	-1.91	-0.17	-0.04	-0.04	-0.67	-1.17	-0.98	-0.04	0.68	1.75	-1.45	0.44	-1.49	0.14	-0.17	0.19	2.70	0
-0.79	-2.54	0.89	0.88	4.33	3.93	3.64	1.77	3.26	3.41	2.54	0.57	-0.31	2.31	2.59	1.15	1.03	0.67	0.75	1.20	0.05	-0.18	-0.13	1.02	-1.69	0.58	-0.85	0.60	-0.12	0.94	0.13	-1.79	0.26	-0.67	-0.90	0.92	-0.81	1.73	0.73	-0.62	0
-0.44	0.71	0.13	-0.15	-1.83	0.81	-0.66	2.33	1.74	1.61	1.59	2.67	3.33	4.50	6.91	3.23	2.58	2.68	1.87	-0.01	0.89	0.40	-0.48	-0.04	0.79	0.77	-1.03	-3.03	-0.79	0.53	-1.36	0.97	-0.62	-1.59	0.82	2.02	0.79	-0.65	-0.68	1.34	2
-0.23	2.32	1.79	1.38	1.92	2.31	2.53	2.49	2.12	2.37	3.86	2.52	1.28	2.91	1.79	2.21	2.62	0.44	1.97	-0.58	-1.91	-1.09	-0.31	-2.05	-0.58	0.31	-0.47	-0.56	0.18	0.89	0.90	-0.30	-0.24	0.62	-1.01	-0.29	2.22	-0.06	-0.43	-0.34	0
-0.28	0.39	2.00	-1.11	0.87	-0.54	-0.04	-0.47	-0.35	1.94	1.57	2.32	4.86	5.60	6.27	3.51	4.66	1.52	1.54	0.55	0.58	-1.29	-0.02	0.03	0.84	0.04	0.21	-2.06	-0.37	0.14	-0.53	1.11	-0.67	-0.98	-0.07	0.05	-1.70	-0.30	2.16	1.10	0
0.12	1.27	3.06	3.26	4.63	3.67	5.90	3.51	4.05	3.43	1.83	1.53	1.09	-1.23	1.62	0.60	-0.46	1.04	0.49	0.07	0.80	-0.33	1.18	0.20	0.96	-0.35	0.52	0.33	-1.30	0.47	0.75	-0.33	-0.48	0.07	-0.48	0.31	0.30	0.61	0.13	0.66	0
1.04	1.29	1.06	2.90	3.39	3.12	4.02	1.35	2.11	1.82	3.67	1.60	2.44	4.36	3.43	1.49	1.97	0.47	0.25	0.72	3.31	1.16	0.02	1.01	-1.64	1.08	0.18	-0.92	-0.18	-1.01	-0.21	0.52	-0.77	1.08	0.89	0.59	-1.50	-0.10	1.27	0.41	0
0.41	-0.05	2.00	1.03	0.28	1.22	1.14	2.19	3.05	3.70	3.51	2.89	5.36	4.65	3.19	0.98	1.22	1.48	-1.24	-0.38	1.26	2.10	0.90	-0.65	0.42	0.06	1.66	1.09	1.06	1.16	1.82	-1.48	1.24	-0.10	-0.86	0.03	-1.19	0.99	1.18	0.36	2
0.92	1.09	-0.48	-2.05	-1.34	1.97	1.48	0.75	-1.33	1.11	2.34	2.68	4.46	5.74	7.96	4.83	3.93	5.02	2.98	1.33	-1.48	0.60	1.01	-0.52	-1.20	0.32	0.01	-0.23	1.40	-0.54	0.52	0.53	-0.90	-0.88	0.63	-1.20	1.15	-0.19	-0.70	-1.53	2
-1.06	-0.16	-0.52	-0.18	2.00	2.82	1.89	4.18	5.25	3.12	5.01	4.14	2.27	4.35	0.19	-0.02	0.94	1.90	-1.00	-1.45	0.87	1.46	0.65	-1.51	-0.88	2.36	-0.73	-0.43	0.56	1.19	0.95	-0.66	0.89	0.33	-1.56	0.58	-0.72	1.38	1.01	-0.13	1
-0.75	0.78	0.00	0.76	-0.16	2.23	1.96	4.55	2.37	3.75	6.23	4.79	4.43	4.39	3.48	0.79	-0.41	1.11	-0.97	-0.83	-1.12	-0.96	0.30	-0.91	-0.11	0.37	-0.57	-1.40	0.80	-0.01	-0.73	-1.02	0.58	-1.06	0.95	-1.30	0.41	1.25	-0.55	-0.89	2
0.44	1.28	0.34	0.76	2.31	3.41	5.00	4.96	3.09	4.67	1.76	2.86	2.35	0.78	0.53	0.96	-1.59	-1.39	1.03	-0.44	-0.87	0.38	0.87	0.43	-1.10	-0.34	-1.09	-1.99	-0.15	0.26	0.20	0.83	0.74	0.75	0.83	2.00	-0.48	-0.20	1.49	-1.35	1
0.47	3.43	2.82	-1.09	1.65	3.41	4.83	4.49	3.12	3.84	3.04	1.79	2.06	-0.10	-0.97	2.02	0.92	-0.62	-1.36	-0.78	-1.64	1.33	-0.06	0.29	-0.55	-1.16	-0.99	-0.34	-0.40	-0.28	0.90	0.29	1.03	-1.71	-0.70	-0.47	0.35	0.05	-0.77	1.05	1
-1.95	2.42	-1.12	0.36	-1.14	1.12	0.61	3.38	3.51	3.59	5.40	5.34	5.04	4.81	4.23	1.88	1.59	0.53	-0.11	-0.58	0.94	-0.14	0.31	0.70	-0.18	-0.44	0.13	1.29	0.26	0.63	-1.52	-1.82	-0.44	0.34	0.78	-0.13	-0.92	0.11	-0.08	-0.30	2
-0.32	1.86	0.19	0.93	1.06	3.16	2.41	3.88	-0.04	2.99	1.74	3.10	1.21	3.94	3.42	4.26	3.09	3.63	2.54	0.80	-0.74	-0.90	-0.11	1.61	-0.10	-1.69	0.34	0.34	-1.15	-1.37	0.97	-0.54	1.34	1.34	0.12	-1.59	1.57	-0.29	1.90	2.15	0
-2.31	0.32	-0.74	-2.00	0.40	2.45	-0.35	0.83	2.27	3.38	4.08	4.22	4.29	6.74	4.11	2.84	2.05	2.06	1.22	1.26	-0.10	1.01	-1.14	-0.15	-1.60	-2.86	0.12	-0.48	-0.19	-1.01	0.43	-1.04	0.92	-0.38	0.69	-1.26	2.41	0.24	-0.02	-0.15	2
1.49	-0.49	0.16	1.34	1.57	0.48	1.42	1.92	1.92	2.47	3.85	4.65	4.74	4.43	2.50	3.62	1.22	2.05	1.56	-0.32	-0.04	-1.00	1.12	-1.15	-0.45	0.07	-0.49	0.86	0.71	0.15	-1.15	-0.16	-0.17	0.99	0.32	0.19	0.00	-0.37	-1.09	1.80	2
-0.51	-0.35	-0.13	-0.27	1.12	0.24	-0.76	0.73	-1.25	2.32	2.20	1.64	5.17	4.60	5.78	4.50	5.30	2.21	1.98	0.48	0.50	2.20	-0.07	0.22	1.65	-0.42	-0.68	-0.37	0.43	-0.60	-0.99	0.10	-0.85	0.93	0.52	-1.24	-1.04	-0.38	0.28	-2.08	0
-0.51	0.47	0.19	-0.58	1.56	2.76	1.44	5.49	4.70	4.98	5.37	3.86	3.37	1.52	2.47	-0.52	0.82	0.03	-0.92	-0.15	1.37	-0.55	-0.94	-1.60	0.29	-0.84	0.84	0.64	1.08	-2.39	1.11	0.49	-2.17	-0.31	0.05	0.04	1.26	-0.06	0.94	-2.07	1
-0.41	-1.08	0.64	-1.07	-0.21	1.37	0.71	0.80	3.49	4.21	4.42	4.13	4.86	4.14	3.30	1.05	1.52	0.98	-0.03	-1.26	1.00	2.46	1.23	-0.73	1.12	-0.03	0.53	-0.68	0.01	-0.19	0.23	-0.88	1.43	-1.31	0.54	-0.92	-1.07	-0.10	1.33	1.32	2
0.34	-0.35	0.72	0.71	3.62	2.49	3.97	1.99	3.47	3.72	6.10	3.96	2.18	1.52	1.82	0.24	-1.04	1.44	-1.73	0.38	0.78	0.55	1.03	2.28	-0.46	0.21	0.15	0.27	1.18	-0.69	-0.15	-0.07	-0.82	1.29	-0.39	-0.58	-0.68	-0.43	0.13	0.24	1
-0.89	1.64	1.62	1.24	2.78	2.75	3.78	3.51	4.66	4.13	6.75	3.79	0.81	2.29	2.82	1.90	1.53	-0.31	0.56	2.12	0.97	-0.41	0.19	1.55	-0.67	-0.90	0.72	0.54	-0.26	-0.71	-1.04	-1.59	1.00	0.56	1.08	1.92	-0.15	0.82	0.80	-0.54	1
-1.15	0.28	0.66	0.89	2.71	3.23	0.91	2.53	3.11	4.12	3.31	1.41	1.09	1.10	3.35	1.69	-0.04	1.07	0.40	0.01	-0.27	0.21	-0.61	1.24	0.16	-0.10	0.86	-0.65	-2.43	-1.52	-0.47	-0.34	-0.35	2.15	-1.09	-0.32	-1.35	-0.17	-1.33	0.59	0
-0.22	0.68	0.22	0.52	2.29	2.63	3.97	4.71	3.89	4.50	5.19	2.20	1.44	2.04	0.66	0.50	-0.72	0.57	1.48	0.52	-1.48	-0.69	0.13	-0.94	-1.18	-1.25	1.78	-0.49	1.90	-2.17	-1.64	-0.15	-1.63	-1.17	-1.17	-0.11	-0.36	0.98	1.15	-1.00	1
1.52	0.87	1.03	2.07	0.96	1.26	3.52	1.79	1.65	2.76	3.01	4.34	0.92	1.94	3.21	1.58	2.34	1.04	1.21	1.00	1.71	0.02	0.22	0.94	-0.08	-0.67	-0.37	0.30	-2.04	0.29	1.47	-0.04	0.11	0.77	0.61	0.89	-0.71	0.19	-0.33	-0.23	0
1.92	0.61	0.52	0.30	2.21	1.19	1.48	2.48	1.95	3.71	1.11	2.94	3.81	3.06	3.68	2.80	1.06	1.77	-0.14	0.88	-0.55	-2.15	0.16	0.47	1.43	-0.64	-0.30	1.33	1.18	-1.29	-0.24	-0.39	0.78	-1.96	-0.94	-0.57	1.59	-1.64	1.12	0.31	0
-1.82	-0.72	0.62	3.31	2.34	4.96	4.37	5.27	4.56	3.61	3.90	2.83	2.90	1.22	0.71	0.74	-0.47	2.06	0.34	1.07	-0.07	1.11	0.22	-0.49	-1.75	-0.27	0.05	-1.88	-0.93	0.76	0.07	0.98	-0.33	-0.29	0.35	-0.05	0.48	-0.73	-0.42	2.65	1
-1.44	-0.17	-1.55	0.70	0.83	3.19	1.21	1.86	3.51	4.46	2.98	7.28	4.04	2.80	2.86	1.74	0.92	1.81	0.38	-1.01	-0.07	-0.10	1.41	1.08	-0.14	-0.36	0.08	1.68	0.53	-0.67	-1.34	1.25	-0.61	0.73	-0.45	-0.97	0.97	-0.65	-0.18	-0.41	2
-1.37	-0.54	-0.26	-1.05	0.41	-1.67	1.40	-0.60	1.61	0.92	1.98	3.19	4.80	3.86	5.48	2.80	3.82	2.01	1.86	0.63	0.27	-0.76	0.23	0.59	-1.67	0.57	2.15	0.41	-1.38	0.10	-1.33	0.56	1.33	-0.71	1.44	0.03	-0.15	1.41	0.99	0.11	0
-1.57	0.33	-1.09	2.35	-0.17	0.40	0.91	3.42	3.49	5.61	5.29	3.96	4.02	3.05	2.14	1.28	0.67	-0.74	1.14	-0.03	0.48	-0.74	-0.23	-1.07	0.38	-0.91	-0.76	1.31	0.83	-1.79	0.35	0.38	0.33	0.55	-0.31	-0.67	-1.06	-2.19	-1.58	1.17	1
-0.46	1.58	1.42	2.71	2.26	3.12	6.05	5.19	3.07	5.54	1.07	0.89	1.54	2.14	0.20	0.23	0.47	0.56	-0.75	0.13	0.13	0.45	-0.49	0.36	1.18	0.83	0.41	1.06	0.18	-0.31	-0.95	-1.53	0.12	-0.09	-1.32	0.43	-0.15	0.19	-0.03	-0.81	0
-0.62	-0.22	-0.19	-0.03	1.59	0.61	1.49	0.59	1.82	3.79	6.49	6.98	4.46	3.44	4.29	2.93	2.01	1.58	1.23	0.98	1.92	-0.77	-1.09	-0.36	0.18	1.81	-0.11	0.24	-0.92	-0.92	-1.29	-2.03	0.64	0.23	-0.03	-0.00	-0.40	2.06	1.69	-1.49	2
-0.19	0.30	0.73	2.09	2.02	4.49	5.03	4.58	3.51	4.10	3.05	1.51	2.17	1.49	0.66	1.79	0.24	-1.75	0.53	0.47	1.43	-0.69	0.60	-0.70	-0.15	-0.33	0.21	0.06	0.18	0.32	0.78	1.09	1.08	-0.63	1.53	0.51	-0.24	1.47	0.13	0.27	1
1.48	-0.79	0.07	0.14	1.58	0.65	2.30	2.87	0.97	0.73	1.82	3.15	2.48	3.04	3.83	4.60	3.28	1.58	0.78	-0.33	-0.73	1.47	-0.18	-1.17	-0.84	0.74	-0.62	0.26	-0.22	1.71	1.37	0.38	-1.31	1.44	-1.53	-1.62	-1.17	-0.52	1.33	-0.23	0
-0.30	0.34	0.19	-0.86	-0.41	-0.41	1.76	2.35	1.30	3.02	3.47	3.66	2.05	4.46	2.89	3.24	2.71	3.42	2.33	1.42	0.30	-0.67	1.88	0.43	-2.34	0.45	0.77	0.01	2.26	0.98	-0.62	-0.02	-0.00	-0.51	-0.17	0.60	0.55	1.18	0.87	-0.84	2
-1.91	0.71	1.35	4.05	4.02	4.55	5.88	4.33	5.23	3.54	3.16	1.08	0.52	0.26	1.19	0.37	-0.08	0.61	1.09	1.01	-1.37	0.97	0.50	-0.84	-0.44	1.09	0.33	0.32	-0.08	0.15	0.87	0.67	0.56	-0.36	0.30	0.30	-0.63	1.98	-0.95	-0.21	1
-0.30	-0.78	-1.48	0.22	-0.08	-0.19	0.46	0.65	2.66	1.61	2.13	4.63	3.60	4.34	6.15	3.55	0.60	2.29	0.13	0.91	0.52	0.47	-0.88	-0.25	-1.16	0.97	-1.11	1.75	0.19	-0.91	-0.88	-1.24	-1.63	-1.53	0.28	0.35	-0.59	1.17	-0.15	0.43	2
-0.95	0.96	0.46	0.79	1.61	1.69	3.27	3.42	3.66	5.64	4.60	5.45	3.39	3.62	0.61	-1.89	0.10	-2.14	-0.87	1.26	0.67	0.75	-0.55	1.22	-0.12	-1.42	-0.46	1.13	0.26	-0.05	0.35	0.04	1.99	-1.55	0.41	0.98	0.11	-0.70	-0.47	-1.92	1
0.48	-0.57	1.15	-0.25	0.88	0.69	3.95	3.27	4.98	5.14	4.57	4.74	4.41	2.20	2.47	-0.17	0.62	1.52	0.08	-0.91	-0.63	0.15	-0.16	0.39	-0.14	-0.68	-0.60	0.60	0.90	0.91	-0.90	-1.93	1.45	-0.75	-0.18	-0.19	-0.16	-0.56	1.28	-0.60	1
-0.05	0.50	0.74	0.35	-0.16	0.25	-0.78	0.39	1.12	-0.19	4.16	4.94	3.03	5.53	4.18	5.19	2.82	1.85	1.63	1.83	1.40	-0.48	-0.19	-0.28	0.34	-0.81	0.81	-0.24	-0.72	1.15	-0.55	-0.05	0.09	-1.44	0.16	0.40	0.17	1.53	-1.05	1.57	2
-0.03	0.24	0.69	2.98	0.92	1.48	4.88	4.56	2.14	5.27	5.59	3.01	1.92	0.53	-0.61	2.46	1.49	-1.24	-0.02	-1.12	-0.47	-0.39	0.07	0.54	0.40	1.62	-0.12	0.52	0.79	-0.67	1.05	-1.33	-0.75	-1.60	0.35	0.22	0.85	0.74	0.79	-0.63	1
-0.11	-0.47	-1.06	0.53	-0.01	1.07	1.72	0.81	0.62	1.52	2.16	1.67	3.06	4.28	3.27	4.73	2.15	0.98	1.58	-0.83	0.35	-1.09	2.68	-0.92	-0.33	-0.33	-1.67	0.14	0.93	1.63	0.13	1.23	-0.96	0.58	-0.14	0.57	0.46	1.22	0.07	-2.04	0
0.88	-1.19	-0.29	-0.16	2.57	-0.29	-0.28	3.51	3.19	4.75	5.72	4.21	4.70	3.62	2.35	2.21	-0.54	1.38	1.39	-0.90	0.42	-0.55	1.45	-0.46	-0.51	1.94	-0.26	-0.77	-1.74	0.60	0.33	-1.64	0.31	0.71	0.47	-0.01	-1.00	0.39	0.57	-0.79	2
1.05	0.57	0.74	0.37	3.35	2.57	4.34	2.02	3.69	3.57	1.22	3.77	2.31	2.47	2.54	1.31	2.04	1.56	1.77	-1.53	-0.93	-0.24	0.01	-0.27	-0.02	-0.31	0.05	-0.65	0.64	-0.46	1.95	-1.37	0.40	1.58	-1.93	0.56	0.88	-0.60	-0.53	0.40	0
-0.35	1.18	-1.00	-0.22	0.11	1.53	0.48	-1.55	0.07	2.07	3.19	2.92	5.29	4.17	5.07	5.20	3.66	2.80	1.31	-0.18	0.69	0.84	0.32	-1.23	0.53	0.71	-0.82	-0.17	-0.04	0.22	0.39	1.46	-0.75	1.18	0.12	0.72	-0.48	-0.49	-0.81	-0.21	0
0.14	0.47	-0.67	0.95	0.22	0.21	0.35	1.61	0.39	1.37	2.86	0.63	2.89	5.61	4.53	5.10	2.56	2.01	1.98	2.02	1.29	-1.14	1.25	-0.84	-2.26	-1.12	1.60	-0.09	-1.12	-0.20	0.69	1.14	0.41	0.57	0.08	0.77	-0.30	-2.25	-1.18	-1.08	0
-0.19	-0.18	-0.66	0.20	1.52	2.13	1.78	2.02	3.72	1.90	1.53	1.38	1.88	4.75	5.25	3.76	3.68	2.05	-0.03	2.89	0.23	1.00	-2.86	1.18	0.80	0.03	-0.75	0.44	-0.71	0.43	0.39	-0.24	-0.07	0.40	0.40	0.35	-2.42	0.12	0.13	-0.65	0
-0.11	0.12	0.87	1.31	0.60	0.21	1.67	2.43	3.43	4.64	3.74	4.08	3.47	2.44	2.22	2.09	0.38	-1.10	0.91	0.38	-1.01	0.15	-0.11	-0.99	-2.18	1.89	-0.72	-0.04	0.94	0.94	0.29	1.29	0.25	-0.27	0.11	1.07	-1.03	-1.18	-0.32	-1.66	1
0.59	0.68	1.17	1.48	4.56	3.93	5.08	4.18	4.08	3.24	2.04	1.72	0.71	-0.17	2.17	1.80	-1.15	-0.21	2.07	0.09	0.20	-0.54	0.57	-1.65	-2.25	0.14	1.33	0.94	0.10	0.41	0.89	-0.86	2.12	-0.25	0.58	-0.37	0.67	1.60	0.46	0.24	1
-0.44	3.51	1.70	1.40	2.54	3.04	4.12	3.51	3.91	4.99	3.39	0.68	2.76	2.51	1.43	-0.99	1.18	1.25	-0.72	0.43	-1.12	0.14	0.47	0.32	0.07	-1.50	-0.36	-0.31	-0.94	0.45	0.46	-1.78	0.07	-1.30	1.23	-1.41	-1.23	-1.27	-2.04	0.27	1
-0.55	1.94	0.21	1.94	1.61	3.36	2.70	2.23	4.41	0.56	1.49	2.83	1.87	3.58	0.70	1.80	1.64	2.66	1.58	-0.46	-0.22	-0.43	0.17	2.39	-0.84	0.65	0.52	0.60	0.21	-0.05	0.39	-0.22	-0.11	1.20	0.37	0.07	0.56	-0.62	-1.69	-1.16	0
0.54	0.03	-0.30	-0.32	0.33	3.78	3.35	2.36	3.41	3.09	5.71	3.14	3.97	3.75	1.13	1.49	-2.09	0.42	-0.16	1.77	0.66	1.71	-1.05	-1.31	-0.26	0.82	-0.81	-0.41	1.60	-2.13	-0.46	0.63	-2.92	-1.40	0.01	-1.13	-0.41	-0.47	-0.05	-1.44	1
-0.33	0.17	0.27	-0.27	1.51	1.56	2.23	1.56	0.36	1.01	2.65	3.74	2.71	2.70	3.39	1.97	1.96	1.94	2.13	-0.20	1.67	0.88	-0.31	-0.19	-0.16	0.90	1.34	0.02	-0.19	0.41	1.29	1.60	0.06	0.52	-0.32	0.03	0.30	0.91	0.01	0.68	0
0.64	1.36	1.07	-0.00	1.56	3.65	1.48	2.34	1.34	0.82	1.84	2.40	3.14	3.39	2.94	2.70	1.38	0.77	1.44	0.90	0.04	1.74	-0.28	0.25	-0.97	-1.30	-0.04	-1.63	-0.87	-0.83	-1.30	-0.19	1.70	-1.19	-0.46	0.35	1.33	-0.35	0.01	-1.21	0
-0.63	-0.15	1.87	1.73	2.09	3.95	5.62	5.10	5.56	3.70	2.80	2.47	2.53	1.32	0.23	1.53	-0.47	0.55	1.50	-1.86	-1.33	0.29	1.11	0.81	1.52	0.75	0.23	2.71	0.99	0.56	-0.33	1.03	0.38	0.34	0.81	0.83	0.23	0.93	-0.92	2.29	1
-1.28	-0.34	-0.82	0.39	2.09	0.53	1.71	2.65	3.96	4.18	5.12	3.98	2.72	1.96	-0.62	3.61	-0.17	-0.97	-0.08	-0.87	-0.17	-0.02	0.78	-1.45	1.53	1.17	0.13	-1.49	-1.10	-0.66	0.13	1.12	0.21	1.12	-1.10	0.08	0.59	-0.15	-1.60	-0.99	2
-0.79	0.28	1.12	2.67	1.38	1.09	4.12	2.26	2.29	1.46	0.93	1.94	3.09	1.44	2.23	-0.50	0.24	0.59	1.12	1.51	0.35	-1.62	0.07	0.28	1.38	-0.65	-0.24	-1.42	-0.84	0.01	0.96	0.51	1.89	-1.52	0.18	-0.35	-1.67	0.86	-0.41	-0.51	0
0.97	0.84	0.35	-0.12	1.64	0.85	1.31	2.13	1.87	0.12	0.61	1.59	3.52	3.61	4.59	3.45	2.47	2.82	2.85	2.41	0.97	0.23	-0.25	0.62	-0.63	-0.35	-0.40	-0.86	-1.98	-0.74	-1.08	0.12	-0.82	-0.66	-0.05	-0.15	-0.21	0.60	-0.91	0.90	0
-0.55	2.29	-0.40	1.96	3.95	4.19	4.73	5.68	2.72	3.99	2.87	0.62	-0.57	2.57	0.14	2.09	-0.82	1.65	0.67	1.20	-0.91	-0.72	-0.01	1.18	-0.05	1.43	0.04	-1.46	-0.35	0.35	1.22	1.88	-0.79	-0.50	-1.40	-1.55	0.15	1.66	-0.58	0.02	0
-0.71	0.81	1.99	2.41	3.39	2.73	5.37	5.61	1.97	0.99	3.86	1.95	1.88	3.05	1.45	-0.26	-0.63	0.42	-0.45	-0.10	-0.56	0.77	1.38	-0.14	-2.13	-0.05	-0.79	1.10	-1.93	0.29	-1.34	-1.77	-1.00	1.01	0.01	-1.72	-0.73	0.73	1.22	-0.85	1
-0.68	1.15	0.24	1.03	0.44	2.98	1.82	2.48	2.17	0.46	4.09	2.01	4.09	4.98	3.41	2.65	2.97	1.57	1.81	0.52	2.10	-0.16	-0.18	-0.15	-0.04	0.89	-0.15	-1.23	0.06	0.92	1.06	-0.17	0.09	-2.10	-0.76	2.66	0.66	-0.01	-0.90	-1.10	0
0.69	0.87	2.58	0.90	1.56	2.83	3.42	4.54	4.68	4.09	2.56	1.16	1.23	1.42	1.63	0.67	-0.48	-1.01	-1.26	0.83	-0.10	-0.18	-0.14	-1.25	-0.65	-0.74	0.93	-0.00	-1.30	0.48	-0.61	-0.30	0.38	-0.82	1.06	-0.11	1.14	0.98	-2.16	-0.41	1
-0.22	0.58	0.62	0.48	0.34	1.93	2.87	3.20	3.56	4.19	5.24	4.60	1.42	4.26	1.32	1.42	-0.34	0.39	0.66	1.51	0.96	-0.06	-0.29	-0.42	-0.21	0.62	1.56	0.01	-1.22	-0.69	0.34	-0.01	-0.20	0.10	-0.40	1.24	-1.15	-1.30	-2.14	0.85	1
0.89	0.45	1.94	1.80	2.24	5.63	3.01	4.11	2.62	1.69	4.18	2.22	1.61	0.38	0.75	2.44	1.55	1.35	0.87	2.20	2.43	-1.03	-0.14	-2.04	-1.19	-1.50	-3.06	1.28	1.03	1.22	-1.41	-0.09	0.36	-0.49	0.08	0.27	-0.25	-0.50	-1.22	0.13	0
0.15	1.03	2.40	2.72	2.35	2.48	2.88	4.69	3.99	3.12	3.88	5.03	2.08	1.01	1.42	1.30	-0.12	0.79	0.25	0.42	1.49	-1.28	0.50	-0.77	-0.60	0.33	1.26	-1.10	0.37	1.71	0.20	0.28	0.08	-0.54	-1.39	-0.06	-2.17	-0.84	-0.31	0.26	1
0.65	-0.12	-0.75	-0.91	0.34	0.48	2.47	3.70	5.56	6.39	5.80	5.70	4.98	1.33	2.41	2.14	0.94	0.53	-1.22	-0.45	-0.33	-0.99	0.21	-0.61	0.44	-0.61	0.35	0.29	-0.17	-0.77	-0.52	-0.31	0.62	1.21	0.80	0.27	-1.28	-1.62	-0.51	0.80	2
0.75	0.01	-0.35	-0.44	-1.25	0.22	1.51	0.67	4.64	4.55	6.58	6.41	1.90	2.81	0.49	2.32	1.53	-0.06	1.41	0.09	0.77	-0.42	0.92	0.53	-0.19	1.75	-0.95	0.90	0.33	-0.71	-0.31	0.31	0.30	-0.98	-0.65	0.99	-0.28	-0.18	-0.25	-0.10	2
0.28	1.04	3.25	1.54	1.67	2.91	4.71	3.98	3.45	1.72	2.21	3.22	0.54	2.90	2.61	0.84	0.87	1.66	0.73	1.23	0.86	0.41	0.28	-1.35	0.89	-0.45	0.13	-0.48	-0.21	0.23	-2.81	0.93	-1.90	0.84	2.02	-1.11	-0.37	0.79	-0.86	-1.67	0
-0.43	-1.43	0.67	-0.97	-1.12	1.15	3.20	3.43	4.48	3.87	5.70	3.66	3.41	2.45	2.00	2.59	-0.61	-1.22	1.81	-0.73	-1.92	1.28	-0.62	0.62	0.00	-1.45	0.00	0.43	-0.23	2.01	1.53	-1.00	-0.36	1.03	0.65	0.95	0.69	1.61	0.27	0.06	1
-1.15	0.27	0.42	0.32	1.47	0.58	1.42	3.65	2.93	3.59	5.11	4.56	2.92	4.24	2.02	2.85	-0.53	0.44	0.70	0.48	-1.19	-0.84	-0.74	-0.70	-1.14	-0.57	-0.37	-0.96	0.39	-0.81	-0.29	-0.12	-2.24	-0.18	-0.11	0.81	0.06	-0.10	0.53	0.59	2
0.24	1.10	2.16	2.46	3.57	4.34	4.08	3.63	2.34	1.81	2.11	-0.22	0.92	-1.56	0.95	1.43	1.28	1.74	0.98	1.18	-0.34	0.08	-0.20	2.13	-0.63	0.21	-0.37	-0.01	-1.58	-1.68	-0.71	-2.78	-0.65	-0.67	-0.43	-0.22	-1.72	0.98	0.82	0.09	0
0.01	-1.03	-1.04	0.37	-0.64	-0.72	1.62	-1.06	-0.14	2.35	1.70	4.77	4.13	4.06	5.51	4.10	2.51	2.78	0.70	-0.60	0.22	-1.46	2.34	-0.25	0.74	-0.98	-0.39	-0.78	-1.03	1.65	0.48	-0.61	-0.19	-1.68	-0.14	0.01	0.88	0.36	1.74	2.31	2
1.03	0.58	1.46	4.29	5.54	4.39	5.27	6.03	4.05	2.86	1.97	1.14	-0.28	0.60	0.70	0.13	-2.13	-1.25	-0.65	1.12	-0.26	-0.22	-0.14	-0.78	-0.04	0.62	0.95	-0.93	-0.68	0.45	-0.76	-0.08	0.02	1.05	0.36	-1.57	-0.10	-0.05	1.28	-0.85	1
-0.43	0.92	0.87	2.95	2.59	2.40	6.71	5.98	3.93	3.54	4.05	2.40	0.09	1.32	-0.17	1.14	0.48	0.54	-1.63	0.49	1.08	0.45	-1.08	0.03	-0.41	-0.55	-0.30	0.69	1.80	0.64	-2.02	2.40	-1.11	-0.90	1.23	1.17	-1.02	1.10	-0.88	-0.93	1
-0.82	0.44	-0.03	0.49	3.31	2.47	2.06	3.56	4.30	3.40	3.89	3.81	0.92	1.49	-0.14	-0.37	-0.83	0.53	-0.32	-2.15	0.04	-0.01	-1.03	0.42	0.87	0.82	-0.02	-2.37	-1.13	0.90	0.44	0.73	1.18	-1.40	1.54	-1.28	-0.31	1.45	1.24	0.14	1
-0.08	-1.15	1.44	1.77	1.05	1.85	1.71	1.82	1.88	2.76	2.74	1.62	1.60	2.31	3.61	3.03	3.28	2.20	1.60	1.62	0.82	1.19	0.05	-0.93	0.68	0.54	0.60	0.49	-1.60	1.40	-0.54	-0.19	-2.14	-2.13	-0.32	0.19	-1.38	-1.83	0.17	-1.06	0
-0.07	-1.33	-1.59	0.10	-0.32	1.50	0.32	-0.91	0.60	3.22	2.84	3.75	4.74	3.79	5.41	4.96	3.34	2.81	2.22	0.02	0.75	1.46	1.12	-0.28	0.35	-0.22	-0.55	-1.23	-0.86	0.11	-1.52	-0.26	0.19	0.51	-1.54	-1.13	-0.80	-0.62	0.33	-0.31	2
1.20	-1.08	2.43	2.20	2.44	1.72	0.13	1.34	0.30	1.01	2.25	1.88	2.05	2.98	0.81	3.50	1.77	1.31	2.70	0.99	-0.38	-0.17	-0.21	-1.87	-1.19	0.05	1.84	1.48	-0.94	0.32	-1.65	1.03	0.96	0.60	1.70	0.52	0.27	0.77	-1.26	0.40	0
-2.00	1.04	-1.87	-0.71	1.19	0.60	2.41	1.86	1.93	3.01	2.63	2.38	3.75	3.95	3.34	4.58	3.68	0.73	0.56	-0.03	0.70	-0.30	-0.45	0.48	-2.50	-2.25	-0.22	0.77	-0.94	-0.23	-0.06	0.02	-1.15	-1.02	-0.60	-0.38	-0.58	-2.04	0.65	0.05	2
0.18	1.01	4.49	1.89	1.51	2.60	3.94	3.76	1.90	4.30	3.27	3.97	2.11	1.49	4.64	1.13	3.04	2.33	1.34	-0.76	-0.08	-0.54	-0.09	-1.23	0.29	-0.53	1.07	0.73	0.61	-0.97	-0.39	-0.32	-1.34	1.22	-1.53	-0.99	-1.43	1.02	0.05	0.67	0
0.45	-2.49	2.74	-0.27	-0.23	1.48	-0.03	-0.23	0.21	1.73	1.51	1.97	3.85	5.16	4.78	5.22	3.15	1.87	2.26	3.18	-0.07	-0.10	0.05	-0.18	-0.11	-1.08	-1.02	1.16	1.17	0.90	-0.16	-0.58	-0.70	2.37	-1.11	2.00	0.50	-0.02	0.03	-0.53	0
-0.27	-0.99	1.31	0.32	3.44	3.11	5.94	4.92	4.30	3.42	4.48	4.47	2.03	1.01	1.62	1.13	0.27	-1.14	-0.11	0.01	1.48	-1.72	-0.01	-0.75	-0.35	-0.17	-0.81	-0.75	0.46	-0.27	0.40	-0.40	1.55	1.01	-0.35	-1.56	-1.42	-0.13	-1.15	-1.15	1
0.14	0.02	-0.51	-0.23	0.03	1.60	3.70	3.63	2.53	3.95	5.28	3.53	3.42	2.09	1.62	0.29	0.96	0.07	-0.09	0.60	-0.83	-1.56	0.24	-0.08	1.35	1.12	0.85	-0.83	-1.23	-0.23	0.86	-0.53	0.58	-0.87	-0.29	0.22	-0.77	-0.97	0.63	1.19	1
1.90	0.28	-1.00	0.53	-0.94	1.04	-1.23	-0.46	-1.03	0.80	2.57	3.61	3.59	3.92	3.72	4.96	3.99	2.78	2.51	1.88	-0.67	-0.72	-0.15	-0.37	-0.52	0.02	0.71	-0.08	-0.33	-1.42	0.53	0.47	-1.94	-1.52	0.37	-1.64	-0.55	0.45	0.45	0.02	2
-2.55	-1.31	-0.94	0.04	-0.68	1.06	0.39	-0.90	0.12	0.58	2.94	4.24	2.43	4.35	5.47	4.49	2.33	3.92	3.18	1.50	-0.24	0.65	0.58	2.43	0.12	-1.01	0.04	1.09	0.03	-0.17	0.40	1.39	-0.56	0.17	0.94	0.02	-0.94	-1.55	0.27	0.40	2
0.16	0.81	0.33	1.30	0.65	1.25	-0.10	2.29	1.49	1.85	2.78	2.62	1.28	4.59	3.96	3.87	2.28	0.83	1.68	-0.23	0.10	0.81	-0.95	2.39	-1.48	0.50	-1.66	-1.05	-0.08	-0.56	-0.34	-0.60	-0.30	0.11	0.45	0.61	-0.33	0.95	-0.61	-1.88	0
-0.22	-0.13	0.69	-1.13	0.34	1.10	-0.63	-1.32	-0.30	-0.22	1.69	2.96	2.45	4.78	4.43	3.75	2.31	1.98	2.57	0.73	0.17	-1.17	1.72	1.29	0.44	-0.78	-0.89	0.38	-0.11	-1.20	-1.05	0.42	-0.02	-1.13	-0.94	-0.86	-0.61	-1.16	0.25	0.22	0
1.42	0.30	-0.69	-1.59	-0.38	0.56	2.73	2.67	4.94	5.77	5.43	6.06	1.40	2.50	1.39	0.76	0.89	0.70	0.32	-1.68	-0.31	-0.38	-0.23	0.10	1.10	-1.24	-0.54	0.78	0.74	0.71	0.13	-0.35	-0.54	-1.00	-1.31	3.17	0.91	0.98	-0.78	0.25	1
-1.16	0.82	1.15	1.92	2.43	2.11	3.21	3.89	3.45	4.00	0.71	0.52	0.37	-0.44	2.51	2.09	0.81	0.84	0.28	-1.90	-1.36	-0.76	-1.07	-0.86	0.24	1.40	-0.45	-0.21	1.35	-1.65	-0.29	0.19	0.19	-0.08	1.66	0.25	0.06	0.23	-0.46	0.29	0
-0.86	-0.28	-1.19	0.74	2.23	1.87	1.03	2.45	-0.34	2.66	3.96	2.70	3.13	3.65	4.52	5.23	3.67	3.01	1.62	1.29	0.53	0.47	0.18	0.49	-0.44	-0.85	-0.63	-1.03	-1.13	-0.59	-1.57	1.26	-0.91	-1.61	-0.56	-0.12	1.12	0.24	1.33	-0.59	0
-0.54	-1.06	0.48	2.04	2.23	3.20	3.99	3.67	2.52	2.86	3.71	2.88	1.25	1.69	3.17	-0.09	-1.15	-1.07	-1.62	0.02	-1.03	1.15	0.69	-0.42	0.04	-1.13	1.50	-0.12	-0.46	0.13	-0.44	0.28	-0.37	-1.16	-0.34	0.09	-1.30	-0.32	-0.23	-1.94	1
0.75	0.35	2.58	0.89	0.24	1.16	2.79	4.26	3.47	4.69	5.38	4.83	4.05	2.35	2.09	1.40	0.16	-0.83	-0.06	0.31	0.45	-2.35	0.44	0.73	-0.17	-1.26	-0.98	0.39	-0.51	-1.77	-0.12	1.40	-0.09	-2.34	-0.71	0.62	-0.39	-0.34	0.49	0.42	1
0.75	1.38	0.72	1.04	1.70	3.13	3.60	4.06	3.39	4.60	5.04	3.42	2.22	1.89	1.90	0.78	-0.67	0.45	0.33	-0.22	0.29	-1.47	0.84	0.33	-0.29	-1.21	-0.32	1.06	-0.05	-1.64	0.34	2.53	-1.42	1.79	-0.95	-1.37	-0.84	-0.19	-0.25	0.90	1
-0.90	1.17	3.11	1.64	2.79	6.13	5.18	5.77	2.88	2.38	1.14	2.12	0.90	0.00	0.71	0.93	-0.28	-0.27	0.62	1.21	0.13	-0.16	-0.96	-1.05	-0.45	-1.61	-0.03	0.47	1.02	-1.72	1.61	1.56	-0.14	0.92	-0.15	1.51	0.16	-1.06	0.66	-0.68	1
2.21	1.95	1.01	1.39	2.54	2.91	3.97	2.88	5.30	1.88	1.12	0.91	1.06	1.55	1.43	0.06	-0.75	-1.31	0.90	1.54	1.06	-0.38	0.46	0.24	0.79	1.25	-0.66	1.36	-0.23	-0.11	0.10	0.28	-0.46	0.13	0.12	1.53	1.68	-1.19	0.23	-1.45	1
1.79	1.89	0.26	-0.66	2.12	4.66	3.41	3.66	0.69	2.83	3.26	0.10	2.46	2.05	4.69	2.04	2.01	-0.08	1.02	0.41	0.17	-0.56	1.12	0.24	-0.71	0.57	1.39	-2.56	1.72	-0.11	-0.58	-0.49	-0.88	0.45	0.65	1.62	-0.99	-1.97	1.85	0.89	0
0.82	0.14	0.88	0.27	1.66	-0.23	-1.31	1.62	1.45	1.67	3.99	3.59	1.02	3.88	5.62	4.94	2.64	2.60	0.86	0.53	0.47	-0.94	-1.63	-0.40	0.85	0.35	-0.54	-0.08	-0.77	0.09	0.67	-0.32	1.04	0.09	2.12	0.78	-0.64	0.31	1.52	-0.37	2
0.05	-0.47	1.66	-0.38	0.74	0.14	0.11	-0.07	1.02	2.83	4.67	4.13	3.56	3.59	3.78	3.52	2.34	2.64	2.52	0.96	0.85	-0.00	0.78	0.43	-0.43	0.24	-0.89	-1.08	-0.29	2.32	0.23	0.27	-0.29	0.03	-0.74	1.07	-1.94	0.23	0.97	0.79	2
-0.30	0.75	0.93	-0.58	-0.59	0.39	2.53	3.86	1.91	3.70	4.19	3.55	2.49	1.66	2.51	1.69	1.46	-0.52	0.08	0.62	-0.95	-0.54	0.66	1.84	1.29	-2.07	-0.82	-0.50	-2.29	-0.57	-0.55	0.27	-0.00	-2.30	-1.08	0.50	0.51	-0.60	1.30	-1.50	1
-1.92	2.08	1.37	3.29	2.93	4.89	3.51	4.60	4.42	4.28	1.95	0.03	1.01	1.44	3.72	2.20	0.52	1.16	1.25	0.13	-1.51	2.24	3.07	-1.53	0.27	-0.30	1.65	0.60	-0.55	-0.60	-0.59	2.01	-0.74	-0.20	-1.21	-0.51	-1.12	-0.59	-0.58	0.33	0
-1.18	0.35	1.28	-0.47	0.81	1.22	3.37	3.82	4.42	3.42	4.73	4.55	3.68	2.41	0.94	1.28	-0.35	0.66	0.51	0.14	0.19	-1.10	0.24	1.16	0.88	0.27	0.16	0.04	0.59	-0.48	-0.21	-0.26	-1.70	1.25	0.63	-0.07	-0.37	1.73	-0.35	0.90	1
-0.57	1.07	1.13	2.44	3.07	5.28	4.62	6.24	2.12	3.55	1.21	2.21	-0.67	-2.42	0.19	-1.19	0.13	-1.24	0.14	1.26	0.72	-1.89	0.19	-2.11	0.61	-0.35	0.45	1.30	-1.18	-0.71	1.26	0.14	-0.53	-2.52	0.21	1.11	-0.17	0.72	0.18	-0.82	1
-0.11	0.10	0.23	0.94	2.71	-0.59	0.68	2.95	1.15	0.66	1.42	2.73	5.43	5.47	6.10	4.58	4.68	1.81	1.84	2.03	-0.91	-0.95	-0.42	-0.78	-0.30	-0.73	0.49	1.14	-2.00	-0.78	-0.12	-3.12	-1.38	-0.50	-0.22	-1.52	0.71	-0.05	-0.11	0.89	2
0.24	-0.73	2.27	-0.68	1.75	1.58	0.05	0.86	1.23	1.08	2.67	2.75	5.68	6.08	4.91	2.40	3.75	2.60	0.45	0.57	0.78	0.34	-0.27	0.44	1.67	0.70	-0.01	0.46	-0.06	-0.05	-2.13	0.89	-0.18	0.68	0.54	-0.17	0.61	-0.46	-0.87	-0.99	2
0.76	2.32	1.18	0.16	2.45	4.26	1.21	3.05	3.75	4.43	6.95	2.95	3.33	3.36	2.71	0.93	0.50	-0.37	-1.80	-0.72	-0.89	-0.57	-0.06	-0.78	-0.05	-0.35	0.02	-0.78	-0.93	1.50	0.48	-0.84	1.32	1.71	0.29	1.29	0.59	1.50	-0.09	-0.73	1
0.38	0.29	0.42	-1.47	1.07	3.78	2.41	1.16	4.08	3.89	5.11	4.69	1.14	1.13	2.17	-0.06	-0.01	-0.50	1.28	-0.31	-0.39	1.33	-1.64	-0.16	1.87	-1.14	-1.23	-0.50	-2.53	0.34	-1.23	1.49	0.21	-0.23	-0.60	0.20	0.12	-0.78	0.52	-0.54	1
-0.57	0.84	3.85	3.73	3.21	4.88	6.17	6.71	4.92	3.22	2.74	0.17	-0.16	0.49	-0.20	0.41	0.21	-0.64	0.82	-0.64	0.18	-0.98	-0.96	0.19	1.01	-0.05	-0.13	0.92	1.45	-1.06	-0.73	0.46	-0.33	-0.04	-0.07	-0.55	-0.85	-1.34	0.51	0.23	1
-0.28	0.75	-1.05	-0.56	-0.03	1.03	1.06	1.20	3.03	3.35	3.52	5.43	3.46	5.23	5.08	3.03	3.07	2.69	0.87	-0.22	1.39	-0.11	0.60	-0.29	0.81	0.59	0.34	0.48	-0.63	0.72	-0.21	-0.88	0.62	-0.33	0.56	1.54	-2.23	-1.49	0.30	1.46	2
1.20	-1.03	1.34	0.05	0.84	1.12	2.81	1.09	3.02	-0.34	2.29	2.31	3.35	1.36	4.40	2.96	1.07	0.85	0.72	1.77	2.14	0.42	-1.37	0.95	1.90	-0.11	-0.55	0.74	-0.35	0.36	1.46	-0.26	0.76	1.10	0.41	0.79	-0.85	0.71	-0.37	-1.19	0
1.21	0.54	-0.38	-0.14	-0.50	-0.43	0.05	1.06	1.59	3.06	4.74	3.10	5.81	3.22	5.77	3.84	3.70	3.19	0.08	2.00	-1.65	0.63	-1.56	0.32	0.30	1.14	-0.01	0.45	0.25	0.61	0.93	-0.43	0.60	-1.76	1.44	0.20	0.61	-0.76	-0.53	-0.53	2
-1.76	1.29	1.41	0.68	1.37	1.09	1.58	1.20	2.51	2.25	4.72	5.62	4.46	4.89	3.34	2.05	4.32	1.21	0.72	1.42	0.28	-0.91	-0.53	0.63	2.37	1.45	-1.48	-0.43	0.84	0.48	-0.91	2.01	0.66	0.77	-0.59	0.17	0.34	-0.91	-0.20	-1.08	2
-0.76	0.73	2.72	2.72	3.35	2.65	4.01	3.10	0.39	2.35	0.67	3.03	2.42	2.79	1.54	2.20	3.46	4.69	2.19	0.54	-0.61	-0.19	-2.00	0.40	0.60	-0.34	-0.55	0.10	-2.24	0.14	0.64	1.61	-0.96	-0.81	-0.91	-0.29	0.36	-1.06	0.87	1.38	0
0.41	0.45	1.49	2.90	4.81	3.80	4.21	5.88	3.22	3.60	3.20	1.21	2.69	0.44	0.99	-0.15	0.12	-0.49	0.21	1.37	-1.74	-1.83	-1.03	0.36	0.09	0.42	1.43	-0.42	0.40	-0.23	1.13	-1.49	-1.36	2.06	0.64	0.90	-0.81	-0.31	0.03	-0.12	1
-0.36	0.94	-0.29	0.18	1.06	-0.67	0.06	0.71	2.04	6.16	3.26	3.98	4.84	2.23	1.53	1.40	-0.53	0.99	-0.32	-0.31	1.80	0.93	0.83	0.72	-0.45	0.86	0.45	-0.60	-1.66	0.87	1.90	0.97	-0.51	-0.15	2.63	-0.20	1.47	0.74	0.83	1.60	2
1.98	0.73	0.76	1.43	2.68	3.17	4.89	3.47	5.18	3.81	1.71	0.08	1.58	2.85	-0.54	0.22	1.46	0.76	-0.77	-0.11	-0.98	0.99	-1.12	1.10	0.32	1.70	2.20	0.12	-0.48	-0.96	-0.85	0.58	0.48	0.44	0.32	-1.45	-0.54	0.12	0.74	0.47	1
-2.27	-1.03	0.79	0.33	3.32	3.24	2.69	3.10	0.55	2.30	2.56	1.22	1.40	3.82	2.51	1.77	1.72	1.56	-0.16	-0.89	-0.73	-0.81	0.37	-0.29	-0.12	-2.81	-0.74	-2.35	0.42	2.09	0.24	-0.28	1.14	-0.20	2.50	-0.48	1.10	1.28	-0.34	0.21	0
-0.23	0.16	0.93	-1.73	0.19	1.26	-0.08	-1.04	1.46	1.55	3.34	3.91	6.17	2.42	4.43	4.94	3.90	2.94	1.29	1.16	-2.05	1.16	0.68	-1.55	0.06	2.00	-0.66	-1.67	-2.00	1.48	0.21	0.72	-0.34	1.18	0.20	0.36	0.79	-0.16	0.63	0.46	2
0.06	1.62	2.97	2.05	5.30	5.98	4.15	5.96	5.33	4.64	3.88	0.36	2.05	1.20	1.24	-0.05	0.32	0.67	0.87	-1.33	0.77	-0.80	0.83	-0.02	0.98	-0.40	-0.42	-0.35	-1.31	1.09	0.97	1.98	2.95	-0.35	0.82	0.33	0.51	0.16	1.82	-0.19	1
-0.12	-1.12	0.46	1.07	3.31	-0.26	-0.70	-0.99	-0.06	1.09	2.51	3.67	4.46	4.72	6.59	3.39	3.47	2.89	2.81	2.88	0.51	-0.05	-0.21	0.26	0.36	-0.96	-0.07	0.23	0.64	0.38	0.05	-0.89	0.74	1.01	-0.99	1.57	-3.20	0.53	-0.76	1.22	2
0.69	1.30	0.71	3.47	3.53	4.78	4.64	5.72	1.70	3.32	0.42	1.64	1.20	1.14	-0.89	-0.82	0.22	-2.14	-0.12	0.51	0.79	-0.83	-0.51	1.69	0.74	-0.97	-1.52	0.95	0.68	1.31	1.50	-0.53	-1.53	-0.33	1.16	-0.73	0.06	-0.25	-0.71	1.03	1
0.10	1.31	1.63	2.11	5.96	5.37	5.89	4.46	4.19	3.09	2.68	2.68	0.75	0.24	0.71	-0.01	1.80	1.56	-0.12	-0.10	-0.91	-0.27	-0.50	1.69	-0.32	0.28	2.24	-2.64	-1.91	0.31	-0.06	0.01	-0.73	-0.34	0.65	1.23	0.10	-0.51	-0.89	0.58	1
1.50	1.04	-0.47	1.65	0.52	3.92	5.04	3.63	3.87	4.67	4.74	2.41	1.58	2.37	-0.02	0.34	-0.47	1.76	0.87	-0.95	0.76	0.40	1.55	1.43	2.49	-1.12	-2.06	-1.03	-1.44	0.28	-1.83	0.74	0.19	0.83	-0.08	0.49	-0.95	-1.88	1.41	-0.28	1
1.40	0.92	0.46	-1.46	-0.74	1.53	-1.27	-0.49	-1.00	1.96	0.64	2.75	4.77	4.27	6.04	4.10	3.25	1.56	2.42	0.06	-0.65	-0.98	-0.69	-1.65	-2.00	-0.28	0.38	0.11	1.46	1.23	0.62	-1.11	0.42	-0.82	-0.34	-0.58	-0.97	1.14	0.27	1.41	2
0.13	-0.63	2.57	3.05	2.48	4.46	5.07	5.09	3.37	2.16	2.62	1.67	1.44	0.67	0.83	-1.61	-0.31	1.32	1.01	2.02	0.02	0.06	-1.63	-0.82	0.16	0.27	-0.68	0.52	-0.21	1.28	-1.66	1.35	-1.58	0.37	-0.24	0.29	-1.56	-0.17	0.54	-1.22	1
0.10	0.94	0.61	-0.24	0.44	1.86	0.42	0.88	1.89	3.23	4.62	3.58	2.97	3.18	3.63	1.82	0.40	1.19	-0.37	0.70	-0.33	0.01	0.20	0.42	0.32	2.30	0.41	-0.60	0.94	0.27	-0.52	0.75	-0.24	-0.13	0.35	-1.02	0.48	-1.41	-0.36	1.73	2
-0.75	1.97	1.86	-0.21	-0.18	1.90	2.39	3.59	3.54	6.06	3.91	5.04	3.38	2.24	0.89	1.04	1.02	-0.48	0.35	-1.11	0.95	0.32	-0.12	0.36	0.61	-1.91	-1.31	0.96	1.39	-0.03	0.09	0.51	1.29	1.45	-2.20	-1.54	-1.36	-0.48	-1.17	1.97	1
1.37	1.09	0.32	-0.30	-0.16	0.88	2.59	0.78	4.69	4.47	6.12	3.67	4.11	2.96	2.26	2.17	2.48	-0.05	-0.35	1.39	0.00	0.43	-1.62	0.77	1.07	0.40	-0.07	-0.11	-0.42	-0.28	0.72	0.77	-1.14	1.19	0.19	-0.95	0.85	-2.23	-1.33	-0.27	2
0.23	0.29	2.48	2.90	2.96	4.75	2.52	4.97	1.92	2.98	2.24	0.94	1.55	1.15	-0.14	1.54	0.20	-0.14	-0.06	0.52	0.17	-2.61	-0.57	-0.10	0.87	-0.55	-1.39	-0.56	-0.30	-0.65	0.20	1.62	-0.63	-1.67	2.35	1.28	-0.00	0.00	-0.25	-0.74	0
-2.71	0.78	3.59	2.42	4.27	5.07	5.63	4.29	4.03	2.13	2.68	-0.02	0.22	0.34	0.07	-0.11	-0.24	-1.17	0.39	-0.36	-1.76	0.99	0.46	2.30	1.29	0.73	0.39	1.27	-0.96	0.62	-0.97	0.07	0.49	-0.34	0.03	2.55	-2.04	0.16	-1.30	-0.68	1
-1.06	-0.32	1.41	1.47	5.08	5.06	3.21	3.14	5.24	1.62	0.91	1.18	1.02	0.68	0.91	1.25	-1.15	-0.22	0.59	0.39	-0.24	-0.48	1.28	0.49	-1.50	-1.21	0.79	0.14	-1.05	0.37	0.40	0.53	1.48	-0.95	-0.62	-0.92	0.74	-0.56	-0.33	0.75	0
-1.41	0.70	0.62	-0.67	0.05	0.96	1.99	3.04	5.26	4.03	4.85	4.59	2.95	2.15	-0.05	1.10	0.17	-3.63	0.35	0.93	0.43	-0.02	0.30	0.98	-0.47	-0.76	0.69	-0.38	-2.33	-0.38	1.19	0.89	-2.11	-0.78	1.71	0.40	0.01	0.80	-0.88	-0.27	1
-1.00	0.30	0.26	1.31	-0.08	1.02	2.43	3.74	2.47	2.84	4.68	3.17	3.38	5.13	2.28	2.67	0.35	1.68	0.31	-0.86	0.64	-0.86	0.64	-0.01	0.21	-0.22	0.54	-0.71	1.83	2.44	0.02	0.22	-0.88	0.27	1.26	0.02	-0.07	0.96	-0.52	0.09	2
0.29	-0.86	0.11	-0.58	2.17	0.80	4.20	2.83	2.00	1.60	1.88	2.36	1.36	2.61	5.44	1.70	1.58	3.61	0.39	2.37	-0.76	0.72	-1.64	-0.79	1.44	0.88	-0.84	1.18	-0.26	0.18	0.02	-0.86	2.19	0.19	-0.08	1.56	1.64	-0.55	0.21	1.37	0
0.05	1.59	-1.89	-2.57	-0.04	0.73	1.50	3.44	4.45	3.64	2.74	4.10	4.52	0.41	1.93	1.21	1.82	0.75	-1.47	-0.67	0.17	0.35	-0.85	0.22	-1.12	0.48	-1.03	-0.14	1.17	1.66	-1.75	-0.83	0.56	-0.97	1.36	-0.17	-1.05	0.06	0.88	1.05	2
-1.07	-0.49	-1.35	-0.66	2.43	2.32	1.52	0.15	0.34	0.66	1.45	1.41	2.66	2.19	1.67	3.38	2.78	1.81	2.71	1.26	0.22	1.02	-1.55	0.61	0.45	0.19	-1.05	-0.75	0.23	0.53	0.55	-0.26	-0.57	0.76	0.08	0.68	-0.08	0.23	0.71	-0.04	0
0.34	-0.49	-0.97	0.92	-0.23	-0.96	-0.10	-0.40	1.71	0.54	2.58	2.70	3.29	6.27	4.90	4.74	3.51	2.45	0.66	0.22	-0.33	-0.34	0.01	0.18	-1.61	-0.32	-1.24	-1.01	-1.37	0.98	-0.98	-0.04	-0.18	0.16	-0.76	0.90	-0.87	-0.35	0.58	0.96	2
-1.05	0.86	1.11	1.07	0.34	1.77	3.81	2.25	1.87	1.75	2.13	2.96	1.20	1.61	3.25	2.77	3.24	0.96	1.66	0.84	0.14	-0.40	-0.01	-1.41	0.04	-0.82	-0.33	-0.85	-0.13	-0.23	-1.20	0.43	-0.54	0.65	-0.15	-0.02	-0.09	0.01	-0.39	0.67	0
-0.59	-0.08	0.08	0.51	0.38	1.00	0.90	0.05	1.51	1.69	3.50	4.84	4.74	3.19	4.56	2.95	2.48	1.36	2.41	0.67	1.94	-0.78	0.25	-0.45	-1.10	-0.66	-1.24	0.25	0.93	-2.68	0.50	-1.37	-0.27	0.71	-0.07	-0.85	0.60	-0.45	1.51	0.66	2
1.45	0.08	1.65	2.11	4.28	4.26	5.47	5.42	2.68	2.52	1.34	1.67	0.70	1.89	-1.54	-0.01	-1.42	0.82	1.45	-0.69	0.52	0.43	1.04	-0.16	-0.56	-0.24	-1.09	-1.82	-0.50	-1.36	-0.87	-1.01	1.84	-0.42	-1.00	-0.16	-0.03	0.05	-2.84	0.49	0
-0.02	-1.31	0.99	0.83	1.78	3.75	1.43	1.54	3.76	1.61	1.92	1.59	2.68	2.75	3.45	3.05	3.70	0.70	1.40	0.30	-0.19	0.02	-2.70	-0.25	-0.04	0.85	-1.20	0.31	-0.69	-0.72	-0.81	0.69	0.45	-0.31	1.41	-0.92	-0.07	0.69	-0.47	-0.30	0
-0.07	-0.46	1.88	1.12	2.36	4.31	4.36	4.27	5.52	4.23	3.64	5.28	0.99	0.80	1.88	0.28	0.93	-0.25	1.71	-0.07	-0.64	-0.30	-1.05	0.84	0.21	-0.64	-1.40	0.81	1.07	-0.69	-1.19	-0.52	0.52	0.71	-0.80	-1.21	-1.06	-0.95	-0.62	-2.39	1
-0.16	1.97	0.56	3.22	3.34	2.52	5.49	1.99	3.93	2.64	2.48	0.60	2.83	0.35	2.89	2.25	2.04	0.58	2.61	3.06	1.14	-0.24	0.53	-0.36	-0.28	0.16	-0.25	-1.46	-0.56	-1.24	1.64	0.53	-0.80	-1.89	-0.47	0.84	0.31	0.58	0.19	-0.12	0
-0.39	1.94	2.25	1.80	4.00	4.86	6.02	6.40	2.16	3.72	3.47	0.16	1.42	0.15	-0.92	1.55	1.17	0.46	-0.31	-1.91	-2.11	0.28	0.83	-0.24	0.30	0.32	-1.48	0.54	2.93	1.13	0.37	-0.89	-0.82	1.32	0.11	0.43	1.58	-0.24	-0.10	0.00	1
-0.54	0.32	-0.03	-2.31	-0.50	1.67	0.26	0.55	-0.08	3.68	3.26	3.04	3.83	5.29	5.64	4.66	3.04	0.72	0.97	-0.20	-0.15	-0.46	-2.31	-0.92	-0.76	0.11	-0.24	-0.93	0.12	-0.35	0.42	2.28	0.55	0.62	0.77	1.34	0.59	-0.27	-1.23	1.45	2
0.15	1.08	0.01	0.27	0.60	-1.23	1.32	0.80	1.31	1.74	2.17	2.69	4.11	5.74	4.92	3.52	3.89	1.45	1.92	1.32	-0.99	-0.28	-0.03	-1.56	-1.15	-0.01	-1.33	0.20	0.66	0.87	2.37	1.49	-0.28	0.66	-0.22	-0.69	-0.93	1.95	0.13	-0.19	2
-1.22	0.80	0.28	0.34	2.92	1.01	0.38	-0.49	1.14	2.54	3.17	3.07	3.46	4.40	3.11	3.57	5.19	1.10	0.38	0.06	-1.24	-0.61	-0.12	0.29	-0.54	0.16	0.32	1.27	-0.97	-0.55	0.00	1.18	-0.00	-0.65	0.41	0.11	0.09	-0.16	1.35	-0.14	0
-0.19	0.20	-0.32	-0.88	1.40	1.72	1.95	3.06	3.46	4.61	6.65	4.65	3.85	1.44	2.54	-0.04	0.20	-2.07	1.22	0.67	-0.98	-1.68	-1.59	0.13	-0.79	-0.32	-1.16	-1.08	-1.43	-1.11	0.55	-1.58	-0.75	0.52	-0.71	-0.35	0.87	0.81	-1.95	1.20	1
0.53	-1.09	0.64	0.54	-0.71	1.27	-1.12	0.98	-0.99	1.20	1.54	2.91	4.63	4.86	5.73	7.20	2.97	1.25	1.65	-0.57	0.16	-0.69	0.36	0.17	0.60	0.40	-0.02	-0.43	0.49	-1.25	1.19	-0.69	-0.21	0.06	-0.18	-0.52	1.53	-0.33	-0.16	0.44	2
-0.10	-0.68	-0.73	-1.31	0.10	-2.12	2.34	3.27	4.94	6.56	5.18	5.24	2.44	3.57	2.65	1.65	-0.42	0.04	-0.88	-0.23	0.44	0.23	-0.39	-2.43	-0.68	0.40	-2.63	-0.16	0.95	0.09	0.13	1.08	0.35	-2.07	0.02	-0.56	-0.44	-0.47	0.72	-0.85	2
0.01	0.40	-0.38	1.50	1.50	1.80	2.57	4.25	4.16	4.93	5.40	3.52	1.36	2.35	2.23	1.14	0.26	-0.51	1.10	0.44	-1.20	0.25	-1.09	-0.06	-0.40	-0.18	-0.75	-1.44	1.68	-0.51	-0.32	1.33	0.46	1.73	0.13	0.55	0.72	1.56	-0.09	0.43	1
-0.66	1.67	1.90	1.55	1.63	2.79	3.06	3.29	2.38	4.03	2.70	-0.03	0.19	4.04	2.87	2.15	2.62	1.91	1.79	2.40	-0.39	-1.51	-1.16	-0.62	0.58	-3.53	-0.47	-0.84	0.15	0.47	-0.33	0.83	-0.36	-1.02	0.33	-0.22	0.40	1.53	1.45	-0.60	0
-0.08	1.01	0.76	-1.96	-1.16	-0.34	0.40	-0.62	-1.50	-0.20	1.39	5.37	4.12	6.23	5.48	5.03	3.66	2.07	2.51	0.88	0.07	-0.21	-0.39	0.49	0.09	-0.18	0.63	0.21	1.72	-1.50	0.16	-1.68	0.71	1.15	-0.37	0.27	0.56	0.02	2.42	-0.57	2
-0.43	-1.29	0.82	2.07	3.05	3.02	4.21	3.12	2.73	0.47	1.95	1.15	0.56	0.60	2.18	2.67	-0.30	0.46	1.94	0.61	0.82	1.55	1.26	-0.63	-1.10	0.53	-0.62	-0.78	-0.19	0.24	1.82	1.05	0.91	-1.12	0.90	0.31	1.95	-0.45	0.88	2.33	0
1.42	0.34	1.41	3.06	2.26	5.98	5.72	4.28	3.79	5.22	1.33	1.72	2.29	2.48	1.15	0.32	2.60	1.13	0.76	0.92	1.45	1.23	-0.29	0.90	-1.12	0.11	-0.05	0.18	0.63	0.28	1.57	0.12	-0.61	1.06	1.28	0.07	-0.85	-0.24	-1.30	0.06	0
-1.73	0.88	0.63	1.05	1.43	3.03	3.71	2.07	1.38	3.65	3.49	2.19	3.81	3.68	4.76	0.83	1.86	0.35	0.88	-0.14	-0.32	-0.06	0.99	-0.25	1.15	-1.44	0.08	0.58	-1.58	-1.87	1.89	1.36	-2.14	1.47	1.73	0.45	0.38	0.94	0.65	0.17	0
-0.14	-0.41	2.34	1.15	1.01	1.97	2.71	3.58	4.85	4.58	4.45	2.29	2.55	1.70	0.43	1.49	0.22	-1.05	-0.51	1.32	0.40	0.52	1.57	-1.09	-0.57	-0.36	-0.40	-0.33	-0.72	0.18	0.70	-0.28	0.90	-1.18	1.14	-1.60	-0.71	-0.42	0.90	1.38	1
-0.20	-0.27	3.55	3.35	3.34	5.60	5.39	6.12	5.11	4.89	2.52	0.27	2.85	0.25	-0.20	0.16	-1.46	-1.26	-2.02	-0.22	-1.11	-1.25	0.37	1.39	-1.44	0.90	-0.95	0.65	-0.16	1.07	0.62	-1.05	-0.27	1.04	-0.01	0.21	-1.49	0.97	1.54	1.56	1
0.69	-1.30	1.42	1.31	-1.02	0.94	0.74	1.25	1.32	1.72	5.28	3.55	4.21	5.13	2.85	2.32	1.99	0.84	1.41	1.82	-0.97	-0.32	-0.95	1.75	-0.42	0.07	0.05	-0.47	-0.88	-0.28	1.40	-1.95	1.23	1.26	-0.14	-0.79	-0.46	0.60	-2.05	1.26	2
-1.43	2.14	0.57	0.10	4.99	4.83	6.93	5.03	2.87	2.11	2.30	0.61	0.75	0.43	-0.91	-0.85	0.26	0.61	1.61	-0.87	0.36	0.86	-0.27	-0.60	0.02	-0.28	-0.07	0.02	0.74	-0.20	-0.91	-0.32	0.56	1.28	-0.52	1.96	0.11	-1.00	-0.28	-1.10	0
0.17	-1.10	1.37	0.38	2.07	1.99	3.53	2.95	3.01	2.10	3.66	2.44	0.91	1.69	1.03	2.20	1.01	0.45	1.12	0.83	1.15	0.47	0.16	2.23	0.54	-0.98	-0.34	-1.17	2.78	0.44	1.04	0.65	0.64	0.88	-1.02	0.98	-0.55	-1.20	-0.56	-0.92	0
-1.54	0.56	-0.67	0.02	0.51	1.40	1.47	3.37	2.67	3.96	4.62	3.66	2.23	3.06	2.34	2.16	-0.67	-0.09	0.15	0.94	1.21	-0.06	-0.13	0.06	-0.13	-0.26	1.03	0.83	-0.34	1.46	0.54	-0.13	1.43	-0.99	0.11	-0.04	-0.97	-0.24	0.63	0.39	1
-0.02	0.14	1.36	3.80	6.15	5.38	3.97	4.05	2.70	2.36	1.93	2.61	1.60	-0.84	-0.65	0.24	-2.48	-0.23	-1.04	0.07	-1.60	2.27	0.89	0.55	0.65	-0.83	-0.50	-0.74	0.23	0.13	-0.33	-1.72	-0.70	-0.69	0.76	1.60	-0.80	0.05	0.79	-1.13	0
0.66	1.19	-1.63	0.73	1.21	-0.16	1.01	0.31	-0.44	2.59	3.26	1.22	2.39	2.22	6.71	5.07	4.47	4.15	0.63	-0.01	-1.07	-0.51	-0.49	0.48	0.12	1.66	0.51	-0.44	0.00	0.89	-1.90	0.31	-1.65	-0.99	0.21	-1.22	0.50	-0.38	-1.10	0.92	2
1.16	-0.86	-0.04	1.70	-0.50	1.90	1.01	0.68	0.65	3.46	2.99	2.21	2.84	3.73	5.63	4.37	2.66	3.08	1.69	0.19	0.52	0.40	0.54	0.72	0.31	0.79	0.50	-0.77	-0.48	-1.20	0.18	-1.89	0.78	0.60	-0.83	-1.19	-0.69	0.90	-1.11	-1.05	0
0.50	-1.80	1.11	-1.15	-0.07	-0.38	0.14	0.55	1.37	2.12	4.30	3.39	4.64	3.92	5.09	4.05	3.18	1.03	1.07	1.65	1.00	-1.01	0.02	-1.20	0.59	-1.56	-0.58	-1.09	-0.51	-1.17	-1.41	1.48	-1.57	-0.63	0.89	0.27	-0.21	-0.48	-1.07	-0.85	2
0.56	-0.85	-2.28	-1.39	0.37	0.10	1.18	0.27	4.31	3.89	6.69	3.49	3.86	2.12	1.53	2.97	2.48	-0.07	1.51	1.42	-0.25	-0.27	1.96	-0.44	-0.80	0.31	0.43	-0.94	0.86	0.58	0.51	0.72	-1.14	-0.56	-0.46	1.13	0.10	-1.21	-0.56	-1.79	2
0.07	-0.81	2.99	2.45	2.12	4.23	3.72	2.37	2.17	1.83	2.41	2.67	2.14	1.84	1.57	2.75	1.07	1.98	1.52	0.97	-0.10	1.51	-0.09	1.23	-2.24	2.27	0.26	1.49	0.34	1.17	1.14	0.16	0.61	-1.95	0.17	1.03	-1.75	0.11	0.21	1.44	0
-0.01	0.73	0.13	0.63	-0.05	-0.36	3.08	1.19	-0.53	0.92	3.77	3.76	3.43	4.93	5.72	3.58	1.88	1.57	4.09	1.90	-0.72	0.39	-0.84	-0.06	1.64	-0.31	-1.56	-1.87	1.05	-0.27	3.32	0.40	-0.53	1.06	1.16	-1.92	-1.44	-1.12	-0.21	-0.31	2
0.97	1.15	1.25	1.38	0.72	3.24	3.97	4.66	5.00	4.99	6.73	4.48	3.38	2.79	0.71	1.01	-0.47	-1.23	-1.14	-0.36	-0.31	1.88	-0.32	-0.92	-0.08	0.37	-0.56	-0.03	1.55	-0.07	-0.29	-0.71	0.11	0.21	2.18	-0.84	0.15	0.17	-0.17	-1.19	1
-1.30	1.43	0.68	0.58	2.41	3.89	5.21	4.99	4.16	5.31	4.89	2.67	1.37	-0.67	-0.13	-0.41	-0.66	1.14	0.77	-0.25	0.29	1.95	0.41	0.16	0.57	-1.66	-0.67	2.40	-0.54	-0.76	0.37	0.95	-0.15	0.31	-0.36	-1.27	0.18	0.16	0.74	1.31	1
-3.15	-0.47	0.95	-0.06	1.25	2.47	3.05	2.02	2.00	-0.53	2.50	2.04	2.65	2.59	4.02	2.82	1.91	1.39	1.20	-0.10	0.75	-0.30	-1.44	0.30	-2.17	1.61	-0.15	-2.02	-1.02	-2.10	-0.19	0.20	0.11	-1.96	1.14	1.38	-1.14	0.23	0.48	-0.75	0
0.38	-0.77	0.57	-1.75	-1.76	-0.30	0.43	1.51	1.47	3.28	3.13	4.42	3.69	5.22	3.87	2.23	2.64	1.46	1.19	1.85	-0.88	-0.25	-0.76	0.24	0.53	-0.46	-1.68	1.15	1.12	0.54	0.13	-0.02	0.58	-0.22	1.13	0.43	-0.42	-0.07	0.14	1.19	2
-1.20	0.67	-0.41	0.27	0.19	0.82	1.41	2.89	2.14	1.81	4.86	3.08	4.11	2.77	3.24	2.92	1.74	1.46	0.56	0.00	-0.06	-0.09	1.47	0.48	-0.41	-0.83	0.09	0.12	0.13	0.64	0.02	-0.04	-0.76	0.71	0.25	-0.04	1.50	1.11	-0.73	-0.19	2
-0.22	-1.52	0.10	0.31	-0.90	1.66	1.72	-0.02	1.38	0.46	2.94	2.39	2.47	5.36	5.56	4.24	4.29	4.21	1.64	0.41	0.51	0.93	-0.78	0.28	-0.50	1.83	0.15	-0.01	-1.22	-1.11	-0.51	-0.43	-0.95	-1.46	-2.46	0.61	-0.97	0.36	0.89	-0.04	2
0.95	-0.69	0.54	3.76	4.66	4.64	5.99	6.38	4.52	3.50	2.52	-0.52	1.41	0.80	0.16	-0.24	-0.11	-0.77	2.96	-0.73	1.08	-1.64	0.52	-1.49	0.71	-0.03	-0.56	-0.59	0.36	-0.41	0.64	0.03	-0.30	1.34	1.64	-2.08	-1.38	-1.50	0.64	1.92	1
0.39	-0.83	0.68	0.69	1.04	2.38	0.54	3.20	1.25	0.57	0.06	2.83	0.41	2.94	2.52	1.52	3.56	1.63	2.95	0.74	1.05	-0.34	-0.52	-1.61	2.21	-0.82	-1.42	-1.64	-0.80	1.88	2.76	1.16	0.22	0.95	0.60	-1.25	-0.87	1.81	-0.53	-1.02	0
-0.69	2.27	0.56	2.87	3.80	4.91	5.09	5.65	5.01	4.01	3.92	0.93	-0.73	-0.42	1.67	0.46	0.56	-1.33	0.28	0.49	0.54	1.27	-0.23	-1.57	-1.29	-2.19	0.08	1.98	-2.07	-0.28	0.45	-0.68	-1.97	0.41	-1.96	0.35	-0.08	0.40	0.02	0.25	1
0.05	-0.55	1.32	3.05	4.23	3.98	5.32	4.16	1.89	2.19	0.03	0.67	0.27	2.48	2.99	2.93	1.02	1.24	0.14	1.46	-0.73	0.71	-0.41	-1.05	-1.07	-1.39	1.57	-0.07	1.31	-0.76	-1.18	1.08	-0.26	0.46	-0.75	0.85	0.76	0.95	-0.39	2.87	0
0.76	2.06	0.82	1.87	3.02	5.67	7.81	5.54	3.11	2.25	2.95	0.35	-0.12	-0.89	-0.32	0.93	0.40	0.34	-0.40	1.97	-1.39	-1.56	-0.71	1.32	0.14	0.01	-1.36	-0.39	-0.63	0.48	-0.82	0.47	-0.77	0.39	-1.30	0.94	0.35	-0.62	-0.31	1.14	1
1.38	-0.73	-1.04	1.50	-0.84	1.54	0.84	0.05	0.46	2.24	1.73	3.76	3.52	3.30	5.70	1.92	3.13	1.54	1.02	-0.44	-1.16	0.60	-0.54	-0.62	2.95	1.01	-0.20	0.92	-0.44	0.92	-0.16	0.30	0.07	0.68	0.94	-0.30	-0.29	-0.09	0.68	-1.05	2
-1.83	0.04	-0.62	-1.63	-2.12	0.94	1.54	1.44	4.00	3.00	4.40	3.30	2.99	4.27	3.50	2.06	1.10	0.73	2.77	-0.20	-0.75	-0.66	-0.29	-0.82	0.22	0.17	0.35	-0.24	0.87	0.31	-0.14	0.20	2.03	-0.37	-0.03	0.92	0.48	-1.38	0.18	0.22	2
-0.31	0.41	0.03	1.64	2.19	2.20	4.46	3.91	2.31	1.42	3.24	1.91	0.88	1.74	1.28	2.60	0.50	0.07	1.20	-0.19	-0.21	-0.46	-1.47	-0.47	-0.08	-0.48	0.22	0.41	1.39	2.28	1.09	-0.14	-0.53	0.52	0.95	-0.40	-0.12	-0.42	0.36	-1.10	0
0.51	2.11	1.82	-0.11	3.64	1.41	2.11	3.52	1.52	3.40	2.26	3.13	1.15	2.91	3.93	1.31	1.86	1.23	1.63	1.44	-0.24	-0.67	1.62	-0.61	0.79	-1.36	0.27	1.02	0.82	0.24	0.18	1.11	-1.11	-0.16	-0.11	2.05	-1.23	-0.83	0.22	-1.21	0
1.59	0.39	-1.15	-0.11	0.17	-0.26	-2.70	1.68	0.96	1.20	2.22	1.57	5.21	6.28	3.44	3.83	3.69	3.95	1.69	1.82	-0.05	-0.34	-0.22	-1.21	-1.86	-0.61	-0.89	-0.20	-0.65	0.30	-0.45	2.21	-0.62	-1.64	-0.25	-0.00	-0.64	0.08	-0.38	-0.58	0
-0.30	-1.65	2.25	1.49	1.16	2.15	2.20	3.37	4.32	2.97	4.91	4.01	3.30	1.57	-0.53	-0.65	-0.25	0.81	0.06	0.86	0.84	-0.72	0.79	-0.01	0.66	0.19	-1.76	-0.17	2.01	-0.40	0.63	2.74	-0.82	-1.07	-1.62	-1.00	0.53	-1.98	-1.46	0.85	1
-1.78	0.05	2.14	-0.23	-1.40	0.75	0.12	-0.21	3.29	1.74	4.01	2.47	3.32	2.91	3.06	3.24	1.71	0.80	2.03	1.40	-1.90	0.72	0.78	0.63	0.30	0.88	0.06	0.78	2.15	0.38	0.40	0.25	-1.08	0.27	-0.11	-0.40	0.94	-1.29	-0.49	-1.59	2
0.09	1.09	-2.15	0.20	-0.59	1.97	3.51	3.50	3.37	3.72	4.76	5.77	5.24	1.31	3.77	-0.07	0.29	0.43	-0.60	-1.10	-0.31	-0.89	-0.22	0.71	1.60	0.16	-0.09	-0.36	0.21	-0.40	1.39	-0.45	-0.56	0.44	-2.19	-1.37	-0.22	0.27	0.50	-0.41	1
-0.43	0.06	-0.27	-2.25	-0.62	0.94	1.00	2.15	2.18	0.93	3.60	3.18	2.91	5.17	5.27	2.99	1.07	1.42	1.93	1.42	-2.83	1.34	-0.80	1.52	-0.07	0.64	-0.44	-1.63	0.34	-0.17	-0.11	0.62	0.30	0.88	0.06	-0.16	0.70	-0.11	1.24	-0.11	2
-0.55	-1.30	-1.75	0.94	0.27	1.45	1.74	-0.82	1.21	1.56	2.31	3.10	4.94	4.92	4.73	6.07	1.80	4.69	0.96	0.01	0.75	-0.66	1.10	0.74	0.29	1.88	0.79	0.34	-0.88	-0.90	0.86	-0.03	1.40	0.11	0.32	0.64	-0.74	-1.50	-2.28	-1.10	2
0.37	0.07	1.43	1.24	2.95	2.62	2.13	3.70	4.34	2.70	4.02	4.18	3.23	1.16	1.00	0.22	-0.21	0.56	0.73	0.25	-0.15	-1.59	-0.83	-0.05	-1.85	1.46	0.34	0.07	0.09	-1.12	1.86	-0.52	-0.56	-1.25	0.28	0.72	-1.08	0.68	-0.48	-0.29	1
-0.40	-0.32	0.63	0.21	1.06	2.18	0.95	0.99	2.27	2.64	3.48	4.71	4.00	3.97	5.07	4.79	2.51	1.67	1.70	-0.48	-1.02	-1.08	0.18	-0.12	0.29	-0.07	-1.13	-0.15	0.23	1.45	0.44	0.75	1.64	2.13	0.26	0.58	-1.62	1.47	-0.35	0.47	2
0.76	0.58	3.73	1.68	3.29	5.70	4.11	4.22	2.94	2.27	3.55	-0.38	1.41	0.02	0.13	-0.08	-0.84	1.92	0.60	-0.90	-0.35	0.48	0.21	0.13	0.85	0.56	0.38	1.19	0.46	-1.52	1.82	-1.49	-0.03	-0.42	-1.25	-1.10	-0.23	-0.71	0.00	-1.88	1
1.01	1.23	1.44	1.16	3.05	3.74	3.77	6.69	2.77	3.72	1.12	0.10	0.89	2.11	0.33	0.91	1.47	-1.01	1.40	-0.72	-1.30	-0.11	-0.72	-0.44	-0.48	1.27	0.69	0.10	0.49	-0.02	-0.68	0.01	-0.18	-0.55	1.73	0.32	0.18	0.05	0.61	1.55	0
-0.17	2.21	0.58	1.46	1.25	2.22	1.31	4.49	4.30	4.50	6.05	4.08	4.39	2.53	3.15	0.14	-0.48	-0.31	-0.72	0.62	0.32	1.23	-0.26	-1.27	-0.73	-0.70	0.35	0.11	0.23	-1.30	0.28	-2.63	-0.85	-1.25	0.32	0.09	-0.77	0.42	1.72	-0.76	1
-0.67	0.03	0.35	-0.94	-0.75	0.88	2.13	2.86	2.93	5.81	5.13	5.06	4.44	4.24	3.15	0.02	-0.86	-0.45	0.73	-1.18	-0.07	-1.23	0.53	1.22	-0.08	0.19	1.30	0.29	-0.37	-1.72	0.26	-0.24	-0.07	-0.79	1.23	-0.17	-1.11	-0.42	0.29	0.57	2
-1.59	1.54	0.83	-0.13	0.57	0.18	1.18	3.14	1.81	-0.08	0.34	1.38	2.82	5.22	5.65	3.22	3.88	2.29	1.96	-0.33	0.93	0.66	0.74	-0.69	0.24	1.18	0.79	-1.60	-0.79	-2.06	-0.42	0.46	1.21	-1.02	1.34	0.03	-0.43	0.28	0.39	0.98	0
-0.75	1.22	1.27	2.56	2.71	1.51	4.11	3.64	1.78	2.62	1.79	2.07	1.17	2.87	4.77	2.11	1.78	1.61	-0.85	0.47	-0.50	0.49	1.01	1.71	-1.44	0.61	0.47	0.41	-0.47	-0.42	-2.40	2.02	-1.10	-0.42	0.38	1.04	0.32	-0.22	1.36	-1.81	0
0.63	0.83	-1.24	2.49	1.62	1.44	2.50	3.08	2.30	1.24	2.63	3.00	2.10	3.83	2.43	2.14	2.93	1.96	3.45	0.22	-1.07	0.47	0.78	0.30	1.01	0.14	-1.33	-0.10	0.75	1.36	0.63	0.30	-0.20	0.64	0.48	0.12	-0.04	1.35	1.18	-1.11	0
-0.02	0.42	0.29	0.56	1.31	3.13	3.78	3.20	1.10	0.91	1.14	2.63	2.76	1.86	2.04	4.24	1.51	2.54	2.90	-0.06	0.44	0.89	-0.18	-1.42	-0.60	1.01	1.52	-0.35	-1.93	-1.16	0.94	1.17	-0.52	-0.17	-0.25	0.61	-0.39	0.57	0.84	0.02	0
-1.62	2.53	-0.56	1.73	1.11	4.08	6.48	2.96	5.02	3.00	3.76	2.01	3.12	1.10	-0.96	1.78	0.90	0.48	0.45	0.60	-0.69	1.09	-0.37	0.73	0.04	-1.02	-0.75	0.46	0.40	0.08	-0.25	0.55	1.33	-2.50	0.10	-0.14	-0.66	-2.60	-0.99	-0.95	1
0.57	1.36	-0.36	1.88	2.56	4.69	4.82	4.78	2.96	4.08	2.09	2.14	0.71	0.18	-0.19	0.05	-2.08	-0.35	-0.87	1.10	0.09	0.08	2.31	1.23	-0.81	-1.67	-1.11	-0.07	0.06	0.01	-0.32	-0.53	0.09	1.07	-1.13	-0.23	1.20	-0.01	0.23	0.57	1
2.03	1.66	1.09	1.04	-0.21	0.68	3.14	1.44	1.89	3.47	3.05	4.44	3.68	2.96	4.18	2.54	3.22	1.37	0.92	0.35	-1.05	0.14	-1.22	0.04	0.20	1.19	-0.22	1.11	-0.55	0.45	0.99	0.08	0.25	-0.35	0.87	0.45	1.67	-0.51	-1.41	-1.04	2
-0.29	1.46	-0.33	2.76	3.82	3.65	5.50	5.76	4.01	3.62	3.30	3.56	0.65	1.64	1.50	1.79	1.17	1.45	0.81	0.95	0.45	0.47	0.57	-0.00	1.28	-0.06	-0.76	-1.00	-0.43	-0.49	0.86	-0.46	2.07	1.38	-0.02	-1.26	2.22	0.46	0.31	0.21	0
0.63	1.38	1.99	4.15	2.18	3.17	4.92	3.76	3.18	2.63	0.81	1.62	-0.43	-0.80	0.82	2.65	0.20	0.63	0.85	-2.67	-1.38	0.05	-0.63	-0.42	-0.45	0.40	-0.52	0.92	-2.27	0.13	-0.46	0.78	0.65	1.05	-0.16	0.78	-0.04	0.22	-0.87	0.86	0
0.47	-0.53	-0.37	0.43	3.17	2.39	2.67	3.03	2.51	4.93	4.12	3.53	3.78	0.96	1.22	1.09	-0.59	-0.65	0.31	1.32	0.02	-0.59	-0.50	1.03	-1.15	0.41	0.07	-0.21	-0.45	-0.02	2.00	-0.45	-0.78	-0.70	0.50	-0.61	-0.16	-0.74	-1.12	0.65	1
0.48	0.58	-0.46	2.91	1.38	3.04	2.55	4.42	3.40	4.71	5.63	5.23	1.62	1.37	2.96	-0.99	1.05	-0.83	-0.42	-0.80	-0.27	-0.35	-0.04	0.67	-0.69	-0.11	1.03	-0.45	1.61	-0.90	0.73	0.26	-0.07	0.11	1.12	0.66	-0.73	-0.36	1.20	0.75	1
-0.38	1.81	-0.12	0.52	1.93	4.07	4.15	4.50	3.96	3.42	4.45	0.83	2.07	3.02	0.41	2.09	0.25	-0.09	-0.95	0.94	-2.35	1.13	1.14	-1.27	-0.53	1.22	0.26	-0.20	0.26	-0.07	-0.42	-0.44	-1.04	-0.97	-0.34	-3.10	1.49	0.10	-1.14	1.49	1
-0.93	-0.18	0.52	-1.11	0.51	0.01	2.71	3.57	4.40	5.08	5.89	5.12	3.24	4.55	3.83	1.02	0.42	-0.00	0.33	2.40	-0.30	1.48	0.74	0.39	1.21	0.61	-0.89	0.10	1.18	0.67	0.29	2.24	0.46	1.17	1.29	-0.39	1.45	-0.72	-0.67	1.97	2
0.23	1.17	-1.32	1.02	-0.59	-0.37	0.47	2.17	1.57	3.69	3.77	5.77	4.41	2.06	3.96	1.48	2.01	1.73	1.08	0.01	0.12	1.55	0.78	-2.22	-0.44	0.24	-1.16	1.32	-0.37	0.08	0.81	-0.27	1.12	-1.28	-0.11	-0.32	1.72	0.83	-0.65	-0.40	2
-0.10	0.29	1.01	1.48	2.79	2.79	3.43	4.87	2.41	2.49	3.37	1.70	0.89	1.97	0.06	-0.72	-1.46	-0.67	0.13	0.06	-0.78	0.44	-0.41	0.66	0.67	0.63	-0.01	-0.33	-1.09	1.93	0.53	-1.05	1.15	-1.46	0.20	0.17	0.06	-0.48	1.96	2.04	1
1.32	2.07	2.22	3.34	3.43	3.65	5.14	4.26	3.33	2.10	2.56	0.96	1.45	0.57	1.25	1.27	-1.36	2.61	0.14	0.15	0.82	-0.67	0.15	-0.52	0.05	0.57	0.69	0.12	0.70	-0.88	0.18	1.86	0.09	1.30	-1.44	1.01	0.41	-0.38	0.53	-2.02	0
0.08	1.08	0.95	0.46	2.31	0.48	2.99	1.09	0.84	2.78	3.40	3.59	4.22	2.14	3.10	3.56	2.89	2.23	2.95	0.97	0.78	-2.07	-0.03	1.11	-1.07	1.56	1.25	1.01	-0.11	0.02	-1.10	1.19	-1.34	-0.06	-1.55	1.47	-1.40	0.13	-0.88	-0.29	0
-2.98	0.68	0.87	-0.56	1.17	0.19	0.94	3.47	4.10	4.16	5.65	5.59	2.97	2.44	1.52	2.55	0.70	0.50	0.96	0.45	0.17	-0.68	0.64	-1.83	-0.20	-1.36	-1.96	-0.45	0.96	0.16	-1.12	-0.53	-0.64	-0.64	-0.27	0.30	0.59	-1.24	-1.93	-0.78	2
-2.12	1.26	1.77	2.35	3.88	4.26	6.42	6.18	1.93	3.90	2.26	1.06	0.98	-0.24	-0.32	-0.09	-0.19	0.91	-0.61	-0.26	0.16	0.72	-0.07	-0.27	-1.41	-0.29	-0.54	-0.02	1.08	-0.55	-0.95	1.76	0.61	1.74	-0.01	1.33	0.32	-1.12	-0.33	-0.82	1
0.38	1.40	1.58	1.12	0.65	4.36	4.39	1.86	3.00	2.80	0.34	2.07	-0.21	0.18	1.14	0.87	0.52	2.41	0.55	1.81	0.63	-0.21	0.73	2.20	0.56	0.86	-0.83	1.33	-0.48	0.71	2.76	0.75	1.83	-1.53	0.03	-2.02	-0.71	1.16	-1.42	0.79	0
-1.61	-0.41	1.59	-1.07	-0.72	1.26	0.98	2.18	1.95	4.18	4.62	4.53	5.19	2.77	3.22	0.67	0.19	-0.33	-0.15	-1.69	0.05	-0.17	-0.31	0.28	-1.10	-1.48	-0.55	0.57	0.08	1.51	-1.36	-0.02	-0.12	-0.61	1.25	-0.58	-1.72	1.03	-0.85	-0.79	2
0.16	-1.81	-0.74	1.87	1.98	-1.84	2.02	0.44	0.88	-0.97	4.25	2.71	2.85	4.65	4.11	4.87	4.84	3.78	1.03	0.76	-1.45	0.40	1.03	-1.86	-1.36	0.26	-0.92	-1.98	0.15	-0.69	0.42	-0.49	-0.62	0.75	-0.46	1.18	0.24	0.76	1.01	0.08	0
-1.02	0.93	1.27	2.95	2.35	4.76	3.48	4.32	2.31	1.43	-0.30	3.30	0.94	3.90	2.85	1.78	3.00	0.73	0.81	1.26	1.73	0.38	-2.53	-1.52	-0.44	-0.50	-1.95	-0.97	0.52	-1.29	-1.62	-0.52	-1.60	-0.18	-2.14	0.03	1.49	-0.05	-0.16	-0.36	0
-0.58	1.05	0.30	-0.92	-1.50	0.85	0.52	1.12	-0.84	1.66	2.42	2.87	3.99	3.43	5.66	5.91	3.74	0.73	3.45	-0.09	-1.07	0.44	0.99	0.02	-1.22	-0.74	-0.46	0.98	-0.29	-0.80	-0.13	0.65	-0.37	0.86	-0.23	1.24	-0.42	0.23	-0.43	0.30	2
-1.33	-0.53	1.79	-0.60	0.17	1.81	0.75	1.81	2.57	2.81	4.57	5.35	5.41	2.69	1.59	2.15	0.47	0.64	-2.19	1.98	-0.21	0.08	0.64	1.95	-2.80	-1.18	-1.44	-1.23	-0.03	1.07	-2.23	-0.49	-0.43	-1.32	-0.75	-1.13	-0.00	-0.98	0.89	-1.26	1
-1.96	-1.12	1.03	-1.79	-0.90	0.92	2.35	1.88	4.58	4.56	7.35	4.89	4.01	-0.02	0.93	2.14	1.61	-0.05	0.39	-0.34	-0.96	-0.45	-1.18	0.24	-1.21	0.93	-0.32	-0.47	1.69	1.76	-0.28	-0.95	1.06	1.30	1.28	-2.71	-1.74	-1.04	-0.11	1.41	1
0.73	-0.35	0.75	1.98	2.61	3.69	4.32	3.20	3.15	2.03	2.04	1.88	-0.35	2.90	2.71	-0.08	0.27	2.22	1.08	0.39	0.07	-1.68	-0.21	0.20	0.48	0.26	-0.48	0.92	0.95	-1.38	0.15	1.30	1.82	1.48	-0.29	-1.34	-0.20	0.71	1.19	0.92	0
0.24	1.06	0.87	1.70	1.24	4.55	3.49	2.92	1.63	2.46	-0.24	0.52	3.38	2.23	2.19	2.35	0.95	0.49	0.82	-0.41	1.35	-1.72	-0.09	0.49	-1.66	-0.57	-0.47	0.34	0.43	-0.59	-1.28	-0.38	0.57	0.01	-0.38	0.78	-0.82	0.52	1.20	-0.26	0
-1.36	1.72	1.17	3.12	2.23	5.57	5.79	4.59	4.64	2.80	0.95	0.55	0.79	-1.64	0.24	1.16	-0.32	-0.08	-0.80	-0.22	1.29	-0.26	-0.77	0.07	1.96	-0.51	0.85	1.60	-0.52	0.91	0.85	-0.51	-0.28	-3.01	0.59	-0.96	0.61	-0.67	1.37	-0.98	0
-0.76	1.46	1.59	3.68	5.32	4.24	3.67	6.49	4.74	2.84	2.43	0.70	-1.07	0.98	-0.41	-2.04	-1.53	-0.32	-0.01	1.09	0.11	-1.03	1.37	0.77	-0.31	0.38	-0.68	0.00	-2.34	0.86	0.41	-1.42	-1.41	-1.11	0.32	0.83	-1.22	-0.57	1.67	-0.03	1
1.00	1.30	0.39	1.66	1.16	1.62	1.77	1.97	1.06	2.38	2.09	3.37	1.26	3.61	4.04	2.44	3.46	2.46	2.21	1.00	2.46	-0.25	0.07	-0.69	-0.21	0.26	0.35	1.13	-1.92	0.38	-0.67	1.76	0.43	-1.14	0.51	-0.47	0.45	-1.35	0.71	-0.16	0
-0.06	-1.21	1.32	3.48	3.10	5.73	5.39	4.43	3.39	2.18	4.20	0.84	1.81	-0.22	-0.59	0.84	1.41	0.49	0.09	-1.44	0.08	-0.57	0.43	0.92	1.65	-0.08	-0.67	0.19	-0.11	-0.21	-0.06	0.10	-1.02	0.70	0.70	2.28	0.53	-1.19	0.00	-0.10	1
0.19	-0.76	-0.66	-0.92	1.69	1.35	0.21	2.38	3.72	4.11	5.41	5.83	4.17	3.13	4.17	2.33	3.51	1.51	2.03	-0.54	2.20	0.99	0.88	-0.50	-0.31	-1.47	1.07	-1.22	0.10	-1.41	0.49	1.31	-0.32	-0.62	1.22	-1.55	0.28	0.22	0.61	1.96	2
-1.31	0.41	-0.63	0.36	-0.28	-1.77	-0.47	0.52	1.10	0.97	3.56	2.39	3.83	2.90	3.14	3.45	4.18	3.46	0.55	0.63	-0.01	0.63	1.49	-1.21	1.07	-0.87	-0.59	0.93	-0.47	0.25	-0.95	0.56	-1.33	-0.95	1.01	-1.71	-0.11	1.72	0.75	0.87	0
-0.10	0.71	1.61	1.25	-1.16	-0.81	-0.57	1.02	0.56	1.40	1.75	3.28	3.25	4.24	7.50	4.77	4.82	3.32	1.13	2.30	0.42	1.13	-0.01	0.94	1.31	1.07	-0.52	0.47	0.41	1.37	-1.82	-1.08	-0.10	1.29	1.14	1.02	1.08	-0.55	-0.09	0.05	0
1.30	1.22	1.55	2.02	1.37	3.30	1.26	0.61	1.50	3.61	2.74	1.56	2.22	3.96	4.32	2.74	1.81	3.00	1.05	1.34	-1.33	1.06	0.92	0.43	-0.43	0.04	-2.06	1.28	0.38	0.87	-0.14	0.57	1.11	-0.32	1.28	0.75	-0.62	-0.04	-0.57	0.28	0
-0.91	0.06	1.11	0.56	5.44	3.33	2.68	4.19	1.39	4.13	1.27	0.51	0.60	4.02	4.01	2.37	1.18	-0.48	-1.22	-0.59	-0.58	-0.32	1.01	0.88	0.32	-1.48	-0.04	-0.09	-0.33	0.31	-0.70	-2.28	-1.09	-0.28	-1.39	-0.16	0.27	-0.36	0.93	0.22	0
0.42	1.28	-0.24	-1.40	-0.33	1.48	0.43	2.41	3.39	5.18	6.86	4.06	4.42	4.08	1.24	0.22	1.10	-0.16	0.84	0.06	1.27	-0.24	-0.78	0.23	0.29	0.81	0.79	0.04	-1.44	1.14	1.70	-0.80	-1.08	1.53	0.66	-0.02	-0.48	0.43	0.50	1.41	2
0.84	-0.65	1.30	-1.13	1.22	-0.13	1.25	-0.92	0.80	1.13	1.43	4.16	6.26	3.03	4.25	4.56	3.23	3.33	0.27	-0.29	-0.14	-0.42	0.94	0.15	0.27	-1.12	-0.07	0.25	0.49	0.59	-1.02	0.20	0.65	-0.36	0.51	-0.57	0.67	1.43	0.64	1.06	0
1.70	-0.50	1.63	-0.41	1.79	-0.68	1.43	-1.93	1.10	0.41	2.72	2.73	4.54	3.33	5.34	4.12	3.95	1.95	0.61	-0.18	-0.61	1.58	0.38	-0.11	0.90	-0.32	-0.34	0.91	0.59	-0.40	-0.82	0.70	-1.04	-0.29	1.20	-0.32	1.59	-1.03	0.48	-1.14	0
0.34	1.93	0.33	2.40	3.74	6.01	3.72	4.57	3.82	3.59	2.29	0.75	1.89	0.71	-0.37	0.80	-0.34	-0.26	-0.54	-1.07	2.23	-0.72	2.75	-2.21	-0.73	-0.93	0.70	0.98	0.12	-1.05	-0.28	2.58	0.31	-1.45	-0.00	1.28	0.79	-0.05	-1.22	0.06	0
-1.62	1.33	-0.98	1.09	0.45	0.37	2.43	2.29	5.07	6.30	3.71	3.78	5.36	3.17	3.07	2.03	0.99	0.62	-0.07	0.07	-0.73	-0.84	-1.00	0.45	0.88	-2.51	1.51	0.73	-1.61	1.20	-0.26	-0.86	0.16	0.19	-0.34	1.06	0.07	0.33	0.98	-0.42	2
-1.14	1.24	2.07	1.36	4.70	3.45	3.69	3.21	1.40	3.07	1.18	2.34	1.37	1.75	0.54	0.51	2.50	0.76	0.77	-1.09	0.99	-0.26	-0.33	-1.03	-1.40	-0.23	-1.07	1.51	0.43	0.33	-0.82	1.17	2.75	0.90	0.76	-0.76	0.51	-0.66	0.43	0.52	0
0.83	0.97	0.76	0.65	0.56	0.30	2.35	3.60	3.37	2.81	3.14	4.02	3.80	2.39	1.19	-1.47	-0.89	0.77	0.73	-0.90	-0.41	-0.12	-0.84	1.18	-1.28	-0.84	1.20	0.02	0.71	0.36	-0.47	-2.23	-0.29	-1.66	0.44	2.25	-0.36	-0.84	0.00	0.68	1
0.65	2.28	-0.22	2.70	1.68	4.25	3.78	3.53	2.45	4.81	5.29	2.23	3.52	1.62	-0.34	0.03	0.36	-0.04	-1.13	1.04	1.30	-0.28	-0.55	-0.38	0.84	-0.03	0.26	-2.07	-0.19	-1.46	-0.28	0.51	1.06	-0.67	-0.92	-2.16	0.84	0.21	1.02	0.72	1
-0.06	-0.41	1.00	3.20	3.53	2.94	5.51	1.82	2.53	0.15	3.47	1.67	3.03	1.66	1.93	2.26	1.55	1.63	-0.91	1.38	0.17	1.21	-0.03	-0.53	0.52	0.27	0.64	0.66	0.33	0.28	-0.78	0.63	0.83	-0.15	0.20	0.93	0.05	0.76	0.45	-1.76	0
0.87	1.12	-1.61	-0.60	1.28	-0.21	0.98	-0.53	2.68	0.29	-0.01	2.16	4.98	3.40	4.77	4.67	5.52	2.78	2.60	1.14	1.52	-0.32	-0.47	0.76	2.10	1.27	-0.97	1.84	0.65	1.40	-1.17	-1.19	0.87	0.90	0.22	-0.79	0.39	-0.59	0.45	0.72	0
0.50	2.04	1.16	-0.00	0.67	0.29	1.23	2.75	1.94	3.03	1.99	2.49	4.16	4.09	5.53	3.80	3.57	2.42	0.43	1.45	-0.95	3.30	1.21	-1.20	2.30	-0.29	-3.09	-1.19	-0.17	-1.93	0.46	-0.54	-1.60	0.94	-1.63	0.80	0.66	-0.19	1.13	0.54	0
-0.20	2.75	2.06	3.33	3.29	5.08	6.23	5.99	4.71	4.04	2.98	-0.92	0.66	0.26	0.02	1.06	0.06	0.83	-1.39	-1.39	-0.21	0.01	-1.31	0.64	-1.84	-0.47	0.79	0.76	1.63	0.09	1.04	-0.21	1.93	-1.43	-2.55	-0.46	1.29	-2.30	0.32	0.73	1
-0.71	-0.41	0.71	-0.78	-2.61	-0.95	-1.00	-1.47	-0.73	3.52	3.88	3.48	5.20	5.74	4.23	6.84	2.80	3.36	1.52	2.14	0.18	1.60	-0.58	1.10	0.31	0.22	-1.67	0.19	0.76	0.63	-0.03	-0.28	-0.35	-1.20	-1.26	-1.63	-0.48	0.71	-2.39	-0.07	0
-0.53	0.35	-1.07	-1.26	-0.41	-0.18	0.51	1.53	0.67	2.92	2.34	2.29	3.01	3.85	6.16	5.24	1.55	2.70	1.43	0.33	-0.18	-0.54	-0.79	-1.41	-1.60	-2.16	-0.75	1.61	0.41	0.21	-0.92	0.96	1.04	-1.19	-0.18	0.77	-0.95	0.50	0.07	-0.68	2
2.33	0.96	-0.45	0.44	1.47	5.07	4.19	4.79	3.81	4.43	6.08	3.84	1.93	1.30	1.26	-0.52	1.00	0.17	0.86	0.33	-0.77	1.47	-0.11	0.81	-0.32	0.07	2.37	0.71	-2.82	0.15	0.06	1.21	0.63	-0.22	0.45	1.35	1.40	-0.44	-0.60	0.41	1
0.44	0.16	0.12	1.99	1.55	4.00	2.95	5.06	4.98	2.26	5.22	2.60	1.43	1.18	1.05	3.22	-2.25	0.51	-0.39	0.07	0.04	2.13	-1.22	0.12	0.58	-0.85	1.41	1.02	0.39	-0.27	0.60	1.54	-0.86	1.34	0.55	-0.44	1.50	0.97	-0.26	-0.10	1
0.67	-0.21	1.16	0.83	-0.73	1.31	2.82	0.64	2.94	2.93	4.58	2.67	3.98	2.64	3.47	3.83	0.92	2.06	1.78	1.67	-0.02	0.19	1.74	-0.71	-1.89	-0.99	0.15	-0.34	-1.64	0.46	0.30	-0.95	1.20	-0.26	0.02	-0.98	0.08	1.76	3.01	0.13	2
-1.05	-0.80	-0.43	1.11	1.60	1.29	0.91	1.93	-1.13	-0.03	-0.29	2.74	3.10	4.02	5.56	2.88	4.04	3.03	0.40	2.39	0.23	1.40	1.48	-0.95	-1.08	-0.24	1.08	-1.34	0.67	-0.41	-2.52	-1.84	1.25	0.51	-0.13	-0.23	-0.29	1.48	-0.39	0.88	0
-1.06	-2.08	-1.81	0.66	0.87	-0.96	3.32	2.16	4.56	6.58	4.15	5.02	3.69	2.21	1.30	1.15	-2.55	0.21	-0.35	0.51	0.11	-0.52	2.57	-2.20	-0.68	-0.13	1.95	0.06	-0.44	-2.67	-0.16	0.11	-1.33	0.55	-2.01	-0.08	-0.54	-1.02	0.09	0.76	1
0.23	1.94	1.28	2.29	0.99	4.28	3.85	3.24	2.56	2.98	2.79	1.95	2.04	2.05	3.55	4.11	1.13	2.21	-1.54	1.52	0.76	1.52	-0.26	0.33	0.67	1.16	-0.10	1.43	0.45	-0.78	-0.50	0.01	0.99	-0.40	1.09	0.03	-0.44	0.98	-0.13	-0.72	0
-0.00	0.23	-0.69	0.63	1.82	1.91	1.32	2.12	4.05	0.79	4.07	5.23	5.86	1.67	3.70	2.16	1.03	2.35	-0.79	-0.42	-0.88	0.51	-0.57	0.72	-0.12	0.69	0.90	-0.91	0.28	0.15	-0.35	0.18	-1.41	-0.52	-0.86	0.67	-0.30	-0.10	-1.07	0.44	2
-3.01	0.77	-0.66	1.23	-0.69	1.63	-0.04	0.49	2.70	2.00	3.06	3.46	3.55	3.37	3.74	4.60	-0.25	0.96	0.87	-0.42	-0.52	0.58	0.51	0.34	-0.95	1.46	-0.15	0.21	1.60	0.31	0.16	-0.83	0.85	0.66	0.38	0.17	-1.79	-1.09	0.24	0.19	2
0.52	-0.81	1.69	-1.20	0.42	2.41	1.90	1.73	2.99	1.91	3.88	4.22	5.22	2.89	4.02	2.42	0.91	0.41	-0.33	0.94	0.80	1.24	1.58	-0.37	0.49	-0.87	1.36	-0.10	1.14	1.05	-0.39	-0.04	1.21	1.00	-0.18	0.09	1.17	1.01	0.96	0.43	2
-0.32	1.10	0.42	3.07	5.36	2.43	5.03	5.89	3.32	3.11	2.63	-0.76	-0.92	-1.56	0.07	0.16	0.85	-1.00	-2.85	0.72	-0.33	-0.86	-0.39	-0.54	-1.29	-0.45	0.53	0.48	0.64	-0.50	-0.72	0.94	-0.49	-0.92	1.16	-0.49	-1.14	0.06	-0.24	1.65	0
-1.41	-0.57	-0.97	2.20	-0.07	-1.30	2.08	1.49	0.80	0.62	1.18	1.21	2.81	4.56	4.98	4.18	4.27	3.12	1.17	-0.02	-1.25	1.58	-0.35	-0.69	0.04	-2.06	-0.83	-1.57	-0.82	-0.71	0.92	0.10	0.68	-1.52	-0.20	-0.33	0.43	-1.47	-0.59	0.44	0
0.24	-1.51	-0.97	0.03	-0.51	1.30	0.90	2.33	5.80	5.47	3.83	3.93	5.52	3.16	1.89	0.08	0.13	1.20	1.06	0.44	-1.86	1.22	-1.42	0.03	-0.95	0.42	-0.88	0.21	0.74	0.21	-0.96	-0.56	0.08	0.48	1.08	0.45	-0.13	-0.93	-1.48	-1.09	2
-0.56	0.77	-1.30	-1.16	-0.59	-0.63	0.72	1.77	1.18	1.49	5.20	3.41	4.13	4.31	5.19	4.50	3.70	1.87	0.90	0.50	-0.85	-0.85	-1.42	1.07	1.14	-2.32	0.29	0.24	0.44	-0.49	0.08	-0.25	1.97	-1.00	-1.54	-0.99	-0.60	-1.48	0.44	-0.19	2
-0.51	-0.01	-1.32	-0.85	0.89	-1.00	1.65	3.48	2.91	2.95	6.04	3.10	4.35	4.38	2.87	2.40	1.68	1.29	-0.67	1.09	-1.53	-0.49	0.53	-0.44	1.01	0.62	0.80	0.72	-0.97	0.44	-0.03	-1.35	-1.17	-0.14	-2.10	-1.07	1.60	-1.17	-0.69	1.56	2
-0.95	2.89	2.08	2.52	4.78	4.25	4.54	4.62	3.77	4.06	1.54	0.42	1.22	0.93	0.80	-0.43	-0.14	-0.89	0.18	1.43	-0.59	0.45	0.38	1.74	1.63	0.93	1.60	-2.56	-0.92	-0.60	-0.15	0.02	0.86	-1.08	-0.58	0.16	0.78	-0.47	0.24	1.20	0
0.72	1.73	2.08	2.22	2.47	3.32	4.14	3.87	3.68	3.74	3.32	-0.20	-1.15	2.58	0.54	-0.97	-0.48	-1.87	-0.25	1.92	0.99	-0.42	2.22	-0.44	-0.62	1.31	-0.94	-0.80	-0.42	-1.32	-0.08	0.53	-1.12	-1.04	0.73	-1.10	0.10	0.33	1.38	0.17	1
0.36	0.22	0.71	-0.48	3.32	2.39	2.52	2.25	1.05	0.82	1.35	2.80	2.14	2.82	3.87	1.86	4.22	1.05	2.38	0.67	0.27	-0.16	0.06	-1.85	-1.49	-0.29	0.61	1.36	-0.34	-0.50	0.24	-0.12	-0.51	-0.76	1.58	-0.37	0.46	-0.78	1.34	0.27	0
0.70	-1.21	0.62	-0.51	-0.86	0.39	0.28	0.25	1.57	1.89	1.94	1.85	4.65	4.20	5.02	5.71	3.72	3.17	3.14	1.02	-0.80	0.15	0.11	2.30	-1.02	0.01	0.54	0.76	1.11	-1.74	-0.26	1.58	1.09	-0.31	-0.29	-0.29	-2.58	0.17	-0.57	-2.57	2
0.14	0.31	0.50	2.84	-3.47	1.65	0.71	1.34	2.16	1.97	3.16	4.07	4.60	5.68	6.14	1.79	1.53	1.03	1.29	0.70	-0.41	1.82	1.49	0.39	0.16	-0.66	-1.20	2.86	-0.08	1.71	-2.68	-0.35	-0.72	-0.85	0.56	0.91	0.61	-0.11	0.30	-1.27	2
-0.17	-1.64	0.12	0.43	1.95	2.25	1.90	3.54	4.05	3.26	3.91	4.07	5.00	4.03	0.32	1.05	-0.36	0.61	-0.94	0.45	-0.30	0.50	0.47	-1.46	0.44	-0.94	-0.53	0.16	-0.35	0.67	-0.09	-0.42	0.66	2.17	1.24	-0.49	0.96	0.83	0.32	-0.26	1
0.22	-0.49	-0.60	1.21	3.15	2.79	4.70	5.45	3.61	3.90	2.68	2.50	2.05	2.71	-0.11	0.84	-0.78	-1.55	0.69	0.58	-0.14	0.10	0.66	1.07	0.36	-2.36	0.67	-0.31	-0.85	-0.03	0.01	-0.63	1.42	0.89	1.49	-1.27	1.14	-0.27	0.68	-0.72	1
-0.81	-1.50	2.51	1.34	0.28	-1.05	0.77	1.80	2.21	0.29	2.59	1.72	3.04	4.65	3.49	3.56	1.53	3.29	2.84	1.03	0.75	1.44	-0.53	2.39	-0.56	-0.63	-0.56	-0.54	-0.38	1.12	0.33	0.02	-0.76	-0.13	1.45	-0.28	-1.18	0.07	-0.90	-0.23	0
-1.28	-0.05	0.52	2.28	2.86	1.65	4.97	3.42	4.54	2.40	4.37	2.86	1.69	1.74	0.55	0.36	-1.82	-0.49	0.74	0.12	0.06	0.27	-0.37	0.08	-0.61	0.29	0.34	2.05	0.27	-0.56	0.37	-0.08	-1.11	-1.11	-0.00	0.27	-1.38	-0.15	-0.75	0.21	1
0.31	2.01	0.84	2.67	1.11	0.56	2.94	3.55	0.98	2.09	1.70	-1.59	2.40	2.74	3.54	0.90	2.64	0.16	-0.73	-0.07	1.33	-0.51	0.69	-0.86	0.48	-0.84	-0.48	0.51	-1.04	1.04	-0.00	0.11	0.29	-0.62	0.28	0.10	-0.17	0.53	-1.85	0.32	0
-1.81	-1.78	-0.05	-0.66	-0.05	-0.03	0.74	1.69	1.38	0.42	2.00	3.55	3.64	5.86	6.18	6.63	2.63	3.07	2.41	1.45	0.62	-0.98	0.13	0.78	-1.69	0.84	-2.26	1.39	2.21	-0.79	0.14	1.53	1.75	1.50	0.63	-0.37	-0.69	-0.19	0.64	0.88	0
-0.77	-0.41	2.11	0.42	3.46	4.00	4.12	3.41	3.41	5.23	3.78	2.50	1.93	0.35	-0.07	-2.77	1.10	1.33	-0.19	0.04	-0.55	-1.20	0.65	0.07	0.26	1.09	-0.83	1.09	0.60	-0.47	-0.85	-0.32	2.59	-0.44	-0.17	-0.05	0.50	-0.31	1.67	1.25	1
0.74	-0.67	2.46	0.16	5.02	3.83	6.53	5.92	4.29	3.75	0.35	1.13	1.98	-0.50	-0.35	-0.75	-0.57	-0.75	-0.65	0.76	0.36	-1.19	-0.26	-0.55	-1.46	-0.17	-0.67	1.10	0.57	2.42	0.96	0.41	0.47	-1.59	-0.62	-0.35	-1.86	1.81	0.33	-1.58	1
-0.15	2.00	-0.31	1.64	0.67	1.29	2.91	3.69	5.37	3.77	5.87	4.72	4.46	6.11	1.65	0.01	1.23	0.21	0.74	-0.30	-0.63	-0.70	-1.00	0.31	0.59	1.60	0.92	0.36	0.23	-0.16	-0.66	-1.06	-1.47	-0.57	-1.15	-1.17	-1.75	-1.38	-0.49	0.61	1
-2.75	0.87	1.42	1.73	2.65	4.19	5.01	5.20	3.94	3.73	0.44	2.06	-0.54	0.26	-0.53	2.62	-0.86	-0.17	-0.96	-2.30	-1.33	0.46	-1.28	0.58	0.97	1.23	0.53	-0.18	-1.00	0.18	-0.26	-1.85	0.38	0.84	1.27	-1.85	0.75	1.05	0.71	-0.54	1
-0.10	-0.28	-0.14	-1.58	-0.13	-0.38	-0.43	2.21	3.66	2.74	1.71	1.64	2.31	5.92	5.14	4.09	4.00	3.43	1.97	1.46	1.31	0.15	2.25	-0.65	0.12	-0.37	1.91	2.75	0.46	-0.57	-0.10	0.24	-1.62	1.42	0.09	1.53	0.59	-0.79	1.54	0.42	0
0.32	0.57	1.90	-0.43	0.58	2.51	2.32	3.63	2.20	4.65	5.06	3.33	2.36	3.52	3.45	-1.09	2.12	-0.99	0.49	-0.19	-1.25	0.58	1.22	-1.47	-1.48	-0.14	0.20	0.08	0.04	0.03	-0.28	-0.73	-1.01	-0.55	-0.03	-0.01	-0.40	-0.19	-0.28	0.58	1
-1.30	1.06	-1.23	-0.82	0.86	1.47	-0.29	2.72	1.59	2.81	1.96	1.61	3.05	4.11	4.78	3.40	4.76	3.08	2.98	0.53	1.20	-0.55	-0.94	0.66	-0.61	0.19	-0.66	-0.26	-0.89	-0.70	0.71	-0.18	0.09	0.11	0.00	-0.44	1.70	-0.26	2.29	0.37	0
0.24	-0.52	0.33	1.85	3.73	5.32	3.38	4.14	4.21	2.69	2.58	2.25	0.07	2.91	1.48	-0.30	-0.69	0.68	0.43	-0.49	0.62	-0.95	1.21	-1.55	0.38	0.34	1.00	0.76	0.60	-0.36	-2.00	0.22	-0.48	1.06	0.90	-1.95	-1.97	1.56	-1.64	-1.18	1
0.45	-1.41	0.54	-0.29	0.25	-0.47	0.97	1.90	2.86	3.30	3.36	2.92	1.76	4.42	3.87	1.01	2.23	2.40	0.94	1.12	-0.38	-0.26	-0.02	-0.50	0.42	-1.87	1.68	-0.91	-0.01	-0.34	-1.19	0.52	-0.33	-0.40	0.58	-2.02	0.87	1.09	0.97	-0.27	2
0.90	0.16	1.72	0.28	-1.01	1.66	-1.23	1.90	0.45	4.35	4.44	4.64	3.62	3.92	3.92	2.31	3.12	0.69	0.63	0.67	1.48	-0.33	2.57	-0.01	-0.13	0.31	-1.56	0.97	-0.47	-2.38	-0.06	1.68	1.46	-0.28	-0.07	-0.31	-0.29	1.63	-0.22	-0.70	2
1.24	0.11	1.27	0.07	1.55	3.87	2.38	5.91	5.09	4.83	3.43	2.78	0.78	1.11	0.30	1.46	-0.55	-0.61	1.04	0.60	0.85	1.67	-0.17	-0.17	1.43	-0.04	1.28	1.51	-2.14	0.65	-0.28	-0.98	0.08	0.76	0.34	-0.23	-1.49	0.92	1.45	0.78	1
-2.39	0.97	-0.49	0.51	2.77	3.64	2.92	5.77	5.07	3.85	4.43	1.82	0.02	0.92	0.97	1.19	-1.71	0.62	-0.22	-1.07	-0.11	-0.11	0.69	0.40	-0.74	0.25	-0.53	0.84	-0.52	-1.30	0.71	-1.29	-0.33	0.68	0.59	-0.87	-0.98	0.44	-0.91	-0.90	1
0.56	1.60	4.09	3.17	4.35	4.42	3.47	4.92	2.32	3.42	2.07	0.83	-0.31	0.66	-0.22	2.33	1.52	2.44	0.51	1.09	1.71	0.00	-1.54	-0.60	0.22	-0.29	-0.37	1.11	-1.49	1.24	-0.79	0.47	-2.31	1.51	-0.52	1.73	-1.12	1.04	0.46	-0.76	0
0.22	2.00	0.63	2.23	4.72	4.69	4.40	4.18	4.94	4.06	3.44	1.50	-1.55	-0.99	-0.80	0.43	1.14	0.84	0.04	-0.58	0.57	0.63	-0.74	0.40	0.00	-1.10	2.22	0.22	-1.87	-0.36	0.25	-1.53	-0.09	-1.19	-0.29	-0.38	-1.17	-0.33	1.63	0.69	1
-0.77	0.70	1.10	0.59	1.16	0.23	0.66	1.03	-0.72	2.73	0.64	4.10	2.69	4.30	8.51	3.24	3.16	1.88	2.76	1.81	0.36	-0.12	1.34	-2.33	-0.35	-0.59	1.18	-0.89	0.71	-1.18	1.09	0.19	0.44	1.45	-0.62	0.16	1.09	-0.67	-0.43	-2.01	0
0.09	0.13	0.72	2.80	1.92	2.81	2.65	3.49	0.47	1.39	1.12	1.65	0.59	2.49	2.36	2.72	1.48	2.07	0.75	-1.50	0.42	-1.55	1.21	0.96	-0.23	0.19	0.81	-0.53	-1.36	-1.97	-0.54	0.11	-0.42	-0.34	0.53	-0.36	1.61	0.64	-1.42	1.08	0
0.04	-1.14	-0.20	0.27	2.42	-0.71	1.44	1.87	4.24	6.81	5.76	5.05	4.81	3.65	3.45	1.47	-0.45	-0.14	-2.31	0.26	0.37	-0.13	0.99	-0.76	-1.67	-1.07	-0.77	-0.06	1.12	1.31	-1.09	-2.52	-1.09	-0.68	-0.13	1.56	-0.06	-0.16	1.02	0.74	2
-0.57	0.44	-0.05	1.64	-0.45	1.21	0.75	1.99	0.68	2.14	3.82	3.70	6.43	5.06	5.58	3.84	4.78	2.54	0.60	1.03	0.40	-0.83	-0.12	-1.25	0.25	-0.28	-0.02	0.21	-1.03	-0.97	0.27	-0.62	-0.47	-0.10	-0.77	0.60	-1.26	-0.66	0.21	1.11	0
0.18	-0.36	-0.03	3.37	3.76	2.92	5.90	5.10	4.20	3.86	4.53	1.57	-1.54	-0.29	-1.96	-0.80	-0.79	-1.23	-1.21	-1.12	0.30	0.62	1.42	-0.59	-0.34	0.81	-0.95	-1.56	0.51	-0.60	-0.72	-0.36	0.41	-1.01	2.46	2.00	-0.21	-0.53	0.71	0.54	1
0.17	-0.70	1.14	0.63	1.75	1.78	2.02	0.32	2.34	2.02	1.20	2.80	3.07	4.59	6.06	3.32	3.15	2.74	2.59	0.66	-0.41	-0.74	0.89	-0.32	-1.24	0.18	1.12	-1.72	1.16	-1.28	0.35	-0.36	0.88	0.83	0.45	-0.46	0.60	0.17	3.27	2.20	0
-1.17	-1.34	-1.84	0.36	0.88	0.02	1.09	-0.25	1.86	0.19	2.46	6.49	3.96	5.12	4.77	4.99	3.55	2.83	0.21	0.20	1.46	0.10	-0.48	0.49	1.14	-0.71	-0.13	-0.27	1.81	-0.96	0.31	0.26	-2.87	-1.60	-0.95	-1.12	-0.78	0.23	-1.48	-1.23	2
-0.43	-0.42	1.09	-0.51	1.33	1.42	3.18	1.53	1.99	1.91	1.85	2.42	3.06	4.95	4.77	4.36	4.46	3.39	-0.52	0.39	0.09	1.17	1.10	1.13	-0.78	-2.97	0.15	0.20	0.75	0.66	0.50	0.64	-1.04	0.30	0.96	0.77	-0.05	1.16	-0.66	0.38	0
0.06	-0.80	-2.62	0.61	0.29	0.20	-2.21	-0.15	0.77	1.94	2.78	2.86	4.28	4.51	7.23	5.11	2.14	1.40	1.81	2.32	0.12	-0.12	-1.11	0.01	0.86	-1.47	0.20	-0.18	0.48	0.95	1.36	0.48	-0.52	1.05	-0.71	0.81	-0.25	-0.53	-1.25	0.40	2
0.21	0.67	-0.97	-0.90	-0.10	0.61	2.49	2.64	2.48	2.78	4.90	4.53	4.54	3.64	3.95	3.19	1.07	0.34	0.11	1.94	-1.39	1.49	-0.24	0.12	-0.38	0.91	1.53	0.77	-1.52	-2.94	-0.99	-0.10	-0.02	-0.37	-0.24	1.02	-0.13	-0.53	0.14	1.12	2
0.40	0.87	0.57	-0.38	0.04	2.09	1.75	0.07	2.42	2.89	4.03	4.31	4.21	5.46	2.84	1.23	2.36	0.29	0.54	0.09	1.38	0.83	-0.45	0.45	2.00	0.95	0.74	2.10	-1.97	-0.98	0.65	1.16	1.68	-0.38	-0.47	0.42	-0.46	-2.36	-0.22	0.83	2
-0.63	-0.55	0.78	0.13	-0.89	0.53	2.96	1.65	2.47	1.29	3.35	3.31	3.64	2.62	5.19	2.92	1.99	1.15	3.18	1.15	0.65	0.22	-2.42	-0.13	1.44	0.87	-2.84	-0.54	0.21	-1.13	-0.27	-1.18	0.51	-2.12	1.28	0.73	2.48	-0.72	-0.69	0.36	2
0.70	0.56	1.36	0.49	1.19	-0.48	1.07	0.94	1.30	3.54	5.23	3.05	3.31	4.27	6.22	3.89	4.40	3.98	2.44	0.93	0.97	2.67	0.12	-0.18	0.37	-0.31	0.74	-1.12	-0.88	-1.15	0.37	-0.90	-0.04	0.30	-0.58	-1.14	-1.40	-0.52	0.28	-1.05	2
-1.04	0.93	-0.07	0.16	0.46	0.88	1.07	-0.92	1.02	0.43	3.47	1.20	3.48	3.66	4.33	6.10	2.15	2.57	1.33	1.92	-1.53	1.03	1.19	-1.38	-0.68	0.71	-0.71	-0.80	0.34	-1.16	0.18	-0.79	-0.92	0.17	0.02	0.42	0.38	0.76	0.51	-0.56	0
-0.41	1.36	1.12	2.25	5.51	5.63	6.25	3.42	2.91	3.88	1.61	1.70	2.37	-0.79	0.02	1.63	0.76	0.47	0.36	1.25	-0.48	1.76	-1.70	0.38	-0.32	-0.55	0.73	0.17	-0.52	-1.36	1.41	0.51	-0.17	-0.38	0.24	0.34	-0.37	-1.28	-0.56	1.01	1
0.52	0.11	-1.12	1.07	-0.15	-0.06	2.69	2.11	3.06	4.66	5.80	4.89	6.90	2.69	1.97	0.61	1.67	0.45	0.25	-0.12	-0.67	1.15	0.75	0.85	-0.31	1.09	-0.02	-0.18	1.10	-1.42	0.23	0.06	0.85	-0.53	1.80	1.29	2.03	-1.70	-0.95	1.06	2
-1.78	1.03	2.99	1.49	3.49	4.55	4.31	4.19	3.37	3.19	2.50	4.88	1.16	2.69	1.67	-0.86	-0.26	0.04	0.26	-0.69	-0.05	-0.11	0.04	-0.67	1.53	-0.82	-0.70	2.12	-0.62	-0.77	0.05	1.84	-0.83	-0.61	-0.72	-1.51	-0.48	-1.43	1.07	1.52	1
1.57	-0.80	1.48	2.81	3.02	3.71	5.52	3.60	3.48	3.26	5.47	1.28	0.67	0.15	1.78	-0.77	-0.88	-1.15	0.65	0.48	-1.58	-0.30	0.86	-0.93	-2.43	-1.55	1.07	-2.00	-1.00	0.19	1.43	-0.06	0.68	-0.86	-0.16	-0.06	-0.09	0.22	0.56	-0.04	1
-0.02	-0.86	-1.63	0.83	0.09	0.57	0.27	0.39	0.55	2.61	3.44	2.05	3.14	4.15	5.49	5.25	1.70	0.79	1.01	0.33	-0.21	-0.03	2.64	0.13	-0.96	-0.78	1.10	-0.14	0.39	1.09	1.38	-0.26	1.92	-0.05	0.09	-1.20	-0.07	2.65	-0.13	0.66	2
-0.38	-1.25	0.48	2.36	3.04	3.55	2.85	4.81	5.45	2.96	3.69	3.30	1.10	0.54	0.64	0.86	-0.64	-0.53	1.53	-0.21	0.34	-3.06	-0.28	-0.35	-0.43	-0.15	0.10	0.36	-0.02	-1.56	0.02	0.08	-0.25	-0.46	-0.26	-0.33	-0.34	0.64	-2.91	0.75	1
-0.74	-1.04	-0.96	1.88	2.10	3.42	3.21	2.04	2.25	1.36	0.88	2.43	4.60	4.34	5.81	3.51	2.96	-0.88	1.10	0.14	-1.44	0.40	0.61	0.39	1.00	-0.67	-0.41	0.72	0.16	1.26	1.96	0.26	0.09	1.04	-1.46	0.42	0.15	-1.20	0.75	-0.69	0
0.58	1.74	0.91	2.97	2.82	4.76	4.45	5.26	1.21	3.46	1.02	1.81	1.74	2.24	0.35	-0.40	1.53	0.07	0.49	0.82	-0.18	0.41	-1.44	-0.02	1.47	0.26	0.61	1.07	0.89	-0.85	0.28	0.15	-0.87	-0.85	-0.02	1.68	0.30	-2.13	-0.68	-0.95	0
0.06	-0.43	0.97	0.58	0.49	3.39	1.85	1.69	1.51	1.59	2.65	2.92	2.48	1.26	3.97	4.46	1.63	0.67	1.01	2.34	-1.19	0.13	-1.71	0.84	0.14	-0.19	-0.45	1.16	0.04	-1.15	0.98	0.81	-0.83	-0.28	0.07	-1.06	-0.21	0.11	2.79	-0.13	0
-1.88	2.00	-0.83	-0.23	0.08	-0.87	0.14	0.95	0.20	2.26	2.71	1.44	3.40	5.42	5.69	3.71	4.13	1.71	1.83	1.07	-1.63	1.63	-0.16	-1.85	0.34	-1.79	-0.02	0.16	1.47	-0.61	0.56	-0.85	0.04	-0.97	-0.20	-0.44	0.46	-0.07	-1.65	-0.42	2
-0.56	0.39	-0.82	1.35	0.32	2.37	0.71	1.66	1.73	0.74	2.10	3.03	2.19	3.54	3.02	2.30	4.64	2.67	2.02	-1.35	0.88	-1.15	-0.75	0.75	0.26	-0.15	-0.65	-0.77	-0.47	0.37	0.80	-1.11	0.41	0.31	0.23	1.55	1.07	0.31	0.33	0.72	0
-0.42	-0.10	0.71	-0.10	0.19	0.20	3.55	2.59	5.68	5.09	6.00	3.78	2.05	1.93	2.51	3.00	-0.50	1.03	1.41	-0.39	-1.06	0.03	1.55	-0.96	-0.23	-0.02	0.33	-0.43	-0.35	0.09	-0.32	-0.69	0.20	0.73	0.90	0.64	-0.18	-1.39	-0.58	0.08	1
1.51	1.04	-0.32	0.31	1.49	-0.61	1.03	1.68	1.20	1.88	5.65	3.83	5.53	3.02	4.62	3.33	1.17	1.52	0.23	1.53	1.25	-1.62	-0.26	-0.64	0.97	1.59	-0.63	-1.28	1.52	-0.74	-1.10	-1.04	1.03	1.64	0.84	0.61	0.10	-0.50	-0.32	-0.29	2
0.35	1.45	0.24	1.91	1.86	3.68	2.22	3.81	3.08	4.43	4.79	4.69	2.93	2.99	1.34	-1.16	-1.19	-0.63	0.16	0.86	-0.63	-0.21	0.95	-0.92	-0.76	-0.36	0.13	0.85	-0.69	0.30	-1.20	-1.87	-0.60	-1.14	-1.27	1.31	-1.84	-1.20	1.82	1.90	1
-0.63	1.11	2.17	2.20	2.29	6.91	5.30	5.31	1.97	4.29	3.26	2.66	2.40	1.42	0.88	0.71	-0.90	-0.84	0.01	-0.02	-0.09	-1.17	-0.29	-0.76	0.14	1.36	-2.00	-1.46	-0.33	0.49	-1.38	-1.47	1.01	-1.62	-0.14	1.21	1.04	0.07	-1.76	0.40	1
0.66	0.33	2.19	2.13	3.43	4.60	6.06	5.18	3.87	2.83	3.79	3.10	1.22	-0.85	0.76	0.47	-0.05	1.02	1.82	1.11	0.68	0.03	2.44	0.88	1.48	-1.68	-0.95	-1.80	-0.95	1.10	-0.54	0.80	-1.46	-0.49	-0.28	-0.16	0.90	0.03	-1.07	-0.77	1
-0.45	-0.20	0.27	2.13	2.38	0.51	3.58	5.04	4.31	3.35	2.97	2.48	1.63	2.04	-0.38	-0.49	-1.09	0.08	0.41	-0.71	0.96	0.26	0.27	-0.57	-0.28	-1.98	0.35	-0.48	0.11	-0.67	0.27	-0.76	0.59	-0.70	-0.20	1.00	0.76	0.20	-0.33	-0.14	1
-0.97	0.16	0.87	0.82	3.22	4.41	4.96	3.07	4.42	2.63	5.39	1.89	1.63	1.22	-0.82	-0.41	0.43	-0.31	0.59	0.79	0.30	0.93	0.98	0.37	-1.09	-0.40	0.70	1.40	-1.33	0.63	1.97	-1.97	1.20	0.59	-0.40	-0.90	-1.08	-0.65	0.67	0.14	1
-0.52	-0.59	0.47	0.44	0.04	2.44	2.96	3.71	3.94	2.79	4.70	2.97	1.41	2.30	1.24	0.55	0.42	-0.72	0.88	1.37	-0.22	0.30	1.51	-1.34	-1.08	-1.89	0.03	-2.56	-1.03	1.68	-0.45	-0.27	-0.13	1.02	-1.16	-0.09	0.75	-0.06	1.81	0.10	1
2.11	0.49	1.13	4.58	4.47	4.31	5.08	3.84	5.58	2.32	2.02	0.78	1.18	1.00	2.50	-0.33	1.88	0.38	0.29	0.30	-0.24	1.44	-0.96	-0.03	-1.40	0.87	0.93	0.04	-0.90	-0.96	0.86	1.33	1.55	-0.11	-1.64	0.32	-0.58	0.71	-0.01	-0.38	0
-0.29	1.02	-1.10	-3.27	-1.45	-0.22	1.09	1.80	2.50	5.25	3.36	3.37	4.31	3.86	5.30	3.47	2.80	1.80	-0.31	-0.06	0.24	0.08	0.18	0.50	0.52	-1.10	-0.71	0.50	0.16	2.24	-0.28	-0.77	0.63	0.20	-0.50	-0.18	0.40	-0.37	-1.20	2.41	2
0.56	0.11	0.56	0.46	3.24	5.49	6.56	4.29	3.49	2.41	2.60	2.84	0.31	1.26	1.78	2.18	0.22	2.22	1.59	-0.22	-1.52	-0.50	-1.53	0.62	0.01	-1.11	2.59	-0.11	0.58	1.84	1.23	0.34	0.41	0.50	1.29	-0.74	-0.51	-0.79	0.65	-0.13	0
0.37	-0.36	1.07	2.15	-0.31	-1.03	1.92	-0.77	2.75	0.05	1.82	1.92	3.31	2.80	4.84	4.87	4.17	3.53	1.76	0.67	0.31	-0.50	1.54	1.39	1.18	-0.33	-0.12	0.45	0.46	-1.29	-0.44	0.12	1.50	1.37	1.89	0.25	-0.12	0.96	0.55	0.04	2
-0.88	0.13	-1.26	-1.34	0.39	1.32	1.86	3.07	2.38	4.88	5.46	3.64	4.88	4.23	1.58	0.62	0.01	-0.73	-0.61	0.58	1.00	0.69	0.66	0.66	0.08	0.08	1.23	-0.53	1.65	-1.00	0.45	0.83	0.08	-1.67	-0.08	1.03	1.48	2.36	-0.35	0.05	2
1.28	0.61	3.42	3.85	4.50	3.69	4.97	5.09	3.46	2.84	2.97	-1.54	2.52	0.64	1.63	1.09	2.68	-0.18	1.01	-1.24	-0.11	1.25	0.08	0.70	-0.43	1.82	0.56	-0.33	0.90	1.62	1.78	0.93	1.24	-0.06	-0.77	-0.25	-0.51	-0.34	-1.40	1.06	0
-0.12	1.86	1.77	4.21	3.61	2.95	5.34	3.52	3.84	1.53	1.13	0.99	0.49	-1.67	0.90	-0.99	0.02	-0.17	0.17	-1.12	-1.08	0.59	-0.10	-0.76	0.11	-1.29	2.38	1.38	1.94	-0.30	0.85	0.77	2.69	2.06	-0.33	-1.45	-0.19	-2.51	0.33	-0.09	1
0.29	0.26	2.58	1.62	2.19	4.59	5.76	4.93	4.16	3.11	2.01	0.89	2.27	1.59	1.53	-0.16	1.24	-1.02	-0.56	-1.23	0.41	0.25	0.88	0.60	-0.26	0.61	-0.26	0.53	0.18	-0.02	-0.69	-0.11	1.03	-0.27	-0.98	-0.87	-0.49	0.45	1.36	-1.02	1
0.24	-0.48	2.16	2.71	4.48	4.40	6.10	5.01	4.13	2.74	2.71	0.66	0.17	0.74	-0.35	1.32	0.12	-0.04	0.24	-0.18	-0.26	0.57	-0.39	0.23	-1.59	-0.85	0.05	1.13	0.29	-0.64	-2.17	-1.21	-0.52	-1.06	-1.00	0.31	-0.11	-1.32	-1.33	0.76	1
0.67	1.11	0.29	1.58	2.68	0.55	0.94	1.80	3.30	1.56	1.72	1.82	2.44	1.70	0.56	2.59	2.97	1.59	2.20	1.22	-0.62	-0.10	-1.50	-0.71	1.88	-0.20	0.12	-0.10	0.57	-0.35	-1.02	-0.88	-0.56	0.48	0.72	0.37	-0.15	-1.60	-1.36	-0.43	0
0.43	-0.57	0.12	-1.19	0.87	-0.27	-1.15	-0.33	-1.57	1.25	1.81	3.37	3.84	4.63	6.80	3.80	3.86	3.33	1.48	2.50	1.96	0.38	-0.47	-0.36	0.20	0.94	-0.47	0.77	-0.56	0.73	-3.02	1.08	-0.27	0.73	-0.89	0.56	2.29	-0.30	-0.15	1.32	2
0.37	0.46	0.56	0.95	-0.37	-0.10	1.79	0.86	1.11	2.01	2.94	3.40	4.32	4.07	5.11	4.00	2.69	2.25	1.71	-1.05	0.45	0.32	-0.51	3.33	-0.25	-1.14	0.72	0.47	-1.70	-0.75	0.17	-0.01	0.98	0.33	0.61	-1.24	-0.34	0.86	0.18	-0.05	2
0.06	-0.14	-0.04	-0.17	-1.01	0.33	0.74	1.64	4.15	2.35	5.66	5.44	6.13	3.63	4.12	4.28	2.65	1.58	-0.15	-1.60	-2.44	-0.70	1.55	0.02	0.03	-2.91	0.56	0.51	1.29	0.30	-0.56	2.18	0.81	-1.88	-0.04	-0.17	-1.05	0.45	-0.28	0.39	2
1.30	-1.11	1.31	1.40	2.50	3.14	3.57	3.13	3.51	3.37	3.42	2.03	-0.53	3.31	1.98	-0.02	-1.01	-1.42	-0.64	-0.55	-0.03	0.58	-1.23	-0.36	-0.35	0.34	-1.47	-1.83	-0.61	-0.91	-1.10	1.50	-1.19	-1.00	-0.30	-2.73	-0.32	0.19	-0.54	-0.84	1
0.60	0.10	2.76	1.06	2.76	3.26	4.80	3.44	4.42	3.80	1.56	-0.19	1.27	0.22	3.34	-0.92	-0.72	0.60	0.06	-0.11	-0.53	-0.32	-0.57	1.06	-2.25	-1.16	-0.27	-0.04	0.52	0.33	-1.20	0.63	-0.14	-0.15	0.35	-1.19	-1.35	0.88	0.12	0.07	0
-0.67	-0.34	1.17	3.39	3.69	5.68	6.61	4.88	3.78	4.00	4.31	0.01	-1.30	1.05	-0.69	0.57	0.17	-1.79	-1.18	-0.57	-0.19	-0.74	0.06	0.52	0.55	0.83	0.84	-0.93	1.26	-1.21	-1.06	0.07	0.35	-0.84	0.09	-0.92	-0.76	0.67	-2.15	-2.73	0
-0.27	0.22	2.31	2.56	3.97	4.45	4.90	5.45	3.50	3.66	1.93	0.55	0.04	-0.95	-1.19	1.79	-0.37	1.32	1.11	0.20	-0.88	-0.04	0.97	-0.15	1.09	-0.36	-0.53	-0.84	-1.04	-1.29	-0.53	-2.39	0.34	-0.82	0.39	0.60	1.21	-1.57	-0.53	-1.08	1
-0.18	0.94	0.62	2.18	2.64	2.77	3.69	3.83	4.87	2.47	4.11	1.44	1.73	1.34	-0.42	0.33	-0.32	-0.14	0.89	0.72	-0.98	1.16	1.46	0.86	-0.33	1.54	-0.11	-1.08	-1.39	-1.42	-0.21	-1.06	0.42	-1.38	-0.33	-0.52	-2.15	0.89	-0.81	0.48	1
-1.31	0.21	0.92	0.02	2.32	1.39	2.23	3.07	1.03	0.37	2.68	1.83	1.84	2.44	1.95	3.25	2.02	1.24	2.99	-0.45	-0.18	1.39	-0.43	1.23	-0.38	-2.27	-0.07	-0.13	0.94	-0.89	-1.19	0.63	0.94	0.29	1.02	-0.77	-0.25	-0.06	0.43	0.15	0
-1.65	0.94	0.58	0.97	4.71	3.06	6.25	6.01	3.16	1.43	2.36	2.27	-0.07	-0.21	0.71	0.17	-0.17	-1.31	0.75	0.87	-0.69	2.18	1.33	-0.69	-0.78	-0.87	0.26	0.56	0.07	0.46	-1.00	1.13	-1.39	1.25	-0.53	-0.80	-1.37	0.65	1.44	0.50	1
0.57	-0.08	0.18	0.51	3.52	-0.90	2.70	0.04	0.94	2.17	2.84	2.59	3.15	1.93	4.01	5.07	1.40	1.80	-0.61	0.04	-1.55	-0.47	0.48	0.86	-1.03	1.29	1.77	0.78	-0.60	-0.58	-0.89	-0.68	0.16	-0.27	0.55	1.46	-1.03	-0.56	-0.83	0.54	0
-0.03	-0.86	1.53	2.21	2.92	4.10	4.06	4.21	4.20	0.45	2.47	3.23	-1.00	-0.44	2.57	0.48	1.01	-1.42	-0.72	-0.89	1.47	1.09	-1.09	0.63	1.56	1.30	0.59	0.82	-0.40	-0.17	1.07	-0.31	-0.52	1.07	1.07	-0.46	1.09	-0.35	0.47	-0.00	0
-0.44	1.51	1.28	1.90	3.00	1.95	4.63	4.84	4.44	3.71	2.92	1.57	1.78	2.22	-0.20	-0.17	0.34	-0.27	3.40	0.93	-0.58	-2.68	0.83	-1.17	-0.87	0.63	0.42	-1.62	1.22	-0.30	-0.44	0.41	-0.46	-1.22	0.78	1.46	-0.85	-0.59	1.07	0.53	1
0.66	-0.19	0.01	1.44	4.98	5.30	5.19	2.46	2.06	2.08	2.86	1.49	1.62	1.44	1.50	1.48	-1.55	1.61	0.66	0.27	-1.42	-0.94	-0.69	0.08	1.42	2.24	-1.23	0.81	1.49	-0.97	-1.08	-0.47	-1.29	0.57	0.18	1.99	0.68	0.65	-0.47	2.22	1
-1.33	1.34	-0.12	-1.18	0.45	1.56	2.30	3.05	3.34	4.53	5.18	4.81	3.23	3.64	2.27	1.87	1.75	-0.39	0.08	-1.09	-0.43	-0.43	-0.03	-0.02	0.07	-0.04	-0.75	0.87	0.81	-0.08	-0.13	-0.71	-0.25	0.07	0.11	-0.19	-2.34	-1.13	1.01	-0.59	2
-0.44	-0.91	-0.20	2.68	1.81	0.86	5.33	4.57	4.37	3.37	2.07	2.10	2.88	1.28	1.67	-0.87	-0.19	0.09	0.83	-0.23	-1.97	-0.47	0.52	0.78	-1.20	-0.49	0.61	2.01	1.03	-0.36	0.41	0.43	0.02	-1.29	0.94	0.95	-2.47	0.12	1.29	0.90	1
-1.35	0.37	0.55	0.22	-0.34	-1.90	2.44	-1.02	1.63	2.33	2.61	5.71	3.94	5.27	5.58	4.34	5.50	1.95	1.09	2.71	-0.35	-1.37	-0.41	0.42	-0.76	0.69	1.35	0.37	0.53	1.17	-0.23	0.77	0.83	2.12	-0.63	-1.20	-0.39	0.98	0.07	-1.18	2
-1.10	-0.32	-0.16	-0.81	-0.62	0.41	1.97	1.58	1.36	2.60	5.99	2.38	4.94	3.26	5.87	1.89	1.95	2.98	2.76	0.89	-0.12	0.85	0.43	1.42	1.37	-1.46	-1.26	1.17	0.50	0.11	1.73	-1.13	0.53	1.27	0.68	-0.79	0.28	-0.18	0.16	0.83	2
-0.75	-0.08	2.18	2.11	3.36	4.54	4.28	4.40	2.76	1.26	3.22	1.74	0.94	0.67	2.57	1.47	-0.02	0.13	1.71	-0.47	-0.49	0.98	0.21	1.03	-0.75	-0.94	-0.08	0.28	0.88	0.48	1.36	2.10	-1.50	0.73	1.27	0.19	-1.14	-1.56	-0.55	-0.65	0
-0.50	0.45	-1.60	2.33	-0.61	1.20	0.34	1.45	4.12	4.32	5.01	2.58	3.19	4.06	3.59	0.06	-0.03	2.19	-0.84	0.28	-0.60	0.28	1.34	-1.77	-1.84	-0.98	-0.91	0.37	1.93	0.45	-0.35	-0.00	1.04	0.37	-1.31	0.10	-1.09	-0.27	-0.23	-0.59	2
-1.23	-0.00	1.70	1.56	1.76	0.78	3.97	1.79	0.93	1.56	1.64	1.68	2.17	3.50	3.00	3.53	3.22	0.14	1.39	-0.49	0.76	-0.44	1.98	-1.26	-0.72	0.68	-2.48	0.12	0.43	-1.58	-0.34	0.95	-0.78	-0.01	1.63	0.31	-0.50	-0.00	-0.20	-0.14	0
-1.18	1.42	1.49	1.40	1.24	5.43	2.42	1.52	3.81	3.62	2.21	0.32	0.57	3.89	1.51	2.08	0.68	0.77	-0.54	1.01	-0.01	0.23	0.37	-0.68	-0.31	0.14	-0.80	-0.22	2.29	-0.00	0.97	-1.79	-2.44	1.18	-1.35	0.35	0.37	-0.87	-0.33	0.00	0
1.34	1.51	2.56	4.48	2.85	5.25	5.76	1.52	3.42	4.25	0.96	1.05	0.22	-0.45	1.39	1.52	0.07	0.42	2.22	0.57	1.25	1.08	0.42	0.53	0.21	-0.63	1.22	-0.01	-1.78	0.42	0.71	1.65	0.18	-0.03	-0.39	0.54	0.71	-0.58	1.84	0.05	0
1.07	-1.30	-1.32	-1.06	-1.55	1.96	1.35	1.15	0.51	4.56	4.91	3.65	3.99	4.70	4.36	1.92	2.00	1.22	0.34	-0.01	-1.27	0.92	-0.20	-1.48	1.42	0.45	0.33	0.56	0.52	1.47	1.08	1.00	2.15	0.12	-0.43	-1.02	0.09	0.43	-1.37	2.60	2
-0.71	0.16	-0.25	1.04	0.30	3.15	4.07	3.45	4.54	4.82	4.97	4.94	4.18	2.07	1.42	0.89	0.41	0.23	-0.27	1.13	-0.79	0.33	-1.51	0.01	-1.25	0.32	0.21	-1.69	0.80	-2.24	0.12	-2.23	0.37	-1.10	-0.42	-0.63	-1.08	-0.47	0.33	0.80	1
0.48	-1.06	-0.10	-0.39	-0.85	-0.98	1.16	2.93	0.24	2.01	4.41	3.96	4.04	3.97	2.77	0.97	0.40	1.39	2.44	1.94	1.44	2.22	2.97	0.86	0.22	0.74	1.32	0.84	0.24	-0.18	-0.46	-0.72	-0.77	-0.43	0.43	1.40	-0.16	-1.05	0.79	1.58	2
-1.92	0.23	0.28	2.19	4.13	4.19	4.02	5.38	3.05	3.82	3.67	1.68	0.07	1.68	-0.69	0.19	0.67	2.00	-1.25	-0.34	0.18	-1.05	0.67	-0.40	-2.04	-0.64	0.13	0.62	0.72	1.09	0.03	-1.38	-2.09	-0.57	-0.46	-1.21	0.71	0.55	0.34	-0.26	1
0.04	0.79	0.72	-0.32	0.90	2.37	1.96	1.33	3.74	3.26	5.43	4.68	1.22	2.97	1.86	1.02	-0.31	0.76	-1.80	0.13	0.06	0.68	-0.77	1.34	-1.24	-0.56	-0.10	-1.47	0.23	-0.30	-0.30	-1.14	0.43	-1.39	-1.68	-0.44	-1.43	0.95	-1.02	0.13	1
-0.24	-1.43	1.45	0.90	4.09	1.43	1.88	2.40	1.65	2.15	1.69	1.99	0.35	1.99	1.26	3.27	3.15	0.26	-1.40	0.66	1.81	0.21	-0.51	-0.27	0.85	-0.02	-1.17	-0.26	0.41	0.16	0.38	-2.37	-0.76	0.26	0.75	0.90	-0.04	-1.41	0.23	0.58	0
1.33	0.94	0.67	2.59	2.04	3.59	5.18	4.87	4.94	3.78	3.77	1.76	1.05	0.60	-0.77	0.32	0.55	0.35	0.58	1.47	-1.63	-1.05	1.23	-0.34	1.37	-0.65	0.00	-0.23	1.17	-0.10	-0.43	-0.27	0.37	-1.08	-0.21	0.56	-1.02	-1.12	-0.81	-0.15	1
0.15	1.57	3.41	1.85	0.64	2.46	3.31	5.03	4.70	5.33	6.07	4.25	3.71	2.89	1.88	0.71	-1.18	-1.00	0.21	-0.44	-0.18	-0.98	-0.77	0.09	-1.57	1.25	-0.37	0.16	1.21	-0.10	-1.87	0.81	0.28	1.83	-1.40	-1.54	0.19	2.16	-0.26	0.53	1
1.37	-0.26	-0.05	0.58	-1.06	1.26	0.48	3.37	2.61	3.71	4.30	3.99	3.27	2.06	0.02	0.56	-0.22	-0.60	0.36	-0.60	-1.06	1.44	0.37	-1.54	-2.48	0.41	1.38	0.20	0.90	-2.18	0.01	-0.66	0.65	0.66	0.23	0.53	-0.75	-1.40	-0.91	2.88	1
0.35	1.92	1.10	-1.46	0.63	1.04	1.90	2.14	3.89	4.58	5.07	4.64	4.96	2.81	2.38	1.55	-0.01	0.00	0.64	1.07	1.36	0.06	0.66	0.70	-0.26	0.49	1.56	0.94	-0.09	-0.68	0.53	1.74	-0.81	0.93	-0.14	-1.86	0.23	-0.60	-1.37	-0.59	2
1.90	-0.57	0.07	-1.94	1.58	1.81	-0.13	2.80	4.75	3.67	6.43	5.59	1.66	4.26	1.43	1.91	1.48	0.59	1.66	0.60	0.78	1.66	0.94	-0.97	0.94	0.81	-1.03	0.22	0.84	-0.17	-1.21	0.37	0.45	-0.25	-1.18	0.33	0.16	0.50	-0.30	0.76	2
0.21	0.85	1.27	0.87	1.87	2.33	3.28	3.73	4.75	4.75	2.84	2.31	1.25	1.52	1.28	0.16	-1.28	0.37	0.08	-0.04	-1.04	-1.31	0.80	0.01	-0.50	-1.24	-1.69	-0.83	1.19	-0.38	0.07	1.64	0.34	0.18	0.64	0.79	-0.70	-0.09	0.56	0.55	1
0.74	0.33	-1.20	0.51	-0.53	1.19	-0.15	1.05	1.09	3.89	3.75	5.33	4.04	4.23	3.13	5.01	1.01	1.52	1.52	-0.30	-0.95	0.19	-0.34	-0.01	-1.12	0.42	-1.44	-1.50	-1.11	0.07	-1.04	0.24	-1.01	-0.69	-0.98	1.14	-1.65	-0.44	-1.40	1.03	2
-1.60	0.40	-0.71	0.23	1.15	-0.16	-1.03	-0.31	2.66	1.34	3.70	3.71	4.84	3.84	5.03	4.05	3.20	3.66	1.29	2.47	0.09	-0.03	0.74	-1.50	-1.69	0.75	-0.81	0.07	2.16	-0.48	-1.34	-0.06	1.52	1.53	-0.28	0.32	-0.56	-1.19	-0.74	2.01	2
-1.08	1.55	0.39	2.61	2.41	4.39	5.62	3.86	3.03	1.73	1.05	2.48	-0.70	1.54	1.86	0.06	-0.13	-1.00	0.34	1.00	0.30	3.52	0.40	1.34	1.16	-0.38	1.08	0.37	1.35	1.31	-0.67	0.24	0.81	-0.16	-0.29	-0.66	-1.92	-1.29	-0.29	-0.83	0
-0.63	1.46	0.79	0.22	-0.22	0.79	2.65	2.18	2.34	2.79	3.42	2.99	4.12	5.39	3.24	4.29	2.45	1.26	2.67	1.26	-2.70	1.01	0.03	1.63	-0.05	-1.49	-0.82	0.93	0.97	-1.02	0.13	1.31	-0.04	-0.39	-0.66	-0.04	-0.28	-0.78	-0.34	-0.99	2
1.31	1.32	0.15	3.03	2.04	3.42	4.28	4.42	5.13	4.59	3.00	2.77	3.24	0.98	0.35	2.78	-0.22	-0.50	0.40	-1.30	-0.26	0.42	-0.22	0.40	-1.36	-0.27	1.08	-0.45	1.24	-0.41	0.19	2.23	1.54	0.03	0.86	-0.23	-0.84	-0.82	-1.24	-1.31	1
1.15	0.68	1.22	2.29	0.41	4.59	4.24	4.33	3.70	4.06	3.04	2.66	2.21	1.95	2.26	0.50	0.37	0.59	-0.73	-0.32	1.28	-0.71	-1.22	-0.67	-2.71	0.04	1.50	0.43	0.25	0.66	0.10	0.35	0.99	-0.51	-0.04	-0.57	-2.45	0.12	-0.01	0.83	1
0.77	1.57	1.77	2.26	3.07	4.41	6.33	4.50	3.27	3.44	1.61	0.74	0.25	-0.06	-0.04	1.26	1.05	-0.54	0.15	-0.90	0.38	0.28	0.17	0.75	0.59	-1.06	-0.06	1.08	-0.35	-1.02	0.47	-0.47	0.21	0.79	0.48	-1.06	-0.02	-0.40	0.38	-0.15	0
1.09	0.09	0.45	0.45	1.86	1.35	2.66	3.55	4.18	5.45	6.07	5.26	3.03	2.10	2.24	2.56	-1.40	-1.61	0.15	1.70	1.07	-1.83	0.85	-1.80	-0.32	-1.00	-0.61	0.18	-0.22	-0.85	-2.55	-0.06	0.34	0.71	-0.20	-0.45	-0.67	-1.68	0.02	-0.61	1
-0.75	-0.77	0.94	0.44	0.88	3.75	3.04	3.03	0.61	2.61	0.58	1.84	1.33	2.74	2.33	2.97	1.39	-0.01	-1.12	1.02	-0.78	1.10	-1.07	-0.13	0.18	-0.97	-1.78	-1.17	-1.79	0.22	-0.27	0.64	-0.77	0.52	-0.26	1.02	1.48	-1.57	1.08	-0.88	0
-0.24	0.19	0.99	1.40	1.21	2.63	3.12	2.69	3.13	4.54	3.56	3.11	2.30	2.23	0.72	0.07	-0.79	1.36	0.61	-0.18	0.45	-0.64	1.03	0.56	0.30	1.37	1.88	-0.33	-0.62	-0.75	-1.19	2.88	-0.14	0.01	-0.14	0.42	0.75	-0.80	0.50	-0.90	1
-0.40	-1.37	1.22	-1.95	0.92	-0.29	-0.79	0.66	0.63	3.08	1.23	2.59	4.54	5.19	5.74	6.23	2.40	3.64	2.83	0.98	0.16	0.89	-1.25	-0.26	-1.24	0.23	0.47	-0.04	1.28	-0.93	0.49	-0.37	0.60	-0.81	-0.48	0.92	0.03	-1.12	1.56	0.48	2
0.63	-1.78	-0.15	-0.45	0.79	0.47	2.03	0.77	4.45	1.72	6.96	4.81	3.64	3.25	2.73	2.02	1.91	-0.17	-0.94	2.49	-0.94	-2.72	-0.24	-0.25	1.19	2.03	0.04	0.17	1.18	0.08	-1.16	1.57	0.41	0.02	1.17	-0.11	0.36	-0.11	0.28	0.60	2
0.63	-1.19	0.87	-0.19	0.40	1.02	1.99	2.52	6.60	5.67	5.88	3.86	4.23	1.65	1.59	2.56	1.73	-0.80	3.26	0.68	0.29	0.19	-0.62	-0.68	-0.31	0.02	-0.77	-0.89	-1.24	-1.14	0.14	0.32	-0.76	-0.96	0.45	0.50	-1.39	1.68	-0.57	-1.59	1
-1.70	-0.47	-1.14	-0.00	-0.25	1.03	0.90	1.40	1.80	2.20	3.64	3.20	3.96	4.30	5.33	3.24	2.41	3.22	1.42	0.57	-1.23	0.69	-0.26	-0.47	-0.44	-0.92	-2.20	0.65	0.16	-0.96	-0.73	0.18	-0.33	-0.43	0.99	-0.29	-0.83	-0.03	1.93	-1.58	2
-0.29	1.64	0.22	0.52	-0.34	1.42	2.48	3.88	4.44	3.70	4.78	5.25	4.42	4.99	3.98	1.15	0.91	0.94	-1.41	0.07	0.37	-0.33	-1.05	1.28	1.13	-0.43	-2.13	0.61	1.04	0.50	1.23	0.57	2.14	0.48	-0.16	0.74	-0.78	1.24	-0.31	0.22	2
-0.44	1.50	0.15	3.25	4.66	4.55	6.08	3.89	3.39	1.64	1.99	1.36	0.13	0.21	-2.09	-0.23	-1.28	0.30	-1.10	0.52	-2.49	0.89	-0.24	-1.05	2.54	-0.38	-1.57	1.25	-1.28	1.46	-0.02	-1.57	-0.74	-0.03	-1.17	2.12	1.95	0.48	0.02	0.45	0
0.08	0.88	1.68	5.66	4.51	2.87	6.10	5.04	5.65	3.30	3.11	1.81	-0.00	0.20	-0.08	1.05	0.06	-0.34	0.47	1.26	-0.98	1.32	1.00	1.32	-0.27	-0.92	1.09	-0.75	-0.72	0.09	-0.38	1.23	-0.62	0.03	-0.84	-0.19	-1.32	0.46	0.43	-1.34	1
-0.54	-0.63	-0.44	-2.04	1.56	1.23	1.94	1.42	2.20	4.87	5.98	2.92	4.39	2.56	1.17	2.75	0.68	0.21	-0.89	1.00	-1.55	0.35	0.06	-0.22	0.45	0.63	0.27	1.03	0.34	0.53	0.37	1.03	-0.42	0.87	-1.45	-1.71	0.01	-0.09	0.98	0.84	2
0.12	1.26	1.77	1.43	4.43	3.22	5.02	7.02	1.62	4.41	3.97	1.44	2.41	1.18	-1.38	0.59	-0.41	-0.35	0.59	0.73	0.73	0.67	1.37	1.06	1.61	-0.73	1.05	0.80	-1.03	-1.13	-0.66	1.16	-0.76	-0.23	-1.77	-0.10	-0.38	0.73	-0.20	-0.58	1
-0.87	0.97	0.60	-0.94	-0.14	0.79	1.40	3.04	1.38	2.00	5.65	2.67	5.96	4.73	4.96	2.27	2.73	1.27	2.16	1.20	-2.75	-0.71	-0.69	1.04	0.81	-0.47	1.08	0.27	0.06	1.15	-1.81	-1.68	-1.25	0.96	-0.07	2.04	-0.64	0.45	-0.36	0.63	2
0.87	0.07	0.53	2.01	3.92	3.90	6.07	3.87	2.44	2.15	1.87	2.19	0.46	1.42	3.05	-0.42	0.57	0.59	3.38	1.07	-1.78	0.51	-0.64	0.63	0.25	-1.08	-0.64	1.32	-1.04	-1.25	-0.19	-0.68	0.70	0.07	-0.26	-0.03	2.51	0.63	0.34	-1.02	0
0.64	0.61	0.37	-0.32	-0.19	-1.17	-0.10	1.09	0.30	1.06	2.66	3.25	3.97	4.97	6.82	5.35	2.48	3.57	2.10	1.15	1.95	0.11	-0.43	0.83	-0.59	-0.71	-1.11	0.62	-0.73	0.47	-0.12	0.78	-1.04	-0.97	-0.25	-0.84	-0.03	1.64	-1.16	-0.63	0
0.17	1.08	0.64	-0.51	-1.73	0.57	2.28	3.07	4.49	5.07	5.57	3.83	4.50	3.84	1.53	1.33	1.49	-0.91	-0.88	2.27	-0.26	-1.05	2.04	-0.47	-0.36	-0.34	-0.22	0.89	-0.47	0.37	-1.32	0.81	-0.25	0.81	1.72	-0.49	-0.71	0.32	1.13	-0.36	1
1.71	1.72	1.93	0.86	2.65	5.34	4.94	6.35	5.13	4.68	3.54	2.14	0.82	-0.59	0.81	0.49	0.85	0.33	-0.01	1.50	-0.24	0.77	0.53	0.12	-0.13	-1.09	0.61	0.59	-0.85	0.21	-1.91	0.24	-1.07	1.17	-1.23	-0.02	-1.29	-1.29	0.49	3.14	1
1.02	0.71	0.19	0.82	1.71	3.48	4.36	3.79	4.00	1.09	5.05	3.99	1.86	0.72	0.47	1.06	0.68	-0.00	0.59	-1.60	-2.78	-0.02	-0.64	0.06	-1.52	0.21	0.16	1.12	-0.97	1.03	0.69	1.20	-0.84	-0.67	0.05	-0.55	-0.23	-0.39	-0.99	0.20	1
-1.52	0.25	-0.21	2.08	2.81	2.37	4.09	4.63	5.66	2.30	3.96	0.74	1.29	1.28	0.39	-0.18	-1.09	0.15	-0.69	-0.90	1.21	0.97	-0.58	0.67	1.11	0.13	0.92	-0.27	0.53	0.42	-1.29	0.84	0.55	1.08	1.36	-0.29	0.11	-0.07	-2.09	0.76	1
-0.58	-0.59	0.80	1.22	2.23	-0.11	1.44	0.06	-0.21	0.08	2.59	4.12	4.35	6.62	6.37	5.33	3.56	4.16	2.30	1.64	0.25	-0.07	-0.67	0.85	-0.72	-1.86	0.72	1.47	-0.06	-1.23	-1.56	1.15	0.18	-0.07	1.15	0.59	0.85	-1.70	1.13	1.23	0
-0.38	0.20	1.97	2.13	-0.07	1.28	1.62	2.39	2.41	1.39	3.07	0.08	2.73	4.28	3.36	2.73	0.93	2.50	0.32	-1.33	-1.64	0.39	1.27	0.69	-0.72	-0.57	-0.48	-0.71	0.71	1.99	-1.38	1.10	-0.56	-0.85	-1.67	0.09	0.48	-0.40	-0.40	-2.02	0
-1.93	1.81	1.73	1.37	4.41	5.55	3.99	4.17	1.32	2.18	-0.24	1.17	1.30	0.16	0.95	1.72	0.95	2.40	0.69	-0.24	-0.21	0.16	1.48	0.04	1.78	1.35	0.67	0.59	-0.83	-0.01	0.44	-0.13	-0.88	1.37	0.46	-0.78	0.15	-0.10	0.18	-0.99	0
-1.66	0.81	0.64	1.35	1.76	1.63	1.23	4.73	3.62	3.90	3.93	3.19	3.07	2.21	2.02	2.43	0.70	0.88	1.68	0.68	-0.17	0.21	-1.01	-2.11	-0.66	0.73	0.65	0.89	2.08	1.56	-0.34	0.81	-2.22	0.15	0.13	-1.30	0.44	-0.58	-1.63	-1.14	1
0.28	1.61	-0.26	1.10	1.00	1.46	2.52	2.73	4.38	5.47	6.65	3.82	2.45	2.55	1.47	1.21	0.59	-0.17	-1.15	0.30	-1.89	-0.38	2.22	-0.53	0.79	0.66	0.87	-0.75	-0.44	-1.20	-1.03	-2.35	1.12	-0.53	-0.47	-1.52	0.13	-0.44	1.38	-0.24	1
-0.83	0.41	-0.18	1.91	0.93	2.14	1.37	2.72	4.47	5.09	5.39	4.94	3.83	3.71	1.22	0.08	0.60	0.86	0.45	0.44	-0.34	0.79	-0.52	-0.13	0.04	-0.11	-1.21	-1.23	-0.13	0.53	-0.98	-0.04	0.22	0.17	-1.04	-1.32	0.87	0.04	0.09	0.95	1
0.92	0.68	0.14	-0.47	0.36	1.47	3.02	-0.22	3.66	5.73	5.64	4.11	3.75	3.17	2.61	1.69	1.26	-0.07	1.18	2.56	-0.72	1.30	0.51	-0.15	0.13	0.70	0.39	-1.72	0.72	-0.01	0.98	-1.58	-0.20	2.19	0.88	0.30	-0.66	0.63	0.06	-0.95	2
0.15	-0.84	-0.99	0.82	-1.01	-1.25	2.00	1.90	2.79	5.48	5.05	4.07	2.15	3.92	5.12	1.43	1.08	-1.83	0.66	0.18	0.99	0.20	-1.28	0.88	-0.37	-0.89	0.89	1.49	0.25	0.04	-0.27	-1.17	-1.03	-0.99	-1.26	0.85	-0.13	-0.42	-1.30	0.20	2
0.19	-1.54	0.76	0.76	-0.25	3.15	2.86	4.37	3.27	5.30	5.37	3.53	2.35	3.04	0.54	1.82	-1.35	1.54	0.06	-1.12	1.51	-1.08	0.79	-0.64	-0.48	-0.69	-0.52	0.73	-0.88	1.86	0.55	0.13	0.10	-0.40	0.40	0.43	0.27	-0.00	0.98	1.33	1
-0.18	0.10	0.78	0.62	1.45	0.70	1.87	-2.15	0.76	1.26	1.33	3.01	4.01	5.66	6.31	6.37	3.43	2.94	2.60	1.00	-0.32	0.98	0.58	-1.42	0.66	0.16	-0.10	-0.62	-1.34	-1.17	0.16	0.11	-0.94	2.26	-1.19	-1.19	1.05	-0.15	0.85	1.39	0
0.83	-1.09	1.85	0.28	1.60	2.32	3.76	3.79	2.40	3.98	3.18	1.24	-0.17	-0.07	0.47	2.42	-0.00	-0.68	1.26	0.90	-2.85	-0.78	-0.46	-0.04	-0.88	1.75	1.61	-0.32	1.68	-2.00	-0.62	-0.52	0.46	-1.07	0.57	0.89	1.28	0.12	-2.05	-0.40	0
0.16	1.38	-0.42	-1.24	0.19	-1.45	1.11	0.68	0.07	3.41	3.31	1.97	5.48	4.85	6.16	4.38	4.18	3.46	1.93	0.68	1.41	-0.41	0.24	0.90	-0.97	-0.43	0.81	0.42	0.47	-1.21	0.38	0.30	-0.50	0.74	-0.88	1.53	-1.53	-0.44	-0.34	1.07	2
-0.55	-0.77	2.89	3.26	3.35	3.33	5.21	4.36	5.37	4.00	3.68	2.55	1.00	0.81	1.60	-1.16	0.52	0.79	0.15	0.83	-0.99	1.28	0.22	0.29	-0.73	-0.05	0.98	0.21	1.61	0.52	-0.21	-0.45	1.36	1.29	-1.29	0.98	0.41	-0.55	0.89	1.12	1
-1.74	-0.03	0.37	-0.42	1.12	-0.38	0.03	2.52	2.11	3.36	2.98	5.58	3.02	2.98	2.27	2.48	1.76	1.71	-1.51	-0.42	0.52	-0.92	-0.50	0.15	-0.06	0.67	0.09	0.27	-1.25	-0.47	1.55	0.29	-0.59	0.47	0.01	0.07	0.81	0.42	-1.84	-0.67	2
0.29	0.79	0.34	-1.17	0.27	1.20	1.24	2.39	2.77	6.78	5.76	4.46	5.19	6.17	2.45	0.83	2.35	1.01	1.24	-3.03	1.08	1.49	1.52	-0.51	-0.46	0.21	-1.05	-0.72	-0.09	1.74	-0.45	-0.71	0.98	-0.57	-1.97	-1.36	-0.00	2.79	-0.21	1.24	2
-1.17	-0.34	0.36	0.09	-0.99	0.81	0.67	1.60	2.71	1.78	4.60	3.80	6.02	1.53	4.31	2.96	1.68	0.48	1.34	1.30	-1.30	-1.29	-0.09	-0.91	0.80	1.67	-0.57	1.23	1.60	-0.94	1.64	0.21	0.70	0.58	-0.57	1.33	-0.57	0.40	-0.18	-0.98	2
1.74	0.42	-0.16	0.15	0.29	1.37	4.11	1.02	4.16	4.26	6.03	3.39	6.15	2.66	2.80	1.14	1.17	0.18	0.91	-1.33	-1.06	-0.21	0.48	0.67	-1.85	0.32	1.05	0.44	-1.30	-1.59	-0.50	0.31	-0.21	-0.07	0.54	1.01	-2.26	-0.97	-0.35	-0.74	2
-1.07	-1.03	-0.02	-0.60	0.05	0.01	1.30	2.91	1.55	4.16	4.56	5.02	3.71	2.52	1.96	1.94	0.30	0.53	1.41	-0.12	0.11	1.28	0.16	-0.60	-0.39	-0.37	-0.34	2.59	0.02	-1.31	-0.60	0.61	-0.74	-1.38	0.51	-0.79	-0.86	-0.15	-0.10	-0.65	2
-1.98	-0.59	-2.13	-0.64	-1.56	-1.68	0.80	1.17	-0.01	-0.11	4.50	4.89	4.39	4.59	5.43	4.13	3.48	3.50	2.03	0.08	0.10	-0.87	2.24	-1.81	-0.01	1.36	0.29	-1.25	0.22	1.36	0.54	-0.26	1.14	0.08	-0.79	0.52	0.36	1.30	-0.25	-0.04	2
-0.30	-0.65	-0.22	1.09	0.14	0.10	1.31	1.25	1.82	1.54	2.35	2.93	4.33	4.34	5.35	4.35	2.21	1.55	0.01	1.11	-0.33	0.84	1.18	0.06	-0.22	-2.57	0.62	-0.10	0.54	1.08	-0.10	0.80	1.14	0.13	0.52	-1.35	-0.06	-0.14	-0.92	-0.98	2
1.20	0.81	-1.10	0.09	0.52	3.43	0.12	2.52	-0.04	1.02	1.19	4.49	2.74	3.95	4.89	5.76	1.02	0.90	2.12	0.69	1.38	-0.85	0.54	0.08	-0.52	-1.44	0.35	3.50	0.60	0.00	0.69	-0.84	0.16	0.81	-0.33	1.48	0.14	-0.53	-0.37	-0.25	0
1.51	-0.23	0.65	1.43	0.49	1.38	-0.12	3.42	1.44	2.36	2.16	0.80	1.16	3.53	5.48	3.98	4.27	2.78	1.23	0.64	0.56	0.88	-0.44	-1.39	-1.25	1.76	0.92	-0.62	1.36	1.92	1.29	-0.27	-0.16	1.05	1.50	-1.78	-0.74	0.71	0.41	1.01	0
1.15	-1.45	0.88	1.48	5.22	4.35	5.78	6.29	4.07	1.72	2.23	2.04	1.76	0.95	0.27	-1.67	-0.33	-0.24	-0.26	1.25	-0.33	1.09	-0.58	-0.62	-0.40	-0.14	0.14	-0.16	-0.83	-0.81	-0.11	0.73	1.04	-0.78	0.28	1.15	0.04	0.84	-2.27	-0.64	1
0.23	0.67	2.30	2.90	0.19	2.16	6.40	3.72	4.86	1.08	3.24	3.49	2.88	-0.74	1.67	-0.03	1.18	-0.59	1.67	2.00	-0.39	-1.20	-0.37	1.55	-0.46	0.44	-0.17	-0.85	1.10	-1.65	0.49	-0.09	-1.19	-1.77	0.23	0.92	0.26	0.08	1.13	2.33	1
-0.10	-0.17	0.54	0.97	1.15	2.48	3.32	4.79	5.10	3.98	2.29	3.28	4.58	4.03	0.48	0.87	0.34	-0.45	-0.08	-0.52	-1.27	-0.08	0.31	-0.55	0.59	-0.17	-0.49	0.01	0.03	-0.77	-0.08	-0.55	1.94	0.83	1.03	-0.51	0.74	0.21	2.51	-0.66	1
0.55	-2.33	2.36	3.10	0.95	2.49	3.48	4.24	4.58	5.20	5.43	4.49	2.09	2.07	1.79	0.54	0.30	-0.91	1.27	-1.32	0.27	-0.16	0.81	-0.51	0.20	-0.38	0.29	-0.75	0.04	-0.89	0.01	0.18	-0.20	1.10	-0.54	0.92	0.39	-0.47	0.13	-0.31	1
-1.23	0.72	-0.23	-0.17	0.29	1.89	4.15	4.27	4.28	4.48	5.26	3.41	4.14	2.79	2.09	-0.48	-1.28	0.76	0.17	-0.39	-0.59	0.06	1.81	-1.50	0.25	1.29	-2.07	0.40	0.81	1.23	1.80	0.90	1.48	1.28	-0.32	0.86	1.31	1.56	0.33	1.00	1
-1.35	-0.63	1.89	-0.96	-0.38	1.58	3.73	3.59	5.65	5.03	6.58	3.39	4.03	3.75	3.62	2.45	-0.04	1.34	-0.32	1.03	-0.76	-0.18	0.67	2.06	1.27	-0.38	0.05	1.20	1.44	-0.41	-0.05	-0.47	-1.65	-0.99	1.84	-0.21	-0.77	-0.06	-1.32	-0.67	2
-0.93	1.73	1.29	0.93	3.06	2.64	5.15	3.41	4.61	3.47	4.96	1.99	2.13	1.28	2.08	1.57	-0.46	0.22	-0.74	-2.15	1.40	-0.98	0.69	0.95	-1.43	0.09	1.03	-1.34	0.61	-1.19	0.04	0.24	-0.38	0.41	0.57	-1.05	0.63	0.35	0.98	-1.07	1
1.04	-0.07	0.21	-1.07	1.22	1.77	0.54	1.91	1.44	4.86	4.44	3.68	4.21	2.44	3.64	4.15	0.96	0.91	-0.07	1.00	-0.77	-1.89	-0.06	0.62	0.49	0.09	-0.53	0.37	-1.18	0.52	-1.30	0.55	0.77	-0.80	0.54	-0.36	0.89	0.09	-0.25	0.51	2
0.71	-0.38	0.17	-0.09	1.87	0.42	0.55	1.08	1.68	2.30	0.51	2.09	1.58	4.26	2.58	3.58	4.89	3.06	1.93	2.58	0.74	-0.04	0.07	1.88	-1.39	-0.77	1.26	-1.07	-0.21	0.58	1.77	-0.07	-0.34	-0.38	0.05	0.41	-0.91	-0.52	2.08	-0.51	0
-0.50	2.03	2.11	2.66	1.10	3.74	4.38	2.72	3.71	3.17	2.70	2.41	0.95	0.09	2.21	2.33	2.07	1.61	-0.83	-0.64	0.78	1.04	-0.65	0.45	0.28	0.41	1.83	-0.58	2.06	-1.60	-1.86	0.07	-0.46	-1.14	0.43	-1.02	-0.07	0.15	0.78	-2.10	0
0.28	1.16	0.50	0.78	1.51	1.85	3.91	3.72	2.45	3.86	5.57	4.73	1.64	2.47	1.49	-0.32	0.77	-0.50	1.51	1.60	-0.92	1.63	0.73	-0.23	-0.73	-0.19	-1.53	0.34	-0.70	0.89	-0.54	-0.61	-0.01	0.71	-0.22	0.26	-1.14	0.81	0.75	1.16	1
1.01	-0.19	0.84	1.89	2.89	4.12	4.57	3.84	3.31	1.37	0.30	0.05	2.94	2.45	2.17	1.38	0.44	0.86	-0.24	1.53	-1.11	0.13	-0.64	0.33	-0.10	0.65	-0.59	-0.64	-1.22	-0.90	-1.65	0.56	-0.79	-0.80	1.49	-0.20	0.40	0.12	0.89	-1.23	0
1.76	1.16	-0.12	0.72	1.13	2.23	3.46	4.60	5.42	4.69	5.51	3.38	1.40	2.17	3.81	1.80	-0.62	0.53	-0.72	-1.28	1.79	0.69	0.84	2.00	0.56	0.15	1.43	-0.64	0.67	-0.92	0.06	-1.07	0.02	0.17	1.26	0.15	-0.49	0.18	-1.12	-0.86	1
0.77	1.57	0.39	0.36	-2.14	0.61	1.55	2.27	1.78	2.87	5.11	3.32	2.62	4.85	1.56	2.70	1.56	0.39	2.81	-1.35	-0.23	-0.82	-0.18	0.04	-1.88	-0.16	0.25	-1.22	0.57	-0.76	1.16	0.62	0.47	-0.37	-0.30	-0.57	-1.25	0.77	-0.78	0.96	2
-0.15	2.55	2.49	1.56	5.76	3.06	5.96	3.99	3.10	3.92	0.86	0.52	-0.47	-0.20	1.77	1.48	0.88	-0.87	-0.29	-0.20	-0.55	-0.83	0.41	0.75	-1.02	-0.34	0.28	1.90	0.04	0.38	0.15	1.77	-0.52	0.54	-0.82	0.81	-0.82	-1.30	-1.63	0.66	0
-0.65	1.07	0.73	-1.72	-1.14	0.47	-0.28	2.75	0.33	0.30	2.11	2.14	4.37	4.68	4.53	5.16	3.44	2.25	1.67	2.59	0.08	0.48	-0.37	0.58	-2.80	-0.21	0.81	0.81	-0.06	-1.78	-1.48	1.74	0.05	-0.27	0.21	0.63	0.59	-0.80	0.64	-0.28	0
1.46	1.05	1.36	1.26	1.16	3.61	3.20	3.34	5.11	6.35	3.76	5.44	3.13	2.78	0.45	1.33	-0.60	0.29	-0.48	-1.79	0.14	-1.41	1.81	0.15	0.01	-0.55	0.47	-0.42	-1.75	-0.08	-1.45	0.50	0.81	0.69	-0.83	0.29	1.10	-0.97	-0.02	0.09	1
-1.18	-0.41	0.56	-0.68	3.23	1.88	1.19	1.52	1.03	1.74	3.93	4.05	2.36	3.97	5.88	2.85	2.34	0.90	1.31	0.02	-1.40	-1.82	-1.03	-0.08	0.89	0.64	-1.40	-1.48	-0.21	0.26	1.26	-1.68	1.83	-0.03	0.38	-2.00	-0.12	1.02	-2.07	0.54	0
-0.16	-0.69	-0.36	-0.03	0.84	1.13	0.83	3.59	4.34	3.77	6.18	4.37	5.50	3.50	2.16	0.24	-0.80	-1.44	-0.96	0.52	-0.67	-1.94	0.80	-1.15	1.29	1.03	2.59	1.40	0.26	0.47	-0.26	0.73	0.70	-0.50	-0.76	0.81	0.96	-0.46	-0.68	-0.01	1
0.72	0.35	1.18	5.68	4.02	4.32	6.43	4.49	4.84	4.50	3.21	2.40	1.11	0.69	2.86	1.53	-2.43	-0.91	-0.52	-0.43	-0.91	0.99	-0.45	-0.83	0.06	-0.76	1.49	1.32	0.81	-0.33	-0.81	-0.53	0.20	0.02	-1.18	-2.40	-1.06	-1.27	-0.07	0.80	1
2.05	1.39	1.54	1.68	2.34	1.71	3.90	4.28	5.80	2.05	3.59	1.65	-0.63	0.01	0.71	0.18	-0.17	-1.28	-2.15	-1.61	1.02	1.38	0.10	0.41	0.14	-2.25	0.23	0.42	-1.06	0.01	-0.33	-0.09	0.68	-0.39	2.04	1.23	2.34	-0.80	0.92	0.90	1
-1.72	0.86	0.31	-0.15	-1.05	2.32	2.64	4.92	4.78	5.74	5.58	7.46	3.44	2.87	2.38	-0.20	0.73	-1.84	1.69	0.59	-0.34	0.26	0.40	1.77	0.56	0.97	1.43	0.91	1.66	0.42	-0.48	-1.63	-1.23	-0.29	0.99	0.14	-0.14	-0.86	-1.01	-1.20	1
-0.10	1.92	1.15	4.21	3.73	5.03	6.02	3.14	4.32	2.46	2.47	1.17	0.52	0.56	0.31	1.41	-0.95	-0.50	1.27	-1.30	0.40	-0.73	1.00	-1.09	0.32	0.19	0.15	-0.65	-1.04	0.50	-0.70	-0.63	1.63	0.30	-0.20	0.42	-0.11	1.77	-0.53	-0.38	0
-1.17	1.80	1.86	2.26	4.55	5.31	5.73	5.96	4.05	4.63	2.50	0.23	1.18	-2.39	0.20	-1.56	0.36	0.89	-0.67	-0.19	-0.11	-1.13	-1.46	0.66	-0.45	-1.67	0.33	-0.65	-0.75	-2.00	1.09	-1.71	-0.32	0.06	0.96	1.32	0.38	0.03	0.39	-2.28	1
0.07	-0.03	1.08	0.62	0.49	-0.46	2.52	0.97	1.49	1.02	3.28	3.21	4.46	4.65	5.67	5.45	2.74	3.73	0.98	0.57	0.60	-0.15	-0.27	0.49	-1.44	0.09	1.43	0.03	0.02	1.44	0.06	-0.65	-1.97	2.70	0.28	-0.19	-0.15	0.14	-0.78	2.17	2
-0.36	1.16	-0.48	-0.29	-0.10	2.65	1.47	1.94	-1.32	1.51	3.27	1.71	4.04	5.19	5.10	4.60	2.69	2.83	2.22	0.38	-0.18	1.22	0.05	1.29	0.19	-0.76	-0.05	2.33	0.82	0.26	0.53	0.82	-1.08	-1.12	-0.94	-1.72	0.25	2.14	1.55	-2.27	0
-0.08	-0.43	0.51	-0.52	-0.12	0.23	3.38	2.87	4.13	4.05	5.07	5.80	3.30	2.36	2.27	-0.15	-0.42	0.50	0.30	0.64	0.50	-0.36	1.06	1.73	0.18	-0.08	-0.00	0.62	-0.26	-0.93	1.16	-0.02	-1.70	1.20	0.27	-0.19	-1.13	-0.78	-0.09	-2.72	1
-0.89	0.32	-0.07	-0.42	0.72	1.04	-1.28	-0.16	-0.79	2.19	2.86	3.29	3.09	2.24	6.69	3.60	3.65	3.67	1.32	0.94	-0.49	-0.26	1.01	-0.03	0.85	2.29	0.40	-0.10	0.13	0.10	0.75	2.03	2.09	0.33	1.11	-1.46	0.13	-0.11	-0.63	-0.69	2
-1.46	-1.08	-0.63	1.59	2.28	5.12	2.82	4.37	2.56	2.86	3.21	1.81	0.28	1.68	-1.17	-0.74	-0.31	1.36	0.63	-0.64	0.45	0.12	0.61	0.04	-0.39	1.26	0.80	-1.25	-0.97	-1.35	2.16	-0.36	-0.45	0.17	-0.45	-0.76	0.15	0.74	-1.16	-0.07	1
1.94	1.21	0.33	-0.89	1.54	1.11	1.39	1.37	-1.63	2.01	1.16	1.89	3.77	5.61	3.66	4.75	2.46	2.99	2.34	1.93	-1.88	0.24	0.42	0.40	-0.39	0.28	1.61	-0.90	-2.83	-0.45	1.88	0.83	-0.93	-2.16	0.58	0.26	-1.73	-1.41	-2.03	0.88	0
0.03	-0.73	1.81	1.47	1.52	3.91	5.50	3.09	3.78	3.36	4.62	2.23	2.15	-0.00	1.10	-0.40	-0.65	-0.53	0.69	1.35	-1.09	0.42	-0.79	-0.86	-1.41	0.44	0.99	-1.53	-0.89	-0.39	-0.19	1.79	-0.47	0.23	-0.17	-1.50	-0.02	-2.04	-0.34	0.28	1
1.34	0.07	-0.16	2.57	2.89	4.56	5.07	1.18	3.20	2.12	3.88	1.85	1.51	0.30	1.91	1.47	2.02	1.00	1.38	-1.27	-0.51	-0.82	-0.72	-1.91	-0.16	-0.33	0.34	-1.27	-1.16	-0.87	-1.99	-0.37	0.16	-0.73	-0.80	-1.22	0.74	0.43	0.33	-1.07	0
-0.80	0.69	-0.42	1.24	1.55	3.43	2.23	2.30	1.35	2.03	2.37	2.75	3.15	4.38	5.24	5.82	2.72	1.70	-0.00	1.68	0.75	1.05	-1.27	-0.02	0.71	-0.41	-1.09	0.40	0.69	-1.49	0.12	0.02	-0.06	-1.06	-0.84	-0.64	-0.57	-1.10	-0.45	-0.96	0
1.16	-0.16	-0.81	-0.27	0.14	0.59	0.93	2.07	1.99	1.65	4.67	2.34	3.13	5.10	4.89	2.05	2.34	1.92	0.14	-0.29	0.04	-1.09	-0.40	-1.52	-1.57	1.50	-0.35	1.88	-0.72	-0.08	-0.33	-1.71	-0.17	0.15	-0.30	-0.44	-0.05	-1.44	-0.25	-0.26	2
0.63	-0.92	-0.28	-1.44	-0.69	-1.06	0.73	-0.76	-0.48	1.10	3.12	4.70	2.19	3.53	5.96	5.47	2.32	3.53	1.22	1.63	-0.33	-1.20	0.36	1.48	0.21	0.09	-0.10	1.52	1.60	-1.05	-0.39	0.40	-1.12	-0.18	-0.28	0.13	0.75	-2.22	1.80	0.84	0
-0.44	0.69	0.14	1.62	1.25	1.44	2.18	1.45	0.45	3.45	2.66	0.67	2.99	3.03	4.76	2.72	1.99	2.18	-0.05	-0.31	0.21	0.97	-0.93	-0.15	0.91	0.62	-1.98	0.61	1.24	1.91	-1.75	1.28	-0.29	1.77	0.51	0.26	0.89	0.22	-0.20	0.91	0
0.36	1.48	0.53	3.17	2.12	1.61	4.34	4.14	1.65	3.06	1.38	1.45	-0.14	1.05	1.62	1.55	0.75	1.01	1.10	-0.34	0.51	0.49	-0.23	-0.16	0.84	-0.42	0.75	-0.45	-0.00	0.41	-0.39	1.38	-0.31	-1.81	-1.07	-0.04	-1.07	0.41	1.70	-0.16	0
-0.98	0.55	0.34	1.81	1.28	2.15	4.57	5.07	5.95	3.39	3.72	2.87	2.08	0.27	0.87	0.13	0.03	-0.56	0.05	-2.58	0.97	0.41	-0.92	-0.17	0.99	-0.43	0.30	1.20	0.65	-0.32	0.02	2.39	-0.77	-0.01	1.37	-0.57	-0.79	-0.58	-0.21	-1.16	1
-0.32	0.65	1.79	1.31	1.31	2.15	2.55	3.80	2.49	2.50	3.59	2.43	1.57	2.85	1.45	-0.63	-1.38	1.97	1.32	-0.33	-0.36	-0.23	-0.83	0.57	0.28	0.39	-1.38	-2.59	0.51	-0.77	-0.10	-2.18	1.56	-0.48	0.92	0.86	0.85	0.15	0.14	0.43	1
0.22	0.35	0.82	-1.23	-0.12	2.41	1.75	3.63	4.73	6.95	6.23	5.51	3.66	2.06	3.55	2.52	-0.65	1.04	-0.88	-0.91	1.22	-0.61	1.65	-0.61	0.30	0.95	-1.11	1.13	-0.23	0.21	0.24	0.83	0.86	0.40	2.24	-1.33	0.77	-0.27	0.38	1.11	1
-1.08	-0.76	2.38	1.29	2.43	2.85	3.55	5.02	2.83	2.54	3.53	2.04	4.05	2.86	3.09	2.24	3.38	0.45	2.19	0.88	0.53	-1.26	1.23	0.32	-1.82	0.20	-0.42	-0.64	-0.78	-0.33	1.14	-0.62	-1.71	0.72	1.37	0.87	-0.63	-1.53	-0.03	-1.24	0
-2.28	-0.47	-0.15	0.12	-0.24	0.91	2.30	3.28	2.70	4.28	6.13	5.24	3.34	1.57	3.73	2.33	-0.87	0.03	0.08	-1.48	0.06	-2.41	-1.22	0.09	1.36	-0.89	-0.17	-0.16	-0.34	-1.21	-0.46	0.16	1.57	0.76	1.35	-0.01	-1.05	0.58	0.70	0.90	1
0.73	0.66	0.24	2.69	0.78	3.74	2.86	3.61	4.79	3.61	4.68	3.20	2.61	2.26	0.68	-0.04	0.77	-0.67	-0.08	1.24	0.43	1.67	-0.49	0.16	0.78	0.87	-0.61	1.25	-1.64	1.59	1.38	1.76	-0.53	-0.29	1.29	0.60	-2.52	0.66	0.82	0.77	1
1.34	-0.02	-1.35	0.99	0.08	-1.28	-0.24	-1.51	-0.01	1.82	2.35	2.87	2.56	3.56	5.60	3.83	3.21	3.40	1.80	0.29	0.15	-0.70	-0.92	0.06	0.27	0.37	-1.21	-2.17	0.89	-0.11	0.85	0.54	-0.63	-0.30	0.28	-1.33	-0.34	1.87	0.45	-0.41	2
0.23	0.08	1.61	-0.09	0.59	0.18	-0.70	1.62	-0.00	2.48	0.98	3.69	3.24	3.02	5.80	2.71	2.88	1.20	2.65	-0.14	0.41	1.13	-1.13	0.91	-1.11	1.90	-0.49	0.17	-0.45	-0.15	1.60	0.57	0.17	-1.43	-1.17	-1.24	-0.35	0.81	0.63	-0.05	0
0.53	1.97	1.24	-2.20	-0.97	-0.31	1.03	4.84	3.23	3.22	4.82	6.34	4.28	1.43	1.94	1.55	-0.25	1.92	0.35	-1.38	0.58	0.72	-0.15	0.31	0.24	-1.44	-0.29	-1.28	0.11	-0.07	-1.27	-1.01	-1.34	0.20	0.89	1.84	0.74	-1.06	-0.12	0.73	1
-0.43	1.39	2.39	2.75	1.96	3.46	4.58	6.29	3.07	3.42	1.67	2.97	2.50	1.14	1.10	1.29	1.49	3.06	0.42	-0.06	-0.14	1.16	0.60	1.85	0.88	-1.92	-0.17	-0.85	-0.75	-0.24	-0.80	1.16	1.02	2.38	0.41	-0.91	-0.27	-0.34	0.42	-0.96	0
0.31	0.61	0.64	1.46	0.43	-0.22	1.15	1.39	0.31	-0.60	1.87	2.56	3.30	4.71	6.86	5.89	4.07	2.14	1.81	1.35	0.05	-0.94	0.94	0.48	0.38	-0.34	1.70	0.31	0.98	0.63	-1.16	0.69	-0.50	-0.19	1.43	-1.36	1.08	1.41	-0.87	0.73	0
1.81	-1.14	0.74	-0.69	-2.01	0.50	2.42	-1.29	-0.28	0.44	1.58	4.39	4.76	7.08	6.00	4.91	3.03	1.85	1.40	1.53	-2.33	-0.05	-1.61	-0.72	1.07	0.35	-1.83	-0.47	0.97	0.88	0.63	1.17	-1.09	1.47	-0.81	-0.71	0.69	-2.96	1.12	-0.45	2
0.26	-1.04	-1.24	0.70	-0.77	1.16	2.07	3.51	3.95	4.25	6.03	5.16	4.08	4.00	2.22	-0.18	-0.76	0.69	-0.90	0.68	-1.08	-0.76	0.84	-0.24	-0.54	0.85	1.22	-0.47	-0.50	1.64	-0.06	0.32	-0.66	-0.54	1.29	0.42	-0.96	-2.09	1.14	0.62	2
0.24	1.38	1.08	0.42	1.76	2.16	2.18	3.99	3.01	2.37	2.60	2.85	1.43	1.99	2.36	1.66	0.83	1.77	-0.07	1.35	-0.14	-1.84	0.10	1.18	0.02	0.11	0.91	-0.06	-1.96	-0.21	-0.89	0.31	-0.46	0.53	1.78	-2.71	0.20	1.64	-0.01	-0.41	0
-1.07	1.45	1.23	3.44	1.08	1.74	4.92	4.66	2.15	5.12	3.43	3.92	0.18	4.15	1.51	2.27	-0.86	0.00	-0.30	0.07	-0.54	-0.77	-0.82	0.51	0.51	-0.20	-0.00	-1.18	0.88	-0.57	-0.36	0.11	0.19	-0.59	-1.12	0.07	-1.06	0.19	-0.66	-1.06	1
-0.45	-0.52	0.64	-0.97	1.84	1.52	0.50	2.72	3.65	4.00	4.88	4.83	4.19	2.00	2.84	1.03	0.03	1.52	-0.08	0.07	0.87	-1.10	1.51	0.16	-1.53	1.45	0.44	0.17	-0.42	-1.01	0.69	1.02	-1.73	0.02	-0.08	-2.15	-0.40	0.19	-0.28	1.16	2
-0.91	0.61	0.07	-0.55	1.67	2.79	1.51	1.08	2.28	1.46	4.09	2.09	2.89	3.88	3.46	3.58	2.26	2.39	0.24	0.89	-1.21	-0.27	-0.94	-1.52	0.04	-0.26	-0.82	0.02	-0.57	0.75	-0.20	-0.49	-1.17	0.07	-0.52	0.04	-2.04	0.06	0.63	1.62	0
-0.99	0.85	1.77	1.20	3.12	4.38	5.30	2.80	1.38	1.78	2.93	1.83	1.86	3.16	0.35	2.72	1.51	1.16	-0.62	-0.12	-2.26	2.17	-0.84	0.60	0.74	0.86	0.06	-0.66	1.02	0.01	-1.88	0.03	0.16	-0.50	0.06	2.73	0.71	0.61	1.96	-0.64	0
2.09	1.53	0.05	-0.32	2.50	3.39	1.87	3.86	2.65	4.67	5.15	4.06	3.46	0.08	1.25	1.59	1.53	0.31	-1.03	1.52	-2.57	-0.65	1.91	2.01	0.85	-0.18	-0.19	1.30	0.39	0.48	0.39	-1.10	0.83	0.42	-0.57	0.98	0.51	1.93	-0.69	1.49	1
0.99	0.21	-3.07	-0.45	-0.76	3.24	-1.13	1.55	0.47	4.93	5.37	4.87	4.16	3.71	2.76	2.06	0.83	0.72	0.29	-0.31	0.50	0.73	-0.29	1.80	0.52	-0.26	-0.69	-0.47	-1.80	1.08	1.11	-0.94	0.41	-0.82	-1.80	-0.74	0.34	-1.21	-1.06	1.01	2
2.60	0.17	0.96	1.37	3.51	3.09	4.64	4.57	1.67	2.21	2.51	2.88	0.78	0.81	1.59	2.37	0.86	0.89	1.02	-0.10	0.12	-2.50	1.23	-0.67	1.07	-1.28	-0.16	-1.71	0.49	1.21	-0.67	-2.59	-0.09	-1.20	2.31	-0.15	0.25	0.17	-1.27	-1.25	0
0.65	-0.50	-0.89	-0.79	0.09	-1.00	1.17	4.70	2.56	3.34	4.89	3.74	2.17	2.84	2.38	1.33	1.01	1.16	-0.57	1.30	-1.38	-2.07	-0.02	-0.25	0.25	-0.02	-0.02	-1.75	0.47	1.36	-0.62	-0.40	-0.03	0.90	1.29	1.51	0.64	0.43	-1.18	-0.31	2
0.66	1.18	-0.23	1.81	0.50	0.78	0.72	1.76	1.08	1.44	1.42	1.38	3.48	3.84	5.96	4.21	2.26	1.57	2.26	-2.04	-0.36	1.14	-1.18	-0.22	-1.21	-0.67	-0.65	-0.40	1.18	-0.72	-0.00	-1.54	0.82	0.05	-0.61	-0.25	0.21	1.17	1.27	-1.52	0
0.69	0.73	0.33	1.49	-0.65	-0.14	-0.14	-0.94	0.47	1.89	0.44	3.73	2.69	3.97	5.73	3.76	1.33	3.23	-0.31	-0.02	1.26	-2.10	-0.34	-1.52	0.86	0.97	0.28	0.16	0.57	-1.89	-0.63	1.21	-0.10	0.37	1.21	0.35	0.56	1.48	-0.44	-0.26	0
0.51	-0.22	-1.46	-0.15	0.61	-0.50	0.99	1.82	1.15	4.47	3.58	4.41	4.87	3.88	3.44	2.49	1.93	2.50	1.19	0.64	1.71	0.03	0.30	-1.36	-2.34	-0.33	0.07	-0.58	-0.44	1.63	0.34	2.02	-1.01	-1.30	0.75	-0.52	0.76	0.74	-0.32	-0.32	2
-1.09	0.10	0.63	0.59	1.84	1.02	2.97	2.77	0.75	1.43	3.36	0.95	2.98	2.67	1.62	3.45	2.20	2.92	0.14	-0.04	-0.88	-1.07	0.13	-0.63	-1.39	-0.02	-0.00	-0.54	-1.20	0.29	0.76	-0.31	-1.18	-0.11	-0.01	0.14	1.29	-0.17	-0.54	0.23	0
-1.12	-0.97	1.22	0.89	3.70	1.93	2.91	3.85	2.85	2.11	2.22	1.49	1.86	2.25	2.12	2.57	0.95	3.44	2.31	1.24	0.41	-0.31	2.42	-0.36	1.10	1.73	-0.34	0.75	0.27	1.80	0.61	-0.44	-0.03	-2.42	0.95	0.21	-0.07	0.75	-0.56	1.57	0
-0.21	0.75	-0.58	2.50	0.69	-0.10	2.66	0.87	2.34	2.61	1.64	3.86	3.77	6.51	3.94	2.30	3.50	2.38	1.72	-0.55	-0.68	-0.66	-0.92	1.75	0.05	-0.72	-0.05	-0.67	0.71	-0.02	-0.00	-0.04	-2.22	0.41	1.01	1.79	-0.62	-1.54	-0.04	-0.91	2
-1.89	0.71	1.28	1.30	3.54	4.79	5.20	3.89	4.46	3.80	0.75	0.04	-0.09	1.39	0.14	-0.41	1.79	-0.17	0.06	0.71	-0.16	-1.38	-0.33	-0.99	0.70	1.26	-0.61	0.10	0.31	-0.42	0.17	1.85	-0.98	0.66	-0.48	1.59	-2.57	-0.07	-0.53	-0.28	1
-0.69	0.18	1.51	1.33	0.68	1.31	0.81	0.10	-0.27	-1.08	1.60	1.34	2.42	3.97	3.75	4.26	3.12	3.90	2.85	0.71	-0.12	-1.45	1.01	-1.05	-0.24	1.36	-0.92	-0.11	-0.45	-0.57	0.74	-0.41	0.18	0.45	0.11	0.18	-0.72	-0.18	-0.82	-0.56	0
1.51	-0.41	2.39	3.73	6.21	6.90	3.44	5.01	4.35	4.87	1.79	2.94	0.03	-0.24	0.75	1.79	-0.05	1.41	-0.57	-0.44	0.86	0.83	-0.60	0.35	-0.28	0.98	1.82	-0.02	0.06	0.26	0.05	-0.24	1.19	-0.00	0.10	0.54	0.30	1.07	0.98	-0.16	0
-0.60	1.22	1.04	0.62	0.16	0.42	0.57	0.83	1.06	1.58	2.33	3.95	5.32	2.59	4.42	5.39	1.41	1.73	1.18	2.38	-0.96	0.14	-0.07	-0.78	-1.42	0.93	-0.26	-0.52	-1.05	0.80	-0.12	1.44	1.99	-0.50	0.19	1.29	0.21	-0.63	-0.05	-0.50	2
0.98	1.62	-0.02	-0.50	-0.84	-0.47	1.51	1.48	1.53	3.69	2.73	4.72	2.86	5.72	3.03	2.95	1.44	1.25	3.26	0.45	0.48	0.26	0.01	0.07	2.00	0.17	-0.53	-1.26	0.15	-1.01	-0.23	-0.92	0.10	0.10	-1.20	-0.91	-0.40	0.61	1.90	-0.65	2
-1.67	0.03	0.60	1.30	1.86	3.35	3.57	4.11	4.18	2.20	3.78	3.05	1.87	1.18	0.93	1.17	-1.35	0.58	-1.35	-0.17	0.25	-0.64	-0.86	-0.39	0.99	-1.35	2.58	1.49	-1.33	-0.43	0.87	-0.17	-1.67	-1.11	-1.07	0.41	-0.48	0.73	1.34	-0.50	1
-1.76	0.36	-1.37	-0.58	0.53	0.02	1.28	-0.40	2.21	2.74	3.24	3.68	5.26	4.96	4.36	4.66	2.13	0.83	0.49	0.88	-0.56	1.18	2.64	0.10	-1.21	-0.27	-1.23	0.77	1.56	0.29	-0.26	-0.73	-1.33	0.22	0.94	-1.53	1.16	-1.66	-0.51	1.18	2
1.07	0.04	0.89	-0.94	0.66	-0.16	2.72	3.90	3.56	3.13	5.05	5.41	5.14	3.19	1.37	-1.10	0.60	2.06	-0.72	0.26	0.45	0.60	-0.73	1.12	0.83	-1.81	0.69	0.27	-0.14	-0.91	-0.35	0.37	-1.26	1.10	0.21	-1.21	0.08	-2.43	0.13	-0.35	2
-1.67	1.30	-1.28	0.35	2.29	1.23	2.02	0.61	0.32	1.25	2.19	1.65	4.52	4.69	4.85	4.22	3.81	3.24	1.05	-0.37	2.27	0.47	0.58	0.57	0.37	0.02	-1.31	-0.73	0.63	-0.78	1.03	-0.56	-0.15	-0.88	0.05	0.81	-0.14	-0.46	0.93	0.12	0
0.33	1.86	1.57	-0.10	-0.56	2.35	1.95	0.44	1.16	2.75	3.15	3.30	3.09	4.82	3.14	3.47	1.97	0.68	0.14	2.48	1.48	1.07	0.71	0.35	0.70	0.16	-0.62	-1.33	0.76	1.18	0.83	-0.48	1.04	0.58	-0.77	-0.08	-0.48	-0.58	0.85	1.85	2
-0.18	0.85	-0.63	0.63	2.00	2.44	5.01	2.51	3.53	1.83	5.61	3.04	3.59	1.39	0.48	0.30	0.38	-1.06	-1.22	0.29	-0.86	-1.32	0.07	0.93	0.13	-0.35	0.52	1.12	0.64	-0.94	-0.78	-0.77	-0.50	-1.35	1.71	1.43	0.49	2.16	0.84	-1.34	1
0.82	-0.50	0.13	-0.36	-1.67	1.68	2.07	1.22	1.91	4.22	3.57	3.41	2.79	2.86	4.66	2.28	-1.09	0.86	-1.24	1.18	-0.32	-0.56	0.82	-0.20	-1.30	0.07	0.81	-2.03	0.90	0.40	0.86	0.11	-0.69	0.91	-0.73	-0.73	0.22	-0.03	-0.63	-0.28	2
0.50	-0.84	-1.06	-0.63	-1.90	0.06	-0.22	-1.12	-1.37	2.15	1.23	3.81	2.80	4.81	3.75	6.14	3.58	2.82	2.77	0.29	-0.73	0.35	-1.55	0.58	0.93	-1.62	2.00	-1.03	-0.41	-1.58	1.41	-0.16	-1.22	0.29	0.56	0.06	0.10	0.68	0.35	-0.51	2
-0.98	0.91	0.72	2.40	3.48	2.93	1.86	0.25	1.73	0.93	2.12	2.58	0.84	1.94	3.39	3.73	1.71	1.06	0.57	1.80	-0.36	0.68	-1.63	-0.66	0.33	-1.25	-1.04	-0.58	-0.42	0.73	2.10	-1.11	-0.32	0.08	0.12	0.28	2.85	0.04	0.31	-1.62	0
-0.95	0.31	1.89	1.78	1.62	2.42	3.17	3.69	3.25	1.42	4.74	2.82	3.35	5.04	4.60	3.54	3.68	1.80	-1.46	0.04	-0.82	0.30	0.23	0.60	-0.45	0.48	-0.06	1.98	-0.23	-0.94	-0.85	-0.68	0.96	-1.82	-1.76	0.05	-1.32	-2.02	0.75	-0.43	0
0.87	-0.55	0.59	1.14	3.14	2.74	6.43	3.48	1.74	2.63	2.79	3.30	-0.27	1.58	0.86	-0.43	-0.67	-0.91	0.23	-0.23	-0.07	-0.06	0.98	0.99	-0.02	-0.93	0.22	-0.32	-2.02	1.31	0.51	2.32	-0.42	1.19	0.55	1.08	0.85	0.29	0.06	1.33	1
1.23	-0.51	1.20	-0.62	0.69	-0.72	0.22	0.35	2.07	1.85	2.31	4.02	4.13	4.60	5.23	2.95	4.59	4.83	1.78	0.26	1.23	0.05	1.39	-2.78	0.46	0.70	-1.21	-1.62	-1.01	1.50	-2.39	-0.71	1.24	1.68	0.63	-1.31	-0.07	-0.74	0.09	-1.78	2
1.43	1.64	0.03	0.35	-1.18	2.95	3.06	3.20	2.56	1.86	4.67	3.84	3.51	3.32	4.50	3.06	2.41	1.95	1.72	3.04	-0.29	0.09	1.37	1.28	-2.40	0.52	0.38	0.87	-0.43	0.13	1.71	-0.04	-1.24	1.26	0.67	0.46	0.60	0.68	-0.12	0.90	2
-0.15	0.26	0.95	4.38	4.77	3.15	4.18	2.28	1.84	3.79	0.63	1.15	0.20	3.23	2.43	1.92	2.44	2.38	1.98	0.34	0.23	-0.35	-0.71	1.52	-1.10	0.07	-1.83	-0.59	-1.97	-0.74	1.22	0.40	-1.74	0.45	-1.86	-1.62	0.60	-0.72	-2.00	-0.35	0
0.57	-1.42	-1.14	1.76	2.22	0.84	-1.02	0.55	0.14	1.36	0.57	3.43	4.13	3.21	6.19	4.48	3.08	2.86	1.79	0.24	0.71	-0.68	-0.30	0.17	0.20	-1.43	-1.56	-0.10	-0.23	-0.37	-0.52	0.93	-0.21	2.31	-1.54	0.16	1.00	-2.17	0.24	1.32	0
1.07	1.42	0.96	2.71	4.62	4.05	5.08	5.22	2.71	1.64	1.70	1.93	0.88	1.15	1.28	0.39	0.46	-0.66	-1.22	-0.05	-1.83	-1.35	-2.00	-0.01	-0.11	-0.27	0.02	-1.28	0.13	0.90	0.98	0.75	-0.79	0.18	-0.10	-0.86	0.45	0.49	2.10	0.60	0
-0.61	-0.11	0.33	0.63	2.49	-0.49	-0.93	1.14	0.29	1.66	1.51	4.19	4.46	5.80	5.44	3.66	3.36	3.07	1.39	-1.04	-1.28	0.07	0.11	0.68	0.12	0.11	0.26	1.69	1.37	0.03	0.40	-0.15	0.33	-0.39	-0.57	-0.79	-0.13	1.89	0.59	1.97	2
-0.01	1.90	-0.14	0.40	0.03	0.29	-0.04	3.59	3.82	2.40	7.17	3.76	4.14	4.31	2.72	1.87	1.15	1.16	0.90	-0.77	-0.76	1.57	1.18	0.32	0.78	-0.61	0.84	1.39	-0.65	0.46	-0.90	-0.63	-0.20	-0.06	0.61	0.51	0.87	-0.21	0.48	-0.29	2
-0.18	-0.15	1.49	-0.57	-1.37	-0.34	0.42	2.32	3.21	1.93	4.23	4.11	3.77	4.11	3.28	1.98	3.66	1.70	2.99	2.66	0.34	-0.57	0.81	0.04	-1.49	0.10	2.10	-1.72	1.46	-1.09	-0.75	-0.37	0.29	-0.56	-0.95	1.18	1.63	-1.74	-1.48	1.00	2
1.29	-1.53	0.88	1.18	0.21	1.36	1.30	0.77	1.12	2.31	3.39	0.47	4.72	5.78	5.77	4.67	5.47	2.40	1.88	0.36	-0.45	0.94	-0.12	0.26	0.02	1.74	-2.00	-0.19	0.01	-0.25	-0.07	0.22	0.27	-1.69	0.27	-0.07	-1.00	0.79	0.80	0.91	0
0.41	-0.68	-0.12	0.07	1.69	4.38	5.11	3.72	3.40	2.43	2.93	3.20	2.23	-0.63	2.60	1.58	0.72	-0.05	-1.08	0.61	-0.87	0.73	-0.07	-0.12	2.47	-1.47	0.54	1.88	0.91	0.37	-0.36	0.12	0.30	0.37	-0.09	0.67	0.57	1.19	-0.84	0.60	1
0.50	-0.62	1.39	0.60	0.83	2.35	2.28	4.58	4.33	4.48	4.55	2.03	2.66	2.78	2.23	1.25	0.21	0.45	0.67	-1.63	0.14	0.52	-0.63	-0.18	-0.99	0.05	-1.68	-2.17	-0.32	0.16	-0.46	-0.37	0.11	-1.11	0.77	0.20	-0.98	-1.39	-0.72	-1.35	1
1.60	0.93	0.49	-0.12	0.30	1.09	0.49	1.80	0.96	0.29	2.77	4.26	3.41	3.83	3.66	2.49	2.82	2.45	1.27	0.41	-1.43	1.96	0.76	-1.58	0.66	-1.28	1.80	1.07	-1.21	-1.22	-0.19	-0.37	-1.03	-1.07	0.73	-0.47	1.90	0.70	1.25	0.34	0
-0.19	-0.30	-0.85	-0.24	0.01	1.42	0.50	-0.92	-1.05	0.60	1.75	3.67	4.23	4.57	7.42	5.14	4.83	4.30	1.64	-0.46	-1.93	1.50	0.31	-0.87	-0.60	0.42	-0.39	-1.13	0.16	-1.31	-0.45	0.54	0.50	-0.94	0.64	0.15	0.13	1.22	-1.23	-0.74	0
0.37	-1.20	-0.34	0.84	1.68	-0.26	3.35	1.17	1.71	0.16	1.71	2.95	4.61	3.02	5.12	3.01	4.76	3.84	1.89	1.57	1.57	-2.57	0.22	-1.22	-0.90	1.38	-0.02	-1.47	-0.30	0.43	0.49	0.90	1.01	0.73	-0.17	0.74	0.43	1.37	-2.50	0.59	0
-0.06	2.26	0.79	-0.15	1.37	0.90	-0.28	2.33	1.61	2.34	3.39	5.24	2.78	3.37	4.47	0.07	1.80	2.21	2.20	-1.06	0.38	0.51	-0.05	-0.12	-0.64	-1.29	1.27	0.40	-0.72	0.42	1.24	0.47	-1.43	0.12	0.42	0.93	-0.82	-0.10	0.03	0.30	2
-0.34	0.99	0.40	1.07	0.29	2.48	1.45	1.49	1.00	1.68	2.44	1.13	1.53	3.88	3.93	3.80	0.21	2.06	2.48	-0.82	0.43	-0.15	-0.29	-1.72	-0.01	0.02	-0.10	0.26	-1.29	1.04	-0.89	-1.46	-0.41	-1.06	-0.20	-0.38	-0.40	1.67	-0.37	0.46	0
1.41	1.91	3.94	2.11	3.92	4.47	4.79	5.61	4.75	1.62	3.55	0.77	-0.53	0.39	-1.29	-0.24	-0.80	-0.52	1.77	-1.46	2.17	-0.45	-0.52	0.26	-0.55	1.51	-1.92	-0.58	1.27	-1.86	-1.02	0.28	-0.92	1.89	-0.61	-1.75	-1.57	-1.33	-0.14	-0.39	1
1.10	0.62	1.65	-0.79	-0.33	1.76	2.30	2.54	3.45	3.35	4.88	6.53	3.03	2.82	2.85	1.17	0.88	-0.42	-0.42	1.05	-0.76	0.57	-1.23	-0.49	-1.59	1.56	-0.42	-0.14	0.08	-2.35	0.27	0.59	-0.96	1.35	-0.90	0.64	-1.84	-0.81	0.24	-1.31	1
-0.27	1.60	3.50	3.03	4.61	5.12	6.57	4.94	2.60	2.49	2.95	-0.70	1.00	1.24	-0.14	0.82	-2.18	-0.04	-0.45	1.47	-1.06	0.55	1.76	-0.63	-0.97	-1.75	-0.49	1.22	-0.55	-0.10	0.91	-0.09	0.78	1.03	0.56	-0.01	1.58	0.00	0.45	0.25	1
1.21	0.18	-0.22	0.59	0.84	2.26	1.28	4.15	0.42	0.21	2.61	1.97	1.14	4.57	3.84	2.41	3.85	0.33	0.50	1.18	0.18	0.02	-2.00	0.79	-0.51	0.62	0.73	1.70	0.28	0.39	-1.02	-0.78	0.25	-1.31	0.11	-0.19	-1.27	-1.13	-1.38	0.99	0
2.10	0.91	-0.32	-0.48	0.71	0.88	0.82	-0.19	0.18	2.90	2.67	4.83	4.22	5.10	2.38	3.69	2.53	1.87	1.68	0.86	0.37	0.37	0.24	0.36	-0.89	-0.19	-0.14	1.39	-0.67	-1.59	-1.57	-0.65	1.17	0.45	-0.14	-0.05	-0.03	-0.83	0.33	-1.94	2
-1.53	0.86	0.21	2.55	2.39	5.52	5.27	6.03	2.83	3.67	1.26	1.36	-2.21	-0.14	-0.47	-1.01	-0.80	-0.85	0.40	0.18	0.02	-1.33	0.27	-1.25	0.34	-0.76	-0.11	-0.69	0.84	0.95	-0.17	-0.78	0.12	-0.03	0.15	-1.37	-1.05	0.35	0.74	-0.15	1
-1.39	2.25	1.56	1.44	4.17	4.85	4.46	5.99	4.95	4.79	2.01	1.97	1.36	-0.53	-0.85	-0.66	0.45	0.84	-0.60	-0.21	-0.55	-0.73	-0.03	1.34	-1.69	0.27	-1.28	0.65	0.22	-0.98	-0.32	-0.26	0.04	-0.31	-1.28	0.38	1.96	1.15	-0.70	-1.18	1
0.79	1.26	1.83	-1.44	-0.76	0.36	1.97	0.59	-0.96	1.95	1.85	2.91	4.40	3.84	3.86	3.33	3.18	2.06	1.08	2.54	0.15	0.61	-0.20	-1.47	-0.69	1.75	-1.86	0.12	1.89	0.06	-0.49	1.97	-0.19	-2.01	-0.24	1.67	1.10	0.03	-1.60	-0.14	2
-0.55	1.57	0.21	0.36	0.86	-1.85	0.83	0.42	1.53	0.79	1.57	3.43	2.89	5.47	6.91	5.08	4.05	2.12	1.63	1.69	-1.65	-0.70	1.66	0.22	0.48	3.34	0.95	-1.69	1.83	0.63	-0.05	-1.44	0.51	0.62	-0.35	-0.23	-0.73	0.67	1.05	0.22	0
-1.48	-0.47	-0.26	0.02	1.31	-0.64	1.17	0.75	1.67	2.24	3.90	4.24	4.35	6.18	5.54	2.53	1.90	1.67	2.34	0.91	1.05	-1.72	2.34	-2.38	-1.78	-1.54	1.42	0.25	-0.55	2.83	0.89	0.57	-1.88	-1.09	-0.70	-0.84	1.45	0.74	0.46	0.91	2
-0.61	-0.26	0.32	1.49	1.26	3.57	4.22	3.76	4.74	4.94	2.71	1.71	3.61	1.49	0.25	1.98	0.56	0.98	0.71	-0.73	1.42	-0.03	-0.89	1.28	-0.94	-0.60	1.34	-0.84	0.74	0.54	-0.95	0.35	-0.74	0.53	1.02	-0.55	-0.01	1.86	-1.48	0.62	1
-0.14	0.46	-1.86	1.41	1.32	1.20	3.05	3.30	4.57	5.17	6.21	5.82	2.74	1.52	1.75	-0.16	0.03	1.47	0.82	-0.34	2.27	-0.31	0.43	-1.03	-0.05	0.25	-0.72	2.55	-1.34	-0.85	2.03	2.70	-0.21	-0.97	-1.28	-0.49	1.05	-1.75	0.21	-0.53	1
0.32	3.65	0.43	2.04	1.99	1.26	1.93	2.06	2.09	-0.49	2.31	0.17	1.60	2.62	3.24	2.82	2.08	0.67	0.83	2.10	0.94	-0.85	-0.96	-0.92	0.24	0.67	-0.68	0.36	2.11	-0.36	-0.82	1.67	0.32	0.94	1.79	-0.45	-0.55	2.01	0.38	0.93	0
0.88	-0.50	0.98	3.41	1.47	2.81	3.13	3.07	4.28	1.44	2.08	3.25	2.13	4.18	2.32	1.56	1.83	1.02	1.49	0.02	1.39	-0.84	0.04	-2.44	-0.04	1.92	0.35	0.24	0.60	-1.26	0.67	-1.27	0.72	0.54	0.68	-0.11	1.22	1.41	0.87	0.74	0
0.78	1.15	1.29	1.48	3.06	4.73	6.39	2.13	2.35	3.15	0.53	1.00	0.78	1.38	0.69	3.06	0.85	2.19	0.76	-1.30	-0.08	-0.25	0.05	-0.80	1.34	0.65	-0.72	-0.74	-1.50	0.59	-0.95	0.87	1.74	0.25	0.87	-0.22	-0.53	1.21	-0.36	-0.08	0
-0.43	-0.79	-0.39	-0.37	1.46	0.74	2.37	2.94	5.01	2.14	6.02	5.11	2.44	4.04	2.41	-1.25	-0.73	-1.65	-1.93	-0.04	0.89	-0.14	-0.88	0.66	-0.59	-0.59	-0.80	1.12	-0.05	-1.15	0.96	-0.25	-0.63	2.33	0.20	1.08	1.17	-0.31	-0.43	0.42	1
1.06	-1.43	0.52	1.76	-0.11	1.93	-0.58	1.41	1.91	2.32	4.61	5.45	3.33	4.53	3.11	2.67	0.19	1.12	0.04	-0.50	-0.82	-0.52	-0.30	0.34	0.97	1.95	0.32	0.38	0.96	1.47	-0.34	-0.66	0.69	1.00	-1.92	0.52	-0.70	1.06	1.17	2.48	2
-0.52	0.24	2.42	3.19	4.18	5.23	7.08	3.63	3.54	3.61	3.11	1.04	1.06	0.06	1.35	1.69	0.03	0.58	-0.33	-0.08	1.66	1.34	0.80	0.15	-0.58	0.50	-0.37	-0.54	-0.24	-0.11	0.20	0.62	2.21	-0.62	-0.10	-0.89	-1.06	-1.26	2.44	-0.53	1
0.08	0.18	1.50	2.19	4.28	2.44	3.81	2.85	2.89	2.72	0.87	1.80	0.98	1.06	1.53	2.50	1.47	1.17	0.88	0.38	1.62	0.34	-0.53	-0.54	0.57	1.42	-0.22	0.69	-0.50	0.22	0.45	-2.38	1.02	-1.46	0.51	1.72	0.71	-0.11	0.39	0.91	0
-2.07	-0.16	0.13	-1.59	-0.78	-0.10	2.11	1.68	0.31	3.18	3.15	4.76	5.78	4.38	2.79	3.37	2.50	2.17	0.97	1.67	0.20	0.33	0.69	-1.68	2.22	0.98	0.34	0.57	-0.72	-0.06	1.16	0.76	0.69	-0.94	0.34	1.34	-0.38	1.30	-0.49	-0.58	2
1.59	0.46	0.55	3.26	2.94	3.15	4.18	3.70	3.13	1.82	1.93	1.62	1.55	-0.33	3.52	0.95	0.83	2.85	1.08	0.81	-2.56	-1.50	-1.43	0.35	-0.24	-0.83	0.56	2.00	0.34	-0.96	-0.16	0.88	-0.62	1.22	-0.91	1.76	-0.61	-1.51	0.74	0.95	0
0.42	2.24	-0.64	-1.32	1.24	0.76	0.61	-0.51	0.61	1.48	2.16	2.65	5.29	4.64	5.35	2.77	3.46	3.31	1.80	0.86	0.83	-0.70	0.65	0.22	0.95	-0.95	0.44	0.61	-0.75	-1.35	2.56	-0.18	-1.91	-1.22	0.20	0.50	-0.27	-1.57	-0.22	1.12	2
0.09	0.40	-0.48	1.28	2.51	3.95	3.96	3.85	4.78	4.45	6.28	2.17	2.94	1.77	1.31	1.54	1.50	1.88	-0.18	-0.29	2.09	0.14	0.46	-1.51	-1.09	1.62	0.32	0.45	1.38	-0.31	-0.44	0.86	-1.18	-0.41	-1.65	1.04	1.09	-0.77	1.00	0.67	1
-0.98	-0.17	0.07	1.94	-1.04	-0.29	1.46	0.74	0.27	1.88	2.44	3.37	2.71	5.35	3.86	4.12	5.01	2.69	3.48	2.38	-0.18	-0.34	-0.04	0.56	-1.55	-0.41	-2.19	-1.65	-1.58	-1.11	-0.06	-0.92	0.73	0.30	1.24	0.68	-0.63	0.57	1.11	-0.38	2
1.67	0.33	0.34	0.55	0.24	3.67	1.84	3.76	5.07	4.24	4.89	4.94	5.23	3.60	2.28	-0.01	0.39	0.04	-1.26	0.02	0.36	0.60	-1.43	-0.43	-0.25	-0.93	-1.18	0.03	-1.21	0.05	-0.72	1.41	-0.14	-0.53	1.28	0.05	-1.04	-2.31	1.16	0.07	1
-1.32	-0.65	0.79	0.89	3.18	1.85	5.44	4.67	3.29	2.47	2.71	0.08	2.79	1.22	4.03	2.30	1.40	2.30	1.00	1.28	1.25	2.06	0.44	-0.04	0.32	0.21	-2.04	1.26	0.48	0.64	-2.06	-0.04	-0.48	0.66	-0.98	-0.69	1.50	-0.69	0.22	-0.19	0
1.28	2.01	1.07	2.18	-0.01	1.04	2.18	3.75	6.13	3.97	4.12	4.88	4.63	2.56	2.16	-0.44	0.76	0.47	-0.62	-1.38	0.77	-0.67	-1.02	1.33	0.92	-0.95	1.28	1.04	1.32	1.25	-1.16	-0.73	-1.27	1.00	-0.62	2.10	-0.95	-0.15	-1.01	0.51	1
0.05	-0.13	0.54	0.39	0.03	0.87	0.52	1.11	1.10	1.68	2.25	1.72	3.93	5.93	6.18	3.74	3.60	4.37	2.59	0.07	-1.32	0.83	0.96	1.13	-1.74	-1.45	0.58	-0.37	-0.73	0.55	-0.43	-1.09	-0.61	-0.16	1.00	0.36	-0.79	0.33	0.50	0.14	2
-1.86	-1.07	0.84	0.06	1.92	0.63	5.18	3.88	4.96	4.32	5.09	1.48	1.17	3.89	2.59	1.71	1.95	-0.65	1.59	0.74	-1.19	-0.75	0.13	-0.39	-2.07	1.06	-0.56	-1.26	0.20	-1.06	1.42	-0.38	0.39	0.30	-0.02	0.67	-0.70	0.89	-1.24	0.69	1
1.27	0.08	1.16	0.42	0.30	1.74	1.40	3.44	4.68	5.12	3.90	3.88	3.40	2.05	1.24	1.14	-1.10	-1.44	-0.95	1.60	-0.61	0.33	-0.84	-1.20	-0.64	-0.47	0.50	0.73	1.09	1.18	-1.91	0.41	-0.34	1.26	-1.19	-1.34	0.40	0.98	-0.30	-0.32	1
0.91	0.82	2.43	3.82	3.85	5.41	4.82	4.34	4.22	2.17	3.86	1.28	-1.43	0.40	-0.56	0.69	-1.25	-1.27	-0.09	-0.74	-1.05	0.09	0.17	0.46	0.01	-0.97	-1.28	-1.16	1.22	0.41	-0.27	0.81	-0.80	-0.73	0.22	-0.81	1.04	-1.28	-0.94	0.13	1
1.52	1.99	0.15	1.01	1.33	2.42	2.98	2.01	1.90	4.90	4.97	4.37	3.70	1.73	1.43	-0.76	-0.97	-0.20	0.53	-1.30	1.29	0.79	0.26	-1.19	0.16	0.08	1.66	-1.37	0.37	0.06	-0.03	0.38	-0.42	1.87	0.84	0.86	-0.28	-0.90	0.92	-1.83	1
-0.18	-0.57	0.85	2.39	4.82	4.86	7.99	6.96	4.74	3.04	1.31	-0.56	0.63	-0.42	-0.20	0.61	-1.16	0.18	-0.37	0.03	-1.79	-0.70	-2.10	0.73	0.10	-0.19	0.03	0.18	1.54	1.43	-2.62	-0.40	-0.37	0.29	-1.18	2.41	0.03	-0.48	0.54	0.37	0
-0.07	-1.03	-0.08	0.25	-0.08	1.14	3.19	3.82	4.35	3.75	5.95	6.36	3.05	3.33	1.93	-0.56	1.21	-0.55	-0.19	-0.62	0.14	-0.21	-0.50	0.87	-0.21	2.50	0.88	-0.60	-0.16	0.51	0.63	-0.92	0.83	0.03	-0.91	-0.17	-1.73	0.61	-2.55	0.24	1
0.22	2.22	-2.27	0.47	1.31	2.22	3.26	3.90	3.51	3.90	5.73	4.40	3.05	1.74	2.04	-0.18	0.93	0.49	-1.22	-0.36	-0.04	1.54	-1.23	0.52	-2.06	0.58	1.58	-0.54	-1.53	1.35	0.89	-0.11	1.78	-0.28	-1.38	-0.37	0.42	1.26	0.90	0.50	1
-0.38	1.53	3.48	3.72	0.89	4.48	7.30	3.87	3.69	4.30	1.43	2.51	0.37	0.21	0.57	-0.56	1.81	0.03	-0.29	-2.67	0.76	1.37	1.55	0.05	-0.36	-0.15	0.71	0.41	0.73	0.31	-0.45	-0.95	-1.17	0.74	1.48	-0.16	0.18	0.34	0.35	-0.26	1
-0.05	0.11	1.00	-1.17	1.33	-0.21	-0.03	3.08	-0.22	2.05	3.52	5.35	4.37	5.57	6.18	5.27	4.52	3.28	0.75	1.21	0.24	-1.02	-0.44	-1.04	-0.40	-0.59	1.44	0.53	0.50	-0.12	-0.44	0.26	-1.21	-0.62	0.77	0.15	0.04	-1.45	-0.63	0.86	2
-0.53	0.71	2.48	4.78	2.33	3.37	4.30	5.77	4.23	2.91	2.30	1.58	1.98	-0.99	1.32	0.57	-0.44	0.78	-0.05	-0.98	1.76	-0.59	-0.49	-0.35	1.13	-0.17	-0.40	-0.46	0.49	-1.39	-0.82	0.67	-0.49	0.69	1.61	-0.11	-0.94	0.09	-2.33	-0.16	1
0.23	0.89	0.35	1.58	-0.41	-1.34	0.33	0.39	2.31	1.39	2.23	4.33	2.61	5.78	6.44	4.16	5.22	1.59	0.86	2.77	0.76	0.53	-0.51	0.71	-0.55	1.00	2.14	-1.10	-0.75	0.28	-0.24	0.42	1.72	-0.23	0.48	-0.76	1.67	-0.68	-0.41	1.67	2
0.84	0.75	0.22	1.23	2.99	4.82	3.35	3.68	0.37	0.69	1.01	2.04	1.24	2.62	3.44	3.27	0.22	0.10	0.65	-0.04	-0.74	-0.03	-0.42	0.27	-0.67	0.62	-1.77	-0.09	0.45	0.73	0.22	0.35	1.17	0.30	-0.68	0.52	-1.11	1.62	1.11	0.61	0
0.30	1.46	0.64	0.17	0.53	0.29	-0.22	0.94	1.91	1.31	2.96	3.21	2.38	4.30	5.57	3.92	3.94	1.70	2.24	0.63	0.21	-1.47	0.49	0.05	1.29	-1.80	0.02	-0.68	1.47	-1.65	-1.31	-0.53	0.20	0.80	-0.46	0.61	-0.27	-0.34	0.58	-0.50	0
1.81	-2.13	0.02	-0.15	1.30	1.68	1.46	1.66	2.79	3.43	4.96	2.98	5.07	5.06	5.37	3.22	1.33	-0.68	0.59	2.90	-0.51	1.17	1.15	-1.65	-0.02	0.47	-1.21	0.80	-0.06	0.44	0.99	0.07	0.56	-2.22	1.00	-0.51	0.58	0.24	-0.55	0.55	2
-0.49	0.43	0.99	2.00	3.22	4.55	3.23	3.49	4.00	3.49	2.60	2.04	1.32	0.40	0.98	0.17	0.01	-0.65	-0.33	0.05	0.29	0.82	-1.95	-1.14	-0.41	0.70	0.31	-0.29	0.75	-0.18	0.09	-0.46	1.25	0.25	-1.02	0.18	0.44	-0.53	-0.36	0.37	1
-0.22	1.66	0.81	1.36	3.52	3.14	4.99	5.10	3.01	4.03	2.75	0.76	1.17	0.62	1.16	1.88	0.91	-0.41	2.63	-0.38	-0.32	0.06	0.32	-0.28	-1.00	0.17	0.05	1.10	-1.98	-0.15	-0.40	-0.12	1.70	-0.01	0.26	0.59	-1.72	0.93	0.19	0.20	0
-0.32	0.66	-0.41	1.51	0.75	0.46	1.31	1.14	2.84	4.70	3.36	2.54	5.45	3.48	4.57	4.17	1.73	1.29	0.35	0.60	-0.31	0.91	0.35	-0.32	0.78	0.09	-1.43	1.59	-0.41	0.68	0.97	-1.43	0.00	0.24	-0.16	0.68	1.25	-0.86	-0.38	0.51	2
-1.06	0.23	1.07	0.25	2.18	-0.26	0.10	0.36	1.82	1.30	1.17	-0.29	2.91	3.09	5.26	2.72	2.14	2.79	1.89	-0.74	2.30	0.24	2.93	0.26	-0.67	-2.47	0.73	0.03	-0.62	0.82	-0.29	-1.00	1.22	1.20	-1.08	-1.33	1.60	1.68	-1.33	0.53	0
-0.45	0.05	1.63	-0.08	0.97	1.19	2.75	2.54	5.13	4.32	5.85	5.66	4.05	2.13	2.31	0.77	0.64	-0.70	-0.28	-0.10	-0.93	1.26	-0.03	0.06	-0.59	1.37	-1.27	0.70	0.48	0.71	1.38	0.88	0.18	-0.01	-1.25	-1.10	-0.38	1.25	0.92	0.10	1
-0.22	1.38	2.12	2.80	5.88	5.89	5.41	5.88	4.46	2.47	2.58	0.55	2.70	-0.47	-0.81	-0.24	-1.71	-1.07	-0.02	-0.47	1.36	0.70	2.15	-0.44	-1.33	-0.47	0.80	-0.92	-1.41	1.01	-2.19	-0.04	0.82	0.32	0.49	0.28	1.09	0.44	-0.94	1.79	1
-0.33	1.85	1.49	1.74	2.54	2.20	6.61	4.35	4.03	4.26	2.65	0.75	0.62	0.17	0.33	1.87	2.38	0.07	-0.27	1.51	1.78	1.57	-1.49	0.45	0.36	0.95	-0.52	-0.06	-0.82	-0.49	-0.18	-1.64	0.57	-0.43	0.39	1.01	-0.38	-0.61	0.77	1.96	1
0.27	2.11	1.56	0.90	1.81	2.00	3.14	2.16	3.81	1.75	2.44	1.41	0.76	0.57	3.28	2.84	1.03	1.73	-0.22	0.92	-2.13	0.07	-1.82	-0.73	-0.85	1.26	0.90	-0.50	-1.21	0.03	1.50	0.64	0.98	-0.87	1.81	1.32	0.56	-0.30	2.42	-0.99	0
-0.54	1.68	0.97	0.74	1.38	0.76	1.78	4.60	3.13	6.84	4.34	3.63	2.98	1.94	2.53	1.13	1.34	-0.27	0.47	-0.89	-0.72	-0.21	-0.65	-1.04	-0.49	2.02	0.03	1.47	0.09	0.61	0.24	2.00	1.11	1.03	2.44	0.30	-1.13	0.30	-2.05	1.21	1
-1.21	0.73	1.36	1.02	0.11	1.49	0.63	0.69	1.61	2.30	3.19	3.86	4.16	5.32	4.46	3.86	3.09	1.69	2.68	0.95	-1.08	0.40	1.51	-0.32	-1.01	0.21	-0.63	0.55	0.49	1.24	-0.35	-1.45	1.48	-0.17	-1.62	-0.18	0.68	0.29	-0.20	-0.33	2
-0.47	-0.31	0.45	2.54	0.10	4.05	2.15	2.81	1.63	1.74	0.86	2.84	3.22	3.20	3.07	3.94	1.40	1.07	1.50	0.80	1.29	0.53	-0.80	1.06	-0.71	-0.86	0.50	0.03	-0.25	-0.83	-1.28	0.85	-1.02	1.07	-0.39	-0.86	0.51	-1.94	1.94	0.33	0
-0.80	0.88	1.41	2.85	2.32	4.75	5.21	3.08	4.69	4.35	2.99	1.61	0.15	2.40	0.08	0.42	-0.77	2.11	-0.64	-1.55	2.04	-0.01	0.46	0.27	-0.02	-1.61	0.25	1.66	0.42	0.28	1.42	1.03	0.33	1.94	-0.59	0.85	-0.08	-0.33	1.42	-0.48	1
2.12	1.10	-1.27	-0.97	0.53	2.07	2.39	3.28	4.13	4.58	5.83	4.90	2.39	3.33	1.41	1.97	-0.01	-0.43	0.29	-1.36	-1.00	-0.07	-0.73	0.45	0.66	0.96	0.78	0.12	0.01	-1.00	1.82	-1.10	0.73	0.32	-1.20	0.48	0.62	0.70	0.24	-0.26	2
1.45	1.58	0.42	0.76	-0.55	0.68	0.14	-0.85	0.10	1.52	0.60	4.86	4.00	5.16	7.00	4.61	3.09	3.77	1.04	0.91	1.63	-0.28	-0.41	1.49	0.13	-0.93	-0.79	0.58	-0.53	-0.76	-0.00	-1.99	2.39	0.17	-1.43	-0.79	-0.11	0.02	-0.22	0.69	2
-1.96	-0.37	1.16	2.54	2.16	3.37	5.60	3.80	3.02	2.34	0.86	1.80	0.81	1.18	1.31	-0.70	0.21	-0.23	-0.41	-0.22	-0.35	-1.42	0.36	0.90	-0.21	-1.15	0.25	0.46	-0.26	0.31	-0.20	-0.31	1.02	-0.67	0.65	1.69	-0.13	0.30	-0.70	0.27	0
1.40	0.42	0.47	1.20	0.21	2.02	0.81	2.29	1.60	0.88	1.78	1.85	5.34	3.96	3.99	7.46	3.11	1.51	1.44	0.80	-1.51	-1.84	1.75	1.16	-0.32	-0.25	-0.50	-0.86	-1.01	0.20	-1.13	0.06	-0.12	-0.02	1.18	0.83	-0.62	-1.15	-1.03	1.03	0
-0.69	0.40	-0.61	-0.62	-0.46	-0.37	1.17	0.93	0.31	2.09	3.43	2.60	3.82	6.18	5.18	3.20	4.15	3.13	1.00	0.88	1.32	1.32	0.42	-0.75	1.82	0.20	0.49	-0.75	-0.38	0.26	0.75	-1.47	-0.40	-2.05	0.29	2.11	-0.06	-0.44	0.08	-0.66	0
-0.37	-0.84	-1.52	0.36	1.01	1.10	1.34	2.43	1.83	3.90	5.95	4.33	3.96	4.17	1.56	3.52	0.19	0.23	-1.33	-1.14	0.92	1.06	-0.23	1.16	0.17	-1.15	0.68	-0.15	1.63	-0.86	1.13	0.29	0.52	1.27	2.23	2.06	-0.47	1.39	0.24	0.10	2
-0.27	2.56	1.22	2.29	3.61	2.65	3.67	3.66	1.59	2.14	1.26	2.28	2.73	1.67	3.14	1.40	2.57	0.32	-0.19	-1.55	-1.28	0.74	-0.58	1.46	-1.19	-0.44	-0.77	0.20	-0.67	-0.07	-0.53	-0.54	1.36	0.87	1.31	-0.67	0.61	1.39	-0.71	-0.47	0
0.77	1.57	-1.50	0.18	-0.11	2.27	-0.03	0.30	-0.97	1.84	3.57	2.88	2.70	2.62	2.72	2.91	3.43	2.40	1.77	-0.61	-1.60	-0.27	-0.62	0.38	-0.89	-1.42	1.96	0.69	-0.17	0.35	0.46	-0.60	0.16	-0.78	-0.18	1.21	0.66	0.18	-0.54	1.43	0
-1.83	0.89	-1.00	0.70	0.27	1.43	1.09	2.59	2.23	4.11	4.79	4.83	3.30	5.16	5.10	1.40	0.28	0.61	0.67	0.74	-1.82	-0.59	-1.09	-0.21	-0.08	0.09	1.04	0.14	-0.15	-0.43	-1.28	-1.82	0.73	-0.17	-0.06	-1.20	-0.58	-1.50	-1.02	-1.23	2
2.73	0.80	-0.75	0.94	-0.21	1.12	2.29	2.96	3.37	3.33	6.52	3.40	4.81	1.09	0.94	2.40	-0.52	1.32	-1.83	0.38	0.97	0.43	0.52	0.14	0.24	0.48	0.96	-1.46	-0.61	1.19	-0.60	0.22	1.14	0.03	1.07	0.51	-0.58	-1.13	0.69	0.31	2
-0.20	-0.06	0.43	0.35	-1.55	0.34	2.39	2.09	4.40	5.05	8.27	5.53	4.34	2.63	0.99	1.14	-0.01	-0.00	0.03	-0.21	-0.08	-0.84	-0.27	-1.90	-0.32	0.64	0.25	0.79	0.30	-0.28	2.47	0.12	0.17	-1.68	0.63	-0.93	-0.69	0.04	1.79	0.40	1
1.54	-0.61	-0.46	0.05	1.55	0.99	0.96	-0.39	-1.02	1.46	0.96	2.38	4.35	3.38	2.99	3.70	3.52	1.56	-0.13	-0.53	-0.46	0.12	-0.46	-2.67	-0.36	-0.13	-0.06	-0.48	1.38	0.57	-1.86	-1.37	-0.43	1.05	-0.21	-1.93	-1.10	-0.36	-0.49	-0.97	0
-0.29	-0.69	1.09	1.45	1.10	1.10	1.64	1.08	0.28	0.92	0.77	1.04	2.63	5.60	4.29	3.68	3.68	3.51	1.51	2.98	0.49	1.10	0.25	-0.48	0.95	-0.68	0.61	-1.39	0.57	-0.42	-0.32	0.67	-0.54	-0.01	0.07	0.41	0.38	-0.21	-1.14	-1.40	0
0.11	-0.23	0.17	2.71	3.94	3.03	5.63	3.66	2.55	2.14	2.96	1.79	0.44	0.50	0.94	0.34	3.73	2.06	0.75	-0.78	0.41	-1.02	-1.30	0.80	-1.21	-0.47	-0.68	0.80	-0.03	-1.41	1.02	-1.01	-0.21	0.55	0.27	-0.50	1.13	-1.05	-2.06	-0.35	0
-0.85	0.55	1.84	0.35	2.28	2.64	4.40	4.06	1.64	2.25	4.65	2.43	0.85	1.92	1.68	-0.38	0.79	-0.92	1.18	-0.61	-0.23	0.01	0.21	-0.19	-0.46	0.01	0.30	0.95	0.69	0.58	-1.27	0.21	-1.18	0.53	2.53	0.80	-0.52	0.58	0.69	1.89	1
0.33	1.15	1.67	2.05	3.48	3.33	5.51	5.83	5.05	2.90	3.47	2.26	1.83	-2.05	-1.10	0.54	-0.49	1.04	-0.16	0.22	0.98	-0.86	-0.87	-0.02	-0.19	-1.37	0.09	0.09	0.35	-0.08	-2.59	-0.25	-0.77	-0.50	-0.93	-1.04	-0.62	1.04	0.02	0.45	1
-0.14	0.92	1.00	0.03	1.17	1.13	4.64	3.75	2.35	5.04	5.18	3.33	2.77	0.06	0.47	0.48	-1.69	-0.07	0.69	0.35	0.29	0.42	-0.47	-0.08	0.60	-0.08	0.34	-0.43	0.62	-0.46	-0.34	-0.25	-0.57	-1.68	-0.12	-0.99	0.48	0.11	-0.07	0.70	1
0.76	-2.47	-0.12	0.06	-0.06	2.08	2.88	3.00	3.27	4.06	4.91	5.74	3.82	3.77	2.82	2.75	1.25	-0.26	-1.30	1.52	0.17	-0.33	1.04	1.06	0.51	0.59	0.39	0.61	-0.19	-0.54	-1.47	-2.48	-0.41	-2.04	2.28	0.60	-0.79	0.50	1.11	0.23	2
1.31	-0.95	-0.26	-0.11	-0.34	-1.00	1.58	2.02	3.30	4.52	7.41	4.58	3.87	0.48	2.08	1.93	0.32	1.20	1.63	-0.40	-0.09	0.10	0.84	1.26	-0.93	2.39	-2.55	-0.77	0.00	0.08	0.17	-0.44	1.90	0.61	-0.61	-1.16	0.84	0.15	-0.52	-1.36	2
-0.88	-0.07	-0.87	0.59	-0.67	0.27	0.86	2.04	0.24	0.72	1.73	4.23	4.26	5.05	5.80	2.51	3.18	3.66	1.91	1.41	-0.99	0.65	-0.56	-1.10	-2.91	0.81	0.57	-1.77	-0.82	-0.62	0.67	-1.10	0.73	0.59	1.25	-1.04	0.16	-1.14	0.06	-2.25	0
-0.17	1.39	1.73	4.16	3.14	4.46	5.42	6.52	3.68	1.85	3.67	0.55	-1.10	1.23	-0.94	-0.85	1.25	0.77	0.88	1.05	-1.06	-0.28	1.42	1.17	1.49	-0.91	0.55	0.83	0.33	0.57	-0.87	0.40	-0.90	-1.02	0.69	-1.09	-1.41	-0.41	0.10	-0.85	1
0.20	-0.77	1.62	0.36	-0.34	1.42	0.79	3.03	2.46	5.53	7.80	5.24	3.41	2.88	3.63	2.42	-0.42	0.36	0.18	1.64	-0.23	-1.34	0.11	0.02	-2.54	0.84	0.05	-2.74	-0.02	0.72	0.75	-0.56	0.64	-0.89	0.28	0.98	-1.91	-0.80	-1.22	0.28	2
0.92	1.59	-0.79	0.80	2.40	4.57	4.23	3.43	3.18	1.21	1.87	1.34	-0.31	1.15	1.39	0.61	2.01	0.46	-0.42	-0.19	0.71	1.17	-0.40	0.47	-0.65	0.80	-0.43	-0.16	-0.55	0.27	0.46	-0.90	0.30	-0.53	-2.49	-0.94	-0.74	0.77	0.33	-0.54	0
-1.73	-0.19	0.79	2.45	4.35	5.27	4.22	3.98	6.07	2.27	2.41	1.16	0.01	-0.48	0.10	1.06	-1.11	0.04	1.09	-0.08	-0.12	-0.48	-0.34	-0.21	0.85	0.21	-0.20	-0.22	0.98	-0.81	0.72	0.47	0.32	-0.14	0.24	1.24	-1.77	2.32	-0.38	-0.79	1
0.47	0.25	0.72	2.14	1.59	1.54	0.42	0.62	3.23	1.95	1.45	2.09	3.76	5.30	3.87	2.74	1.82	2.36	-0.31	1.53	-0.81	-0.06	-0.31	-1.85	-0.51	0.19	1.69	1.52	-1.09	0.42	-0.50	0.34	0.09	-1.31	0.86	-1.49	-1.15	-0.21	-1.83	1.46	0
1.43	2.16	-0.11	1.77	1.76	4.02	4.76	6.10	3.73	3.01	1.39	2.89	0.85	-0.45	1.12	0.80	0.15	0.98	1.12	-0.57	0.37	0.84	-1.29	1.87	0.88	0.45	-0.88	0.48	0.52	-0.16	-1.16	0.31	0.85	-0.96	1.39	-0.04	0.32	1.09	1.40	-0.90	1
-0.48	2.02	1.47	-0.25	1.08	2.31	-1.00	1.03	3.40	3.73	4.90	3.52	3.10	3.47	3.02	1.96	0.14	0.40	1.12	1.22	-1.82	0.90	1.04	0.00	1.94	0.52	-2.12	1.38	-0.99	-0.11	-1.53	-2.84	0.38	0.85	-0.04	1.33	0.46	1.03	-1.21	-0.36	2
0.54	-0.04	-0.01	-1.62	-0.08	-0.18	1.19	-1.06	0.27	1.29	1.00	2.27	6.54	3.93	6.26	6.03	3.74	3.24	2.89	2.71	-0.11	0.74	0.07	-0.54	0.35	0.50	1.32	-0.76	-0.44	-1.32	1.23	1.20	0.08	-1.71	-1.06	-0.79	-0.52	1.76	-0.45	0.78	2
0.25	0.78	-1.08	1.60	0.59	-0.12	1.10	2.08	0.89	1.70	0.81	2.61	3.15	4.48	6.46	5.85	2.30	1.95	2.32	1.34	-0.44	-1.41	2.40	1.14	0.85	-1.46	-0.82	-0.93	0.22	-1.88	0.04	1.53	2.04	-0.32	0.86	-0.24	0.54	-1.35	3.00	1.57	0
1.14	0.65	0.21	2.94	4.20	4.86	5.36	5.28	4.04	4.29	3.55	0.39	0.17	0.45	1.79	0.27	1.95	-0.12	-2.48	2.03	-0.47	0.53	0.81	1.48	1.79	0.51	0.95	0.91	0.38	2.07	0.34	-1.33	0.91	-1.06	-0.84	-0.01	1.38	0.06	0.82	0.13	1
1.05	0.17	0.18	1.59	2.41	0.71	1.25	1.75	2.67	5.08	3.79	2.48	2.79	1.29	0.83	-0.98	-0.33	0.26	-1.69	0.34	0.25	-0.34	-0.52	0.08	0.95	0.67	-0.48	-1.43	0.62	-0.53	0.52	-1.18	0.67	1.04	0.95	-0.62	0.91	1.63	-0.08	0.01	1
0.82	-0.27	1.03	0.35	0.19	-0.78	-1.03	0.17	0.31	1.60	2.46	3.93	5.23	6.44	6.27	4.71	5.00	4.48	2.29	0.02	0.05	0.44	-0.78	-0.87	-0.23	0.18	-0.62	-3.26	-1.33	-0.12	-0.49	-1.44	-0.49	-0.49	-0.65	1.41	0.13	-0.59	-1.15	0.49	0
0.55	-0.14	-0.36	1.25	2.02	1.54	0.32	3.89	3.71	3.47	5.93	6.18	3.87	2.65	0.74	0.87	0.36	0.82	1.03	0.19	0.33	-1.48	-0.20	0.92	-0.06	-0.52	-1.07	1.37	1.27	-0.26	1.85	0.33	-0.70	0.56	0.85	0.18	-0.55	-0.24	0.93	0.54	1
[truncated: 3,164 more rows]
