# Supplementary material for: A physical model inspired density peak clustering
Source: PLoS One. 2020 Sep 24;15(9):e0239406. doi: 10.1371/journal.pone.0239406 (PMC7514087; doi:10.1371/journal.pone.0239406)
Supplement: S1 Data — (ZIP) [file pone.0239406.s001.zip › Data/WDBC/unformatted-data]

Olvi Mangasarian provided the original database in a different format
than the one under breast-cancer-wisconsin.data, which contains only
the complete set of data that was available on 15 July 1992.  In
particular, data was separated into groups, each preceeded by some
documentation.  I've kept this information here in case you needed
more details.

--------------------------------CUT--------------------------------------------
#####  Group 1 : 367 points: 200B 167M (January 1989)
#####  Revised Jan 10, 1991: Replaced zero bare nuclei in 1080185 & 1187805 
#####  Revised Nov 22,1991: Removed 765878,4,5,9,7,10,10,10,3,8,1 no record
#####                     : Removed 484201,2,7,8,8,4,3,10,3,4,1 zero epithelial 
#####			  : Changed 0 to 1 in field 6 of sample 1219406
#####			  : Changed 0 to 1 in field 8 of following sample:
#####			  : 1182404,2,3,1,1,1,2,0,1,1,1

1000025,2,5,1,1,1,2,1,3,1,1
1002945,2,5,4,4,5,7,10,3,2,1
1015425,2,3,1,1,1,2,2,3,1,1
1016277,2,6,8,8,1,3,4,3,7,1
1017023,2,4,1,1,3,2,1,3,1,1
1017122,4,8,10,10,8,7,10,9,7,1
1018099,2,1,1,1,1,2,10,3,1,1
1018561,2,2,1,2,1,2,1,3,1,1
1033078,2,2,1,1,1,2,1,1,1,5
1033078,2,4,2,1,1,2,1,2,1,1
1035283,2,1,1,1,1,1,1,3,1,1
1036172,2,2,1,1,1,2,1,2,1,1
1041801,4,5,3,3,3,2,3,4,4,1
1043999,2,1,1,1,1,2,3,3,1,1
1044572,4,8,7,5,10,7,9,5,5,4
1047630,4,7,4,6,4,6,1,4,3,1
1048672,2,4,1,1,1,2,1,2,1,1
1049815,2,4,1,1,1,2,1,3,1,1
1050670,4,10,7,7,6,4,10,4,1,2
1050718,2,6,1,1,1,2,1,3,1,1
1054590,4,7,3,2,10,5,10,5,4,4
1054593,4,10,5,5,3,6,7,7,10,1
1056784,2,3,1,1,1,2,1,2,1,1
1057013,4,8,4,5,1,2,0,7,3,1
1059552,2,1,1,1,1,2,1,3,1,1
1065726,4,5,2,3,4,2,7,3,6,1
1066373,2,3,2,1,1,1,1,2,1,1
1066979,2,5,1,1,1,2,1,2,1,1
1067444,2,2,1,1,1,2,1,2,1,1
1070935,2,1,1,3,1,2,1,1,1,1
1070935,2,3,1,1,1,1,1,2,1,1
1071760,2,2,1,1,1,2,1,3,1,1
1072179,4,10,7,7,3,8,5,7,4,3
1074610,2,2,1,1,2,2,1,3,1,1
1075123,2,3,1,2,1,2,1,2,1,1
1079304,2,2,1,1,1,2,1,2,1,1
1080185,4,10,10,10,8,6,1,8,9,1
1081791,2,6,2,1,1,1,1,7,1,1
1084584,4,5,4,4,9,2,10,5,6,1
1091262,4,2,5,3,3,6,7,7,5,1
1096800,2,6,6,6,9,6,0,7,8,1
1099510,4,10,4,3,1,3,3,6,5,2
1100524,4,6,10,10,2,8,10,7,3,3
1102573,4,5,6,5,6,10,1,3,1,1
1103608,4,10,10,10,4,8,1,8,10,1
1103722,2,1,1,1,1,2,1,2,1,2
1105257,4,3,7,7,4,4,9,4,8,1
1105524,2,1,1,1,1,2,1,2,1,1
1106095,2,4,1,1,3,2,1,3,1,1
1106829,4,7,8,7,2,4,8,3,8,2
1108370,4,9,5,8,1,2,3,2,1,5
1108449,4,5,3,3,4,2,4,3,4,1
1110102,4,10,3,6,2,3,5,4,10,2
1110503,4,5,5,5,8,10,8,7,3,7
1110524,4,10,5,5,6,8,8,7,1,1
1111249,4,10,6,6,3,4,5,3,6,1
1112209,4,8,10,10,1,3,6,3,9,1
1113038,4,8,2,4,1,5,1,5,4,4
1113483,4,5,2,3,1,6,10,5,1,1
1113906,4,9,5,5,2,2,2,5,1,1
1115282,4,5,3,5,5,3,3,4,10,1
1115293,2,1,1,1,1,2,2,2,1,1
1116116,4,9,10,10,1,10,8,3,3,1
1116132,4,6,3,4,1,5,2,3,9,1
1116192,2,1,1,1,1,2,1,2,1,1
1116998,4,10,4,2,1,3,2,4,3,10
1117152,2,4,1,1,1,2,1,3,1,1
1118039,4,5,3,4,1,8,10,4,9,1
1120559,4,8,3,8,3,4,9,8,9,8
1121732,2,1,1,1,1,2,1,3,2,1
1121919,2,5,1,3,1,2,1,2,1,1
1123061,4,6,10,2,8,10,2,7,8,10
1124651,2,1,3,3,2,2,1,7,2,1
1125035,4,9,4,5,10,6,10,4,8,1
1126417,4,10,6,4,1,3,4,3,2,3
1131294,2,1,1,2,1,2,2,4,2,1
1132347,2,1,1,4,1,2,1,2,1,1
1133041,2,5,3,1,2,2,1,2,1,1
1133136,2,3,1,1,1,2,3,3,1,1
1136142,2,2,1,1,1,3,1,2,1,1
1137156,2,2,2,2,1,1,1,7,1,1
1143978,2,4,1,1,2,2,1,2,1,1
1143978,2,5,2,1,1,2,1,3,1,1
1147044,2,3,1,1,1,2,2,7,1,1
1147699,4,3,5,7,8,8,9,7,10,7
1147748,4,5,10,6,1,10,4,4,10,10
1148278,4,3,3,6,4,5,8,4,4,1
1148873,4,3,6,6,6,5,10,6,8,3
1152331,2,4,1,1,1,2,1,3,1,1
1155546,2,2,1,1,2,3,1,2,1,1
1156272,2,1,1,1,1,2,1,3,1,1
1156948,2,3,1,1,2,2,1,1,1,1
1157734,2,4,1,1,1,2,1,3,1,1
1158247,2,1,1,1,1,2,1,2,1,1
1160476,2,2,1,1,1,2,1,3,1,1
1164066,2,1,1,1,1,2,1,3,1,1
1165297,2,2,1,1,2,2,1,1,1,1
1165790,2,5,1,1,1,2,1,3,1,1
1165926,4,9,6,9,2,10,6,2,9,10
1166630,4,7,5,6,10,5,10,7,9,4
1166654,4,10,3,5,1,10,5,3,10,2
1167439,4,2,3,4,4,2,5,2,5,1
1167471,2,4,1,2,1,2,1,3,1,1
1168359,4,8,2,3,1,6,3,7,1,1
1168736,4,10,10,10,10,10,1,8,8,8
1169049,4,7,3,4,4,3,3,3,2,7
1170419,4,10,10,10,8,2,10,4,1,1
1170420,4,1,6,8,10,8,10,5,7,1
1171710,2,1,1,1,1,2,1,2,3,1
1171710,4,6,5,4,4,3,9,7,8,3
1171795,2,1,3,1,2,2,2,5,3,2
1171845,4,8,6,4,3,5,9,3,1,1
1172152,4,10,3,3,10,2,10,7,3,3
1173216,4,10,10,10,3,10,8,8,1,1
1173235,2,3,3,2,1,2,3,3,1,1
1173347,2,1,1,1,1,2,5,1,1,1
1173347,2,8,3,3,1,2,2,3,2,1
1173509,4,4,5,5,10,4,10,7,5,8
1173514,2,1,1,1,1,4,3,1,1,1
1173681,2,3,2,1,1,2,2,3,1,1
1174057,2,1,1,2,2,2,1,3,1,1
1174057,2,4,2,1,1,2,2,3,1,1
1174131,4,10,10,10,2,10,10,5,3,3
1174428,4,5,3,5,1,8,10,5,3,1
1175937,4,5,4,6,7,9,7,8,10,1
1176406,2,1,1,1,1,2,1,2,1,1
1176881,4,7,5,3,7,4,10,7,5,5
1177027,2,3,1,1,1,2,1,3,1,1
1177399,4,8,3,5,4,5,10,1,6,2
1177512,2,1,1,1,1,10,1,1,1,1
1178580,2,5,1,3,1,2,1,2,1,1
1179818,2,2,1,1,1,2,1,3,1,1
1180194,4,5,10,8,10,8,10,3,6,3
1180523,2,3,1,1,1,2,1,2,2,1
1180831,2,3,1,1,1,3,1,2,1,1
1181356,2,5,1,1,1,2,2,3,3,1
1182404,2,4,1,1,1,2,1,2,1,1
1182410,2,3,1,1,1,2,1,1,1,1
1183240,2,4,1,2,1,2,1,2,1,1
1183246,2,1,1,1,1,1,0,2,1,1
1183516,2,3,1,1,1,2,1,1,1,1
1183911,2,2,1,1,1,2,1,1,1,1
1183983,4,9,5,5,4,4,5,4,3,3
1184184,2,1,1,1,1,2,5,1,1,1
1184241,2,2,1,1,1,2,1,2,1,1
1184840,2,1,1,3,1,2,0,2,1,1
1185609,4,3,4,5,2,6,8,4,1,1
1185610,2,1,1,1,1,3,2,2,1,1
1187457,2,3,1,1,3,8,1,5,8,1
1187805,4,8,8,7,4,10,10,7,8,7
1188472,2,1,1,1,1,1,1,3,1,1
1189266,4,7,2,4,1,6,10,5,4,3
1189286,4,10,10,8,6,4,5,8,10,1
1190394,2,4,1,1,1,2,3,1,1,1
1190485,2,1,1,1,1,2,1,1,1,1
1192325,4,5,5,5,6,3,10,3,1,1
1193091,2,1,2,2,1,2,1,2,1,1
1193210,2,2,1,1,1,2,1,3,1,1
1193683,2,1,1,2,1,3,0,1,1,1
1196295,4,9,9,10,3,6,10,7,10,6
1196915,4,10,7,7,4,5,10,5,7,2
1197080,2,4,1,1,1,2,1,3,2,1
1197270,2,3,1,1,1,2,1,3,1,1
1197440,2,1,1,1,2,1,3,1,1,7
1197510,2,5,1,1,1,2,0,3,1,1
1197979,2,4,1,1,1,2,2,3,2,1
1197993,4,5,6,7,8,8,10,3,10,3
1198128,4,10,8,10,10,6,1,3,1,10
1198641,2,3,1,1,1,2,1,3,1,1
1199219,2,1,1,1,2,1,1,1,1,1
1199731,2,3,1,1,1,2,1,1,1,1
1199983,2,1,1,1,1,2,1,3,1,1
1200772,2,1,1,1,1,2,1,2,1,1
1200847,4,6,10,10,10,8,10,10,10,7
1200892,4,8,6,5,4,3,10,6,1,1
1200952,4,5,8,7,7,10,10,5,7,1
1201834,2,2,1,1,1,2,1,3,1,1
1201936,4,5,10,10,3,8,1,5,10,3
1202125,2,4,1,1,1,2,1,3,1,1
1202812,4,5,3,3,3,6,10,3,1,1
1203096,2,1,1,1,1,1,1,3,1,1
1204242,2,1,1,1,1,2,1,1,1,1
1204898,2,6,1,1,1,2,1,3,1,1
1205138,4,5,8,8,8,5,10,7,8,1
1205579,4,8,7,6,4,4,10,5,1,1
1206089,2,2,1,1,1,1,1,3,1,1
1206695,4,1,5,8,6,5,8,7,10,1
1206841,4,10,5,6,10,6,10,7,7,10
1207986,4,5,8,4,10,5,8,9,10,1
1208301,2,1,2,3,1,2,1,3,1,1
1210963,4,10,10,10,8,6,8,7,10,1
1211202,4,7,5,10,10,10,10,4,10,3
1212232,2,5,1,1,1,2,1,2,1,1
1212251,2,1,1,1,1,2,1,3,1,1
1212422,2,3,1,1,1,2,1,3,1,1
1212422,2,4,1,1,1,2,1,3,1,1
1213375,2,8,4,4,5,4,7,7,8,2
1213383,2,5,1,1,4,2,1,3,1,1
1214092,2,1,1,1,1,2,1,1,1,1
1214556,2,3,1,1,1,2,1,2,1,1
1214966,4,9,7,7,5,5,10,7,8,3
1216694,4,10,8,8,4,10,10,8,1,1
1216947,2,1,1,1,1,2,1,3,1,1
1217051,2,5,1,1,1,2,1,3,1,1
1217264,2,1,1,1,1,2,1,3,1,1
1218105,4,5,10,10,9,6,10,7,10,5
1218741,4,10,10,9,3,7,5,3,5,1
1218860,2,1,1,1,1,1,1,3,1,1
1218860,2,1,1,1,1,1,1,3,1,1
1219406,2,5,1,1,1,1,1,3,1,1
1219525,4,8,10,10,10,5,10,8,10,6
1219859,4,8,10,8,8,4,8,7,7,1
1220330,2,1,1,1,1,2,1,3,1,1
1221863,4,10,10,10,10,7,10,7,10,4
1222047,4,10,10,10,10,3,10,10,6,1
1222936,4,8,7,8,7,5,5,5,10,2
1223282,2,1,1,1,1,2,1,2,1,1
1223426,2,1,1,1,1,2,1,3,1,1
1223793,4,6,10,7,7,6,4,8,10,2
1223967,2,6,1,3,1,2,1,3,1,1
1224329,2,1,1,1,2,2,1,3,1,1
1225799,4,10,6,4,3,10,10,9,10,1
1226012,4,4,1,1,3,1,5,2,1,1
1226612,4,7,5,6,3,3,8,7,4,1
1227210,4,10,5,5,6,3,10,7,9,2
1227244,2,1,1,1,1,2,1,2,1,1
1227481,4,10,5,7,4,4,10,8,9,1
1228152,4,8,9,9,5,3,5,7,7,1
1228311,2,1,1,1,1,1,1,3,1,1
1230175,4,10,10,10,3,10,10,9,10,1
1230688,4,7,4,7,4,3,7,7,6,1
1231387,4,6,8,7,5,6,8,8,9,2
1231706,2,8,4,6,3,3,1,4,3,1
1232225,4,10,4,5,5,5,10,4,1,1
1236043,2,3,3,2,1,3,1,3,6,1
1241232,2,3,1,4,1,2,0,3,1,1
1241559,4,10,8,8,2,8,10,4,8,10
1241679,4,9,8,8,5,6,2,4,10,4
1242364,4,8,10,10,8,6,9,3,10,10
1243256,4,10,4,3,2,3,10,5,3,2
1270479,2,5,1,3,3,2,2,2,3,1
1276091,2,3,1,1,3,1,1,3,1,1
1277018,2,2,1,1,1,2,1,3,1,1
128059,2,1,1,1,1,2,5,5,1,1
1285531,2,1,1,1,1,2,1,3,1,1
1287775,2,5,1,1,2,2,2,3,1,1
144888,4,8,10,10,8,5,10,7,8,1
145447,4,8,4,4,1,2,9,3,3,1
167528,2,4,1,1,1,2,1,3,6,1
169356,2,3,1,1,1,2,0,3,1,1
183913,2,1,2,2,1,2,1,1,1,1
191250,4,10,4,4,10,2,10,5,3,3
1017023,2,6,3,3,5,3,10,3,5,3
1100524,4,6,10,10,2,8,10,7,3,3
1116116,4,9,10,10,1,10,8,3,3,1
1168736,4,5,6,6,2,4,10,3,6,1
1182404,2,3,1,1,1,2,1,1,1,1
1182404,2,3,1,1,1,2,1,2,1,1
1198641,2,3,1,1,1,2,1,3,1,1
242970,2,5,7,7,1,5,8,3,4,1
255644,4,10,5,8,10,3,10,5,1,3
263538,4,5,10,10,6,10,10,10,6,5
274137,4,8,8,9,4,5,10,7,8,1
303213,4,10,4,4,10,6,10,5,5,1
314428,4,7,9,4,10,10,3,5,3,3
1182404,2,5,1,4,1,2,1,3,2,1
1198641,4,10,10,6,3,3,10,4,3,2
320675,4,3,3,5,2,3,10,7,1,1
324427,4,10,8,8,2,3,4,8,7,8
385103,2,1,1,1,1,2,1,3,1,1
390840,4,8,4,7,1,3,10,3,9,2
411453,2,5,1,1,1,2,1,3,1,1
320675,4,3,3,5,2,3,10,7,1,1
428903,4,7,2,4,1,3,4,3,3,1
431495,2,3,1,1,1,2,1,3,2,1
432809,2,3,1,3,1,2,0,2,1,1
434518,2,3,1,1,1,2,1,2,1,1
452264,2,1,1,1,1,2,1,2,1,1
456282,2,1,1,1,1,2,1,3,1,1
476903,4,10,5,7,3,3,7,3,3,8
486283,2,3,1,1,1,2,1,3,1,1
486662,2,2,1,1,2,2,1,3,1,1
488173,4,1,4,3,10,4,10,5,6,1
492268,4,10,4,6,1,2,10,5,3,1
508234,4,7,4,5,10,2,10,3,8,2
527363,4,8,10,10,10,8,10,10,7,3
529329,4,10,10,10,10,10,10,4,10,10
535331,2,3,1,1,1,3,1,2,1,1
543558,4,6,1,3,1,4,5,5,10,1
555977,4,5,6,6,8,6,10,4,10,4
560680,2,1,1,1,1,2,1,1,1,1
561477,2,1,1,1,1,2,1,3,1,1
563649,4,8,8,8,1,2,0,6,10,1
601265,4,10,4,4,6,2,10,2,3,1
606140,2,1,1,1,1,2,0,2,1,1
606722,4,5,5,7,8,6,10,7,4,1
616240,2,5,3,4,3,4,5,4,7,1
61634,2,5,4,3,1,2,0,2,3,1
625201,2,8,2,1,1,5,1,1,1,1
63375,4,9,1,2,6,4,10,7,7,2
635844,4,8,4,10,5,4,4,7,10,1
636130,2,1,1,1,1,2,1,3,1,1
640744,4,10,10,10,7,9,10,7,10,10
646904,2,1,1,1,1,2,1,3,1,1
653777,4,8,3,4,9,3,10,3,3,1
659642,4,10,8,4,4,4,10,3,10,4
666090,2,1,1,1,1,2,1,3,1,1
666942,2,1,1,1,1,2,1,3,1,1
667204,4,7,8,7,6,4,3,8,8,4
673637,2,3,1,1,1,2,5,5,1,1
684955,2,2,1,1,1,3,1,2,1,1
688033,2,1,1,1,1,2,1,1,1,1
691628,4,8,6,4,10,10,1,3,5,1
693702,2,1,1,1,1,2,1,1,1,1
704097,2,1,1,1,1,1,1,2,1,1
704168,2,4,6,5,6,7,0,4,9,1
706426,4,5,5,5,2,5,10,4,3,1
709287,4,6,8,7,8,6,8,8,9,1
718641,2,1,1,1,1,5,1,3,1,1
721482,2,4,4,4,4,6,5,7,3,1
730881,4,7,6,3,2,5,10,7,4,6
733639,2,3,1,1,1,2,0,3,1,1
733639,2,3,1,1,1,2,1,3,1,1
733823,4,5,4,6,10,2,10,4,1,1
740492,2,1,1,1,1,2,1,3,1,1
743348,2,3,2,2,1,2,1,2,3,1
752904,4,10,1,1,1,2,10,5,4,1
756136,2,1,1,1,1,2,1,2,1,1
760001,4,8,10,3,2,6,4,3,10,1
760239,4,10,4,6,4,5,10,7,1,1
76389,4,10,4,7,2,2,8,6,1,1
764974,2,5,1,1,1,2,1,3,1,2
770066,2,5,2,2,2,2,1,2,2,1
785208,4,5,4,6,6,4,10,4,3,1
785615,4,8,6,7,3,3,10,3,4,2
792744,2,1,1,1,1,2,1,1,1,1
797327,4,6,5,5,8,4,10,3,4,1
798429,2,1,1,1,1,2,1,3,1,1
704097,2,1,1,1,1,1,1,2,1,1
806423,4,8,5,5,5,2,10,4,3,1
809912,4,10,3,3,1,2,10,7,6,1
810104,2,1,1,1,1,2,1,3,1,1
814265,2,2,1,1,1,2,1,1,1,1
814911,2,1,1,1,1,2,1,1,1,1
822829,4,7,6,4,8,10,10,9,5,3
826923,2,1,1,1,1,2,1,1,1,1
830690,2,5,2,2,2,3,1,1,3,1
831268,2,1,1,1,1,1,1,1,3,1
832226,4,3,4,4,10,5,1,3,3,1
832567,4,4,2,3,5,3,8,7,6,1
836433,2,5,1,1,3,2,1,1,1,1
837082,2,2,1,1,1,2,1,3,1,1
846832,2,3,4,5,3,7,3,4,6,1
850831,4,2,7,10,10,7,10,4,9,4
855524,2,1,1,1,1,2,1,2,1,1
857774,2,4,1,1,1,3,1,2,2,1
859164,4,5,3,3,1,3,3,3,3,3
859350,4,8,10,10,7,10,10,7,3,8
866325,4,8,10,5,3,8,4,4,10,3
873549,4,10,3,5,4,3,7,3,5,3
877291,4,6,10,10,10,10,10,8,10,10
877943,4,3,10,3,10,6,10,5,1,4
888169,2,3,2,2,1,4,3,2,1,1
888523,2,4,4,4,2,2,3,2,1,1
896404,2,2,1,1,1,2,1,3,1,1
897172,2,2,1,1,1,2,1,2,1,1
95719,4,6,10,10,10,8,10,7,10,7

##### Group 2 : 70 points: 57B 13M (October 1989)

160296,4,5,8,8,10,5,10,8,10,3
342245,2,1,1,3,1,2,1,1,1,1
428598,2,1,1,3,1,1,1,2,1,1
492561,2,4,3,2,1,3,1,2,1,1
493452,2,1,1,3,1,2,1,1,1,1
493452,2,4,1,2,1,2,1,2,1,1
521441,2,5,1,1,2,2,1,2,1,1
560680,2,3,1,2,1,2,1,2,1,1
636437,2,1,1,1,1,2,1,1,1,1
640712,2,1,1,1,1,2,1,2,1,1
654244,2,1,1,1,1,1,1,2,1,1
657753,2,3,1,1,4,3,1,2,2,1
685977,2,5,3,4,1,4,1,3,1,1
805448,2,1,1,1,1,2,1,1,1,1
846423,4,10,6,3,6,4,10,7,8,4
1002504,2,3,2,2,2,2,1,3,2,1
1022257,2,2,1,1,1,2,1,1,1,1
1026122,2,2,1,1,1,2,1,1,1,1
1071084,2,3,3,2,2,3,1,1,2,3
1080233,4,7,6,6,3,2,10,7,1,1
1114570,2,5,3,3,2,3,1,3,1,1
1114570,2,2,1,1,1,2,1,2,2,1
1116715,2,5,1,1,1,3,2,2,2,1
1131411,2,1,1,1,2,2,1,2,1,1
1151734,4,10,8,7,4,3,10,7,9,1
1156017,2,3,1,1,1,2,1,2,1,1
1158247,2,1,1,1,1,1,1,1,1,1
1158405,2,1,2,3,1,2,1,2,1,1
1168278,2,3,1,1,1,2,1,2,1,1
1176187,2,3,1,1,1,2,1,3,1,1
1196263,2,4,1,1,1,2,1,1,1,1
1196475,2,3,2,1,1,2,1,2,2,1
1206314,2,1,2,3,1,2,1,1,1,1
1211265,4,3,10,8,7,6,9,9,3,8
1213784,2,3,1,1,1,2,1,1,1,1
1223003,2,5,3,3,1,2,1,2,1,1
1223306,2,3,1,1,1,2,4,1,1,1
1223543,2,1,2,1,3,2,1,1,2,1
1229929,2,1,1,1,1,2,1,2,1,1
1231853,2,4,2,2,1,2,1,2,1,1
1234554,2,1,1,1,1,2,1,2,1,1
1236837,2,2,3,2,2,2,2,3,1,1
1237674,2,3,1,2,1,2,1,2,1,1
1238021,2,1,1,1,1,2,1,2,1,1
1238464,2,1,1,1,1,1,0,2,1,1
1238633,4,10,10,10,6,8,4,8,5,1
1238915,2,5,1,2,1,2,1,3,1,1
1238948,4,8,5,6,2,3,10,6,6,1
1239232,2,3,3,2,6,3,3,3,5,1
1239347,4,8,7,8,5,10,10,7,2,1
1239967,2,1,1,1,1,2,1,2,1,1
1240337,2,5,2,2,2,2,2,3,2,2
1253505,2,2,3,1,1,5,1,1,1,1
1255384,2,3,2,2,3,2,3,3,1,1
1257200,4,10,10,10,7,10,10,8,2,1
1257648,2,4,3,3,1,2,1,3,3,1
1257815,2,5,1,3,1,2,1,2,1,1
1257938,2,3,1,1,1,2,1,1,1,1
1258549,4,9,10,10,10,10,10,10,10,1
1258556,2,5,3,6,1,2,1,1,1,1
1266154,4,8,7,8,2,4,2,5,10,1
1272039,2,1,1,1,1,2,1,2,1,1
1276091,2,2,1,1,1,2,1,2,1,1
1276091,2,1,3,1,1,2,1,2,2,1
1276091,2,5,1,1,3,4,1,3,2,1
1277629,2,5,1,1,1,2,1,2,2,1
1293439,2,3,2,2,3,2,1,1,1,1
1293439,2,6,9,7,5,5,8,4,2,1
1294562,4,10,8,10,1,3,10,5,1,1
1295186,4,10,10,10,1,6,1,2,8,1

##### Group 3 : 31 points: 22B 9M (February 1990)

527337,2,4,1,1,1,2,1,1,1,1
558538,2,4,1,3,3,2,1,1,1,1
566509,2,5,1,1,1,2,1,1,1,1
608157,4,10,4,3,10,4,10,10,1,1
677910,2,5,2,2,4,2,4,1,1,1
734111,2,1,1,1,3,2,3,1,1,1
734111,2,1,1,1,1,2,2,1,1,1
780555,2,5,1,1,6,3,1,2,1,1
827627,2,2,1,1,1,2,1,1,1,1
1049837,2,1,1,1,1,2,1,1,1,1
1058849,2,5,1,1,1,2,1,1,1,1
1182404,2,1,1,1,1,1,1,1,1,1
1193544,4,5,7,9,8,6,10,8,10,1
1201870,2,4,1,1,3,1,1,2,1,1
1202253,2,5,1,1,1,2,1,1,1,1
1227081,2,3,1,1,3,2,1,1,1,1
1230994,4,4,5,5,8,6,10,10,7,1
1238410,2,2,3,1,1,3,1,1,1,1
1246562,4,10,2,2,1,2,6,1,1,2
1257470,4,10,6,5,8,5,10,8,6,1
1259008,4,8,8,9,6,6,3,10,10,1
1266124,2,5,1,2,1,2,1,1,1,1
1267898,2,5,1,3,1,2,1,1,1,1
1268313,2,5,1,1,3,2,1,1,1,1
1268804,2,3,1,1,1,2,5,1,1,1
1276091,2,6,1,1,3,2,1,1,1,1
1280258,2,4,1,1,1,2,1,1,2,1
1293966,2,4,1,1,1,2,1,1,1,1
1296572,4,10,9,8,7,6,4,7,10,3
1298416,4,10,6,6,2,4,10,9,7,1
1299596,4,6,6,6,5,4,10,7,6,2

##### Group 4 : 17 points: 14B 3M (April 1990)

1105524,2,4,1,1,1,2,1,1,1,1
1181685,2,1,1,2,1,2,1,2,1,1
1211594,2,3,1,1,1,1,1,2,1,1
1238777,2,6,1,1,3,2,1,1,1,1
1257608,2,6,1,1,1,1,1,1,1,1
1269574,2,4,1,1,1,2,1,1,1,1
1277145,2,5,1,1,1,2,1,1,1,1
1287282,2,3,1,1,1,2,1,1,1,1
1296025,2,4,1,2,1,2,1,1,1,1
1296263,2,4,1,1,1,2,1,1,1,1
1296593,2,5,2,1,1,2,1,1,1,1
1299161,4,4,8,7,10,4,10,7,5,1
1301945,2,5,1,1,1,1,1,1,1,1
1302428,2,5,3,2,4,2,1,1,1,1
1318169,4,9,10,10,10,10,5,10,10,10
474162,4,8,7,8,5,5,10,9,10,1
787451,2,5,1,2,1,2,1,1,1,1

##### Group 5 : 48 points: 36B 12M (August 1990)

1002025,2,1,1,1,3,1,3,1,1,1
1070522,2,3,1,1,1,1,1,2,1,1
1073960,4,10,10,10,10,6,10,8,1,5
1076352,4,3,6,4,10,3,3,3,4,1
1084139,4,6,3,2,1,3,4,4,1,1
1115293,2,1,1,1,1,2,1,1,1,1
1119189,4,5,8,9,4,3,10,7,1,1
1133991,2,4,1,1,1,1,1,2,1,1
1142706,4,5,10,10,10,6,10,6,5,2
1155967,2,5,1,2,10,4,5,2,1,1
1170945,2,3,1,1,1,1,1,2,1,1
1181567,2,1,1,1,1,1,1,1,1,1
1182404,2,4,2,1,1,2,1,1,1,1
1204558,2,4,1,1,1,2,1,2,1,1
1217952,2,4,1,1,1,2,1,2,1,1
1224565,2,6,1,1,1,2,1,3,1,1
1238186,2,4,1,1,1,2,1,2,1,1
1253917,2,4,1,1,2,2,1,2,1,1
1265899,2,4,1,1,1,2,1,3,1,1
1268766,2,1,1,1,1,2,1,1,1,1
1277268,2,3,3,1,1,2,1,1,1,1
1286943,4,8,10,10,10,7,5,4,8,7
1295508,2,1,1,1,1,2,4,1,1,1
1297327,2,5,1,1,1,2,1,1,1,1
1297522,2,2,1,1,1,2,1,1,1,1
1298360,2,1,1,1,1,2,1,1,1,1
1299924,2,5,1,1,1,2,1,2,1,1
1299994,2,5,1,1,1,2,1,1,1,1
1304595,2,3,1,1,1,1,1,2,1,1
1306282,4,6,6,7,10,3,10,8,10,2
1313325,4,4,10,4,7,3,10,9,10,1
1320077,2,1,1,1,1,1,1,1,1,1
1320077,2,1,1,1,1,1,1,2,1,1
1320304,2,3,1,2,2,2,1,1,1,1
1330439,4,4,7,8,3,4,10,9,1,1
333093,2,1,1,1,1,3,1,1,1,1
369565,2,4,1,1,1,3,1,1,1,1
412300,4,10,4,5,4,3,5,7,3,1
672113,4,7,5,6,10,4,10,5,3,1
749653,2,3,1,1,1,2,1,2,1,1
769612,2,3,1,1,2,2,1,1,1,1
769612,2,4,1,1,1,2,1,1,1,1
798429,2,4,1,1,1,2,1,3,1,1
807657,2,6,1,3,2,2,1,1,1,1
8233704,2,4,1,1,1,1,1,2,1,1
837480,4,7,4,4,3,4,10,6,9,1
867392,2,4,2,2,1,2,1,2,1,1
869828,2,1,1,1,1,1,1,3,1,1

##### Group 6: 49 Points: 40B  9M (December 7, 1990; Updated Jan 8, 1991
##### by dropping 2 unsatisfactorily   measured points 803531 &
##### 1268952,4,10,10,7,2,7,1,4,3,3) <-----Reappears in Group 8 as:
##### 1268952,4,10,10,7,8,7,1,10,10,3 

1043068,2,3,1,1,1,2,1,2,1,1
1056171,2,2,1,1,1,2,1,2,1,1
1061990,2,1,1,3,2,2,1,3,1,1
1113061,2,5,1,1,1,2,1,3,1,1
1116192,2,5,1,2,1,2,1,3,1,1
1135090,2,4,1,1,1,2,1,2,1,1
1145420,2,6,1,1,1,2,1,2,1,1
1158157,2,5,1,1,1,2,2,2,1,1
1171578,2,3,1,1,1,2,1,1,1,1
1174841,2,5,3,1,1,2,1,1,1,1
1184586,2,4,1,1,1,2,1,2,1,1
1186936,2,2,1,3,2,2,1,2,1,1
1197527,2,5,1,1,1,2,1,2,1,1
1222464,4,6,10,10,10,4,10,7,10,1
1240603,2,2,1,1,1,1,1,1,1,1
1240603,2,3,1,1,1,1,1,1,1,1
1241035,4,7,8,3,7,4,5,7,8,2
1287971,2,3,1,1,1,2,1,2,1,1
1289391,2,1,1,1,1,2,1,3,1,1
1299924,2,3,2,2,2,2,1,4,2,1
1306339,2,4,4,2,1,2,5,2,1,2
1313658,2,3,1,1,1,2,1,1,1,1
1313982,2,4,3,1,1,2,1,4,8,1
1321264,2,5,2,2,2,1,1,2,1,1
1321321,2,5,1,1,3,2,1,1,1,1
1321348,2,2,1,1,1,2,1,2,1,1
1321931,2,5,1,1,1,2,1,2,1,1
1321942,2,5,1,1,1,2,1,3,1,1
1321942,2,5,1,1,1,2,1,3,1,1
1328331,2,1,1,1,1,2,1,3,1,1
1328755,2,3,1,1,1,2,1,2,1,1
1331405,2,4,1,1,1,2,1,3,2,1
1331412,4,5,7,10,10,5,10,10,10,1
1333104,2,3,1,2,1,2,1,3,1,1
1334071,2,4,1,1,1,2,3,2,1,1
1343068,4,8,4,4,1,6,10,2,5,2
1343374,4,10,10,8,10,6,5,10,3,1
1344121,4,8,10,4,4,8,10,8,2,1
142932,4,7,6,10,5,3,10,9,10,2
183936,2,3,1,1,1,2,1,2,1,1
324382,2,1,1,1,1,2,1,2,1,1
378275,4,10,9,7,3,4,2,7,7,1
385103,2,5,1,2,1,2,1,3,1,1
690557,2,5,1,1,1,2,1,2,1,1
695091,2,1,1,1,1,2,1,2,1,1
695219,2,1,1,1,1,2,1,2,1,1
824249,2,1,1,1,1,2,1,3,1,1
871549,2,5,1,2,1,2,1,2,1,1
878358,4,5,7,10,6,5,10,7,5,1

##### Group 7: 31 Points: 16B  15M (June 1991)


1107684,4,6,10,5,5,4,10,6,10,1
1115762,2,3,1,1,1,2,1,1,1,1
1217717,2,5,1,1,6,3,1,1,1,1
1239420,2,1,1,1,1,2,1,1,1,1
1254538,4,8,10,10,10,6,10,10,10,1
1261751,2,5,1,1,1,2,1,2,2,1
1268275,4,9,8,8,9,6,3,4,1,1
1272166,2,5,1,1,1,2,1,1,1,1
1294261,4,4,10,8,5,4,1,10,1,1
1295529,4,2,5,7,6,4,10,7,6,1
1298484,4,10,3,4,5,3,10,4,1,1
1311875,2,5,1,2,1,2,1,1,1,1
1315506,4,4,8,6,3,4,10,7,1,1
1320141,2,5,1,1,1,2,1,2,1,1
1325309,2,4,1,2,1,2,1,2,1,1
1333063,2,5,1,3,1,2,1,3,1,1
1333495,2,3,1,1,1,2,1,2,1,1
1334659,2,5,2,4,1,1,1,1,1,1
1336798,2,3,1,1,1,2,1,2,1,1
1344449,2,1,1,1,1,1,1,2,1,1
1350568,2,4,1,1,1,2,1,2,1,1
1352663,4,5,4,6,8,4,1,8,10,1
188336,4,5,3,2,8,5,10,8,1,2
352431,4,10,5,10,3,5,8,7,8,3
353098,2,4,1,1,2,2,1,1,1,1
411453,2,1,1,1,1,2,1,1,1,1
557583,4,5,10,10,10,10,10,10,1,1
636375,2,5,1,1,1,2,1,1,1,1
736150,4,10,4,3,10,3,10,7,1,2
803531,4,5,10,10,10,5,2,8,5,1
822829,4,8,10,10,10,6,10,10,10,10


##### Group 8: 86 Points: 72B  14M  (November 1991)

1016634,2,2,3,1,1,2,1,2,1,1
1031608,2,2,1,1,1,1,1,2,1,1
1041043,2,4,1,3,1,2,1,2,1,1
1042252,2,3,1,1,1,2,1,2,1,1
1057067,2,1,1,1,1,1,0,1,1,1
1061990,2,4,1,1,1,2,1,2,1,1
1073836,2,5,1,1,1,2,1,2,1,1
1083817,2,3,1,1,1,2,1,2,1,1
1096352,2,6,3,3,3,3,2,6,1,1
1140597,2,7,1,2,3,2,1,2,1,1
1149548,2,1,1,1,1,2,1,1,1,1
1174009,2,5,1,1,2,1,1,2,1,1
1183596,2,3,1,3,1,3,4,1,1,1
1190386,4,4,6,6,5,7,6,7,7,3
1190546,2,2,1,1,1,2,5,1,1,1
1213273,2,2,1,1,1,2,1,1,1,1
1218982,2,4,1,1,1,2,1,1,1,1
1225382,2,6,2,3,1,2,1,1,1,1
1235807,2,5,1,1,1,2,1,2,1,1
1238777,2,1,1,1,1,2,1,1,1,1
1253955,4,8,7,4,4,5,3,5,10,1
1257366,2,3,1,1,1,2,1,1,1,1
1260659,2,3,1,4,1,2,1,1,1,1
1268952,4,10,10,7,8,7,1,10,10,3
1275807,2,4,2,4,3,2,2,2,1,1
1277792,2,4,1,1,1,2,1,1,1,1
1277792,2,5,1,1,3,2,1,1,1,1
1285722,2,4,1,1,3,2,1,1,1,1
1288608,2,3,1,1,1,2,1,2,1,1
1290203,2,3,1,1,1,2,1,2,1,1
1294413,2,1,1,1,1,2,1,1,1,1
1299596,2,2,1,1,1,2,1,1,1,1
1303489,2,3,1,1,1,2,1,2,1,1
1311033,2,1,2,2,1,2,1,1,1,1
1311108,2,1,1,1,3,2,1,1,1,1
1315807,4,5,10,10,10,10,2,10,10,10
1318671,2,3,1,1,1,2,1,2,1,1
1319609,2,3,1,1,2,3,4,1,1,1
1323477,2,1,2,1,3,2,1,2,1,1
1324572,2,5,1,1,1,2,1,2,2,1
1324681,2,4,1,1,1,2,1,2,1,1
1325159,2,3,1,1,1,2,1,3,1,1
1326892,2,3,1,1,1,2,1,2,1,1
1330361,2,5,1,1,1,2,1,2,1,1
1333877,2,5,4,5,1,8,1,3,6,1
1334015,4,7,8,8,7,3,10,7,2,3
1334667,2,1,1,1,1,2,1,1,1,1
1339781,2,1,1,1,1,2,1,2,1,1
1339781,2,4,1,1,1,2,1,3,1,1
13454352,2,1,1,3,1,2,1,2,1,1
1345452,2,1,1,3,1,2,1,2,1,1
1345593,2,3,1,1,3,2,1,2,1,1
1347749,2,1,1,1,1,2,1,1,1,1
1347943,2,5,2,2,2,2,1,1,1,2
1348851,2,3,1,1,1,2,1,3,1,1
1350319,4,5,7,4,1,6,1,7,10,3
1350423,4,5,10,10,8,5,5,7,10,1
1352848,4,3,10,7,8,5,8,7,4,1
1353092,2,3,2,1,2,2,1,3,1,1
1354840,2,2,1,1,1,2,1,3,1,1
1354840,2,5,3,2,1,3,1,1,1,1
1355260,2,1,1,1,1,2,1,2,1,1
1365075,2,4,1,4,1,2,1,1,1,1
1365328,2,1,1,2,1,2,1,2,1,1
1368267,2,5,1,1,1,2,1,1,1,1
1368273,2,1,1,1,1,2,1,1,1,1
1368882,2,2,1,1,1,2,1,1,1,1
1369821,4,10,10,10,10,5,10,10,10,7
1371026,4,5,10,10,10,4,10,5,6,3
1371920,2,5,1,1,1,2,1,3,2,1
466906,2,1,1,1,1,2,1,1,1,1
466906,2,1,1,1,1,2,1,1,1,1
534555,2,1,1,1,1,2,1,1,1,1
536708,2,1,1,1,1,2,1,1,1,1
566346,2,3,1,1,1,2,1,2,3,1
603148,2,4,1,1,1,2,1,1,1,1
654546,2,1,1,1,1,2,1,1,1,8
654546,2,1,1,1,3,2,1,1,1,1
695091,4,5,10,10,5,4,5,4,4,1
714039,2,3,1,1,1,2,1,1,1,1
763235,2,3,1,1,1,2,1,2,1,2
776715,2,3,1,1,1,3,2,1,1,1
841769,2,2,1,1,1,2,1,1,1,1
888820,4,5,10,10,3,7,3,8,10,2
897471,4,4,8,6,4,3,4,10,6,1
897471,4,4,8,8,5,4,5,10,4,1

##### Current Total 698 points
##### End
