# Supplementary material for: A physical model inspired density peak clustering
Source: PLoS One. 2020 Sep 24;15(9):e0239406. doi: 10.1371/journal.pone.0239406 (PMC7514087; doi:10.1371/journal.pone.0239406)
Supplement: S1 Data — (ZIP) [file pone.0239406.s001.zip › Data/WDBC/wdbc.names]

1. Title: Wisconsin Diagnostic Breast Cancer (WDBC)

2. Source Information

a) Creators: 

	Dr. William H. Wolberg, General Surgery Dept., University of
	Wisconsin,  Clinical Sciences Center, Madison, WI 53792
	wolberg@eagle.surgery.wisc.edu

	W. Nick Street, Computer Sciences Dept., University of
	Wisconsin, 1210 West Dayton St., Madison, WI 53706
	street@cs.wisc.edu  608-262-6619

	Olvi L. Mangasarian, Computer Sciences Dept., University of
	Wisconsin, 1210 West Dayton St., Madison, WI 53706
	olvi@cs.wisc.edu 

b) Donor: Nick Street

c) Date: November 1995

3. Past Usage:

first usage:

	W.N. Street, W.H. Wolberg and O.L. Mangasarian 
	Nuclear feature extraction for breast tumor diagnosis.
	IS&T/SPIE 1993 International Symposium on Electronic Imaging: Science
	and Technology, volume 1905, pages 861-870, San Jose, CA, 1993.

OR literature:

	O.L. Mangasarian, W.N. Street and W.H. Wolberg. 
	Breast cancer diagnosis and prognosis via linear programming. 
	Operations Research, 43(4), pages 570-577, July-August 1995.

Medical literature:

	W.H. Wolberg, W.N. Street, and O.L. Mangasarian. 
	Machine learning techniques to diagnose breast cancer from
	fine-needle aspirates.  
	Cancer Letters 77 (1994) 163-171.

	W.H. Wolberg, W.N. Street, and O.L. Mangasarian. 
	Image analysis and machine learning applied to breast cancer
	diagnosis and prognosis.  
	Analytical and Quantitative Cytology and Histology, Vol. 17
	No. 2, pages 77-87, April 1995. 

	W.H. Wolberg, W.N. Street, D.M. Heisey, and O.L. Mangasarian. 
	Computerized breast cancer diagnosis and prognosis from fine
	needle aspirates.  
	Archives of Surgery 1995;130:511-516.

	W.H. Wolberg, W.N. Street, D.M. Heisey, and O.L. Mangasarian. 
	Computer-derived nuclear features distinguish malignant from
	benign breast cytology.  
	Human Pathology, 26:792--796, 1995.

See also:
	http://www.cs.wisc.edu/~olvi/uwmp/mpml.html
	http://www.cs.wisc.edu/~olvi/uwmp/cancer.html

Results:

	- predicting field 2, diagnosis: B = benign, M = malignant
	- sets are linearly separable using all 30 input features
	- best predictive accuracy obtained using one separating plane
		in the 3-D space of Worst Area, Worst Smoothness and
		Mean Texture.  Estimated accuracy 97.5% using repeated
		10-fold crossvalidations.  Classifier has correctly
		diagnosed 176 consecutive new patients as of November
		1995. 

4. Relevant information

	Features are computed from a digitized image of a fine needle
	aspirate (FNA) of a breast mass.  They describe
	characteristics of the cell nuclei present in the image.
	A few of the images can be found at
	http://www.cs.wisc.edu/~street/images/

	Separating plane described above was obtained using
	Multisurface Method-Tree (MSM-T) [K. P. Bennett, "Decision Tree
	Construction Via Linear Programming." Proceedings of the 4th
	Midwest Artificial Intelligence and Cognitive Science Society,
	pp. 97-101, 1992], a classification method which uses linear
	programming to construct a decision tree.  Relevant features
	were selected using an exhaustive search in the space of 1-4
	features and 1-3 separating planes.

	The actual linear program used to obtain the separating plane
	in the 3-dimensional space is that described in:
	[K. P. Bennett and O. L. Mangasarian: "Robust Linear
	Programming Discrimination of Two Linearly Inseparable Sets",
	Optimization Methods and Software 1, 1992, 23-34].


	This database is also available through the UW CS ftp server:

	ftp ftp.cs.wisc.edu
	cd math-prog/cpo-dataset/machine-learn/WDBC/

5. Number of instances: 569 

6. Number of attributes: 32 (ID, diagnosis, 30 real-valued input features)

7. Attribute information

1) ID number
2) Diagnosis (M = malignant, B = benign)
3-32)

Ten real-valued features are computed for each cell nucleus:

	a) radius (mean of distances from center to points on the perimeter)
	b) texture (standard deviation of gray-scale values)
	c) perimeter
	d) area
	e) smoothness (local variation in radius lengths)
	f) compactness (perimeter^2 / area - 1.0)
	g) concavity (severity of concave portions of the contour)
	h) concave points (number of concave portions of the contour)
	i) symmetry 
	j) fractal dimension ("coastline approximation" - 1)

Several of the papers listed above contain detailed descriptions of
how these features are computed. 

The mean, standard error, and "worst" or largest (mean of the three
largest values) of these features were computed for each image,
resulting in 30 features.  For instance, field 3 is Mean Radius, field
13 is Radius SE, field 23 is Worst Radius.

All feature values are recoded with four significant digits.

8. Missing attribute values: none

9. Class distribution: 357 benign, 212 malignant
