# Supplementary material for: A physical model inspired density peak clustering
Source: PLoS One. 2020 Sep 24;15(9):e0239406. doi: 10.1371/journal.pone.0239406 (PMC7514087; doi:10.1371/journal.pone.0239406)
Supplement: S1 Data — (ZIP) [file pone.0239406.s001.zip › Data/WDBC/wpbc.data]

119513	N	31	18.02	27.6	117.5	1013	0.09489	0.1036	0.1086	0.07055	0.1865	0.06333	0.6249	1.89	3.972	71.55	0.004433	0.01421	0.03233	0.009854	0.01694	0.003495	21.63	37.08	139.7	1436	0.1195	0.1926	0.314	0.117	0.2677	0.08113	5	5
8423	N	61	17.99	10.38	122.8	1001	0.1184	0.2776	0.3001	0.1471	0.2419	0.07871	1.095	0.9053	8.589	153.4	0.006399	0.04904	0.05373	0.01587	0.03003	0.006193	25.38	17.33	184.6	2019	0.1622	0.6656	0.7119	0.2654	0.4601	0.1189	3	2
842517	N	116	21.37	17.44	137.5	1373	0.08836	0.1189	0.1255	0.0818	0.2333	0.0601	0.5854	0.6105	3.928	82.15	0.006167	0.03449	0.033	0.01805	0.03094	0.005039	24.9	20.98	159.1	1949	0.1188	0.3449	0.3414	0.2032	0.4334	0.09067	2.5	0
843483	N	123	11.42	20.38	77.58	386.1	0.1425	0.2839	0.2414	0.1052	0.2597	0.09744	0.4956	1.156	3.445	27.23	0.00911	0.07458	0.05661	0.01867	0.05963	0.009208	14.91	26.5	98.87	567.7	0.2098	0.8663	0.6869	0.2575	0.6638	0.173	2	0
843584	R	27	20.29	14.34	135.1	1297	0.1003	0.1328	0.198	0.1043	0.1809	0.05883	0.7572	0.7813	5.438	94.44	0.01149	0.02461	0.05688	0.01885	0.01756	0.005115	22.54	16.67	152.2	1575	0.1374	0.205	0.4	0.1625	0.2364	0.07678	3.5	0
843786	R	77	12.75	15.29	84.6	502.7	0.1189	0.1569	0.1664	0.07666	0.1995	0.07164	0.3877	0.7402	2.999	30.85	0.007775	0.02987	0.04561	0.01357	0.01774	0.005114	15.51	20.37	107.3	733.2	0.1706	0.4196	0.5999	0.1709	0.3485	0.1179	2.5	0
844359	N	60	18.98	19.61	124.4	1112	0.09087	0.1237	0.1213	0.0891	0.1727	0.05767	0.5285	0.8434	3.592	61.21	0.003703	0.02354	0.02222	0.01332	0.01378	0.003926	23.39	25.45	152.6	1593	0.1144	0.3371	0.299	0.1922	0.2726	0.09581	1.5	?
844582	R	77	13.71	20.83	90.2	577.9	0.1189	0.1645	0.09366	0.05985	0.2196	0.07451	0.5835	1.377	3.856	50.96	0.008805	0.03029	0.02488	0.01448	0.01486	0.005412	17.06	28.14	110.6	897	0.1654	0.3682	0.2678	0.1556	0.3196	0.1151	4	10
844981	N	119	13	21.82	87.5	519.8	0.1273	0.1932	0.1859	0.09353	0.235	0.07389	0.3063	1.002	2.406	24.32	0.005731	0.03502	0.03553	0.01226	0.02143	0.003749	15.49	30.73	106.2	739.3	0.1703	0.5401	0.539	0.206	0.4378	0.1072	2	1
845010	N	76	12.46	24.04	83.97	475.9	0.1186	0.2396	0.2273	0.08543	0.203	0.08243	0.2976	1.599	2.039	23.94	0.007149	0.07217	0.07743	0.01432	0.01789	0.01008	15.09	40.68	97.65	711.4	0.1853	1.058	1.105	0.221	0.4366	0.2075	6	20
845636	N	123	16.02	23.24	102.7	797.8	0.08206	0.06669	0.03299	0.03323	0.1528	0.05697	0.3795	1.187	2.466	40.51	0.004029	0.009269	0.01101	0.007591	0.0146	0.003042	19.19	33.88	123.8	1150	0.1181	0.1551	0.1459	0.09975	0.2948	0.08452	2	0
846100	N	125	15.78	17.89	103.6	781	0.0971	0.1292	0.09954	0.06606	0.1842	0.06082	0.5058	0.9849	3.564	54.16	0.005771	0.04061	0.02791	0.01282	0.02008	0.004144	20.42	27.28	136.5	1299	0.1396	0.5609	0.3965	0.181	0.3792	0.1048	1.4	0
846381	N	117	15.85	23.95	103.7	782.7	0.08401	0.1002	0.09938	0.05364	0.1847	0.05338	0.4033	1.078	2.903	36.58	0.009769	0.03126	0.05051	0.01992	0.02981	0.003002	16.84	27.66	112	876.5	0.1131	0.1924	0.2322	0.1119	0.2809	0.06287	1	0
847990	R	36	14.54	27.54	96.73	658.8	0.1139	0.1595	0.1639	0.07364	0.2303	0.07077	0.37	1.033	2.879	32.55	0.005607	0.0424	0.04741	0.0109	0.01857	0.005466	17.46	37.13	124.1	943.2	0.1678	0.6577	0.7026	0.1712	0.4218	0.1341	6	6
848406	N	123	14.68	20.13	94.74	684.5	0.09867	0.072	0.07395	0.05259	0.1586	0.05922	0.4727	1.24	3.195	45.4	0.005718	0.01162	0.01998	0.01109	0.0141	0.002085	19.07	30.88	123.4	1138	0.1464	0.1871	0.2914	0.1609	0.3029	0.08216	1.1	0
848620	R	10	16.13	20.68	108.1	798.8	0.117	0.2022	0.1722	0.1028	0.2164	0.07356	0.5692	1.073	3.854	54.18	0.007026	0.02501	0.03188	0.01297	0.01689	0.004142	20.96	31.48	136.8	1315	0.1789	0.4233	0.4784	0.2073	0.3706	0.1142	3	1
8511133	N	20	15.34	14.26	102.5	704.4	0.1073	0.2135	0.2077	0.09756	0.2521	0.07032	0.4388	0.7096	3.384	44.91	0.006789	0.05328	0.06446	0.02252	0.03672	0.004394	18.07	19.08	125.1	980.9	0.139	0.5954	0.6305	0.2393	0.4667	0.09946	1.3	0
851509	R	10	21.16	23.04	137.2	1404	0.09428	0.1022	0.1097	0.08632	0.1769	0.05278	0.6917	1.127	4.303	93.99	0.004728	0.01259	0.01715	0.01038	0.01083	0.001987	29.17	35.59	188	2615	0.1401	0.26	0.3155	0.2009	0.2822	0.07526	4	1
852552	N	96	16.65	21.38	110	904.6	0.1121	0.1457	0.1525	0.0917	0.1995	0.0633	0.8068	0.9017	5.455	102.6	0.006048	0.01882	0.02741	0.0113	0.01468	0.002801	26.46	31.56	177	2215	0.1805	0.3578	0.4695	0.2095	0.3613	0.09564	3	0
852631	N	116	17.14	16.4	116	912.7	0.1186	0.2276	0.2229	0.1401	0.304	0.07413	1.046	0.976	7.276	111.4	0.008029	0.03799	0.03732	0.02397	0.02308	0.007444	22.25	21.4	152.4	1461	0.1545	0.3949	0.3853	0.255	0.4066	0.1059	4.4	1
852763	N	103	14.58	21.53	97.41	644.8	0.1054	0.1868	0.1425	0.08783	0.2252	0.06924	0.2545	0.9832	2.11	21.05	0.004452	0.03055	0.02681	0.01352	0.01454	0.003711	17.62	33.21	122.4	896.9	0.1525	0.6643	0.5539	0.2701	0.4264	0.1275	2.5	0
852781	N	16	18.61	20.25	122.1	1094	0.0944	0.1066	0.149	0.07731	0.1697	0.05699	0.8529	1.849	5.632	93.54	0.01075	0.02722	0.05081	0.01911	0.02293	0.004217	21.31	27.26	139.9	1403	0.1338	0.2117	0.3446	0.149	0.2341	0.07421	3.4	13
852973	N	52	15.3	25.27	102.4	732.4	0.1082	0.1697	0.1683	0.08751	0.1926	0.0654	0.439	1.012	3.498	43.5	0.005233	0.03057	0.03576	0.01083	0.01768	0.002967	20.27	36.71	149.3	1269	0.1641	0.611	0.6335	0.2024	0.4027	0.09876	2	0
853201	N	94	17.57	15.05	115	955.1	0.09847	0.1157	0.09875	0.07953	0.1739	0.06149	0.6003	0.8225	4.655	61.1	0.005627	0.03033	0.03407	0.01354	0.01925	0.003742	20.01	19.52	134.9	1227	0.1255	0.2812	0.2489	0.1456	0.2756	0.07919	4	0
853612	N	116	11.84	18.7	77.93	440.6	0.1109	0.1516	0.1218	0.05182	0.2301	0.07799	0.4825	1.03	3.475	41	0.005551	0.03414	0.04205	0.01044	0.02273	0.005667	16.82	28.12	119.4	888.7	0.1637	0.5775	0.6956	0.1546	0.4761	0.1402	3	2
853826	N	87	17.02	23.98	112.8	899.3	0.1197	0.1496	0.2417	0.1203	0.2248	0.06382	0.6009	1.398	3.999	67.78	0.008268	0.03082	0.05042	0.01112	0.02102	0.003854	20.88	32.09	136.1	1344	0.1634	0.3559	0.5588	0.1847	0.353	0.08482	1.3	1
854002	N	53	19.27	26.47	127.9	1162	0.09401	0.1719	0.1657	0.07593	0.1853	0.06261	0.5558	0.6062	3.528	68.17	0.005015	0.03318	0.03497	0.009643	0.01543	0.003896	24.15	30.9	161.4	1813	0.1509	0.659	0.6091	0.1785	0.3672	0.1123	3.5	0
854039	N	109	16.13	17.88	107	807.2	0.104	0.1559	0.1354	0.07752	0.1998	0.06515	0.334	0.6857	2.183	35.03	0.004185	0.02868	0.02664	0.009067	0.01703	0.003817	20.21	27.26	132.7	1261	0.1446	0.5804	0.5274	0.1864	0.427	0.1233	2.5	0
854253	N	12	16.74	21.59	110.1	869.5	0.0961	0.1336	0.1348	0.06018	0.1896	0.05656	0.4615	0.9197	3.008	45.19	0.005776	0.02499	0.03695	0.01195	0.02789	0.002665	20.01	29.02	133.5	1229	0.1563	0.3835	0.5409	0.1813	0.4863	0.08633	1.5	?
854268	N	31	14.25	21.72	93.63	633	0.09823	0.1098	0.1319	0.05598	0.1885	0.06125	0.286	1.019	2.657	24.91	0.005878	0.02995	0.04815	0.01161	0.02028	0.004022	15.89	30.36	116.2	799.6	0.1446	0.4238	0.5186	0.1447	0.3591	0.1014	3	13
855133	N	72	14.99	25.2	95.54	698.8	0.09387	0.05131	0.02398	0.02899	0.1565	0.05504	1.214	2.188	8.077	106	0.006883	0.01094	0.01818	0.01917	0.007882	0.001754	14.99	25.2	95.54	698.8	0.09387	0.05131	0.02398	0.02899	0.1565	0.05504	3.5	10
855138	N	76	13.48	20.82	88.4	559.2	0.1016	0.1255	0.1063	0.05439	0.172	0.06419	0.213	0.5914	1.545	18.52	0.005367	0.02239	0.03049	0.01262	0.01377	0.003187	15.53	26.02	107.3	740.4	0.161	0.4225	0.503	0.2258	0.2807	0.1071	2.5	0
855167	N	34	13.44	21.58	86.18	563	0.08162	0.06031	0.0311	0.02031	0.1784	0.05587	0.2385	0.8265	1.572	20.53	0.00328	0.01102	0.0139	0.006881	0.0138	0.001286	15.93	30.25	102.5	787.9	0.1094	0.2043	0.2085	0.1112	0.2994	0.07146	1.5	0
855563	N	99	10.95	21.35	71.9	371.1	0.1227	0.1218	0.1044	0.05669	0.1895	0.0687	0.2366	1.428	1.822	16.97	0.008064	0.01764	0.02595	0.01037	0.01357	0.00304	12.84	35.34	87.22	514	0.1909	0.2698	0.4023	0.1424	0.2964	0.09606	2.7	0
855625	R	9	19.07	24.81	128.3	1104	0.09081	0.219	0.2107	0.09961	0.231	0.06343	0.9811	1.666	8.83	104.9	0.006548	0.1006	0.09723	0.02638	0.05333	0.007646	24.09	33.17	177.4	1651	0.1247	0.7444	0.7242	0.2493	0.467	0.1038	2.3	0
856106	N	114	13.28	20.28	87.32	545.2	0.1041	0.1436	0.09847	0.06158	0.1974	0.06782	0.3704	0.8249	2.427	31.33	0.005072	0.02147	0.02185	0.00956	0.01719	0.003317	17.38	28	113.1	907.2	0.153	0.3724	0.3664	0.1492	0.3739	0.1027	2.6	1
856385	N	76	13.17	21.81	85.42	531.5	0.09714	0.1047	0.08259	0.05252	0.1746	0.06177	0.1938	0.6123	1.334	14.49	0.00335	0.01384	0.01452	0.006853	0.01113	0.00172	16.23	29.89	105.5	740.7	0.1503	0.3904	0.3728	0.1607	0.3693	0.09618	1.7	1
857010	R	8	18.65	17.6	123.7	1076	0.1099	0.1686	0.1974	0.1009	0.1907	0.06049	0.6289	0.6633	4.293	71.56	0.006294	0.03994	0.05554	0.01695	0.02428	0.003535	22.82	21.32	150.6	1567	0.1679	0.509	0.7345	0.2378	0.3799	0.09185	1.8	0
85715	N	111	13.17	18.66	85.98	534.6	0.1158	0.1231	0.1226	0.0734	0.2128	0.06777	0.2871	0.8937	1.897	24.25	0.006532	0.02336	0.02905	0.01215	0.01743	0.003643	15.67	27.95	102.8	759.4	0.1786	0.4166	0.5006	0.2088	0.39	0.1179	1	1
857438	R	48	15.1	22.02	97.26	712.8	0.09056	0.07081	0.05253	0.03334	0.1616	0.05684	0.3105	0.8339	2.097	29.91	0.004675	0.0103	0.01603	0.009222	0.01095	0.001629	18.1	31.69	117.7	1030	0.1389	0.2057	0.2712	0.153	0.2675	0.07873	2.5	0
857637	R	11	19.21	18.57	125.5	1152	0.1053	0.1267	0.1323	0.08994	0.1917	0.05961	0.7275	1.193	4.837	102.5	0.006458	0.02306	0.02945	0.01538	0.01852	0.002608	26.14	28.14	170.1	2145	0.1624	0.3511	0.3879	0.2091	0.3537	0.08294	3.2	13
857793	N	62	14.71	21.59	95.55	656.9	0.1137	0.1365	0.1293	0.08123	0.2027	0.06758	0.4226	1.15	2.735	40.09	0.003659	0.02855	0.02572	0.01272	0.01817	0.004108	17.87	30.7	115.7	985.5	0.1368	0.429	0.3587	0.1834	0.3698	0.1094	6.5	6
858986	R	34	14.25	22.15	96.42	645.7	0.1049	0.2008	0.2135	0.08653	0.1949	0.07292	0.7036	1.268	5.373	60.78	0.009407	0.07056	0.06899	0.01848	0.017	0.006113	17.67	29.51	119.1	959.5	0.164	0.6247	0.6922	0.1785	0.2844	0.1132	1.5	0
859223	R	19	12.68	23.84	82.69	499	0.1122	0.1262	0.1128	0.06873	0.1905	0.0659	0.4255	1.178	2.927	36.46	0.007781	0.02648	0.02973	0.0129	0.01635	0.003601	17.09	33.47	111.8	888.3	0.1851	0.4061	0.4024	0.1716	0.3383	0.1031	1.2	1
859283	N	106	14.78	23.94	97.4	668.3	0.1172	0.1479	0.1267	0.09029	0.1953	0.06654	0.3577	1.281	2.45	35.24	0.006703	0.0231	0.02315	0.01184	0.019	0.003224	17.31	33.39	114.6	925.1	0.1648	0.3416	0.3024	0.1614	0.3321	0.08911	1.2	0
859717	N	70	17.2	24.52	114.2	929.4	0.1071	0.183	0.1692	0.07944	0.1927	0.06487	0.5907	1.041	3.705	69.47	0.00582	0.05616	0.04252	0.01127	0.01527	0.006299	23.32	33.82	151.6	1681	0.1585	0.7394	0.6566	0.1899	0.3313	0.1339	5	4
859983	R	26	13.8	15.79	90.43	584.1	0.1007	0.128	0.07789	0.05069	0.1662	0.06566	0.2787	0.6205	1.957	23.35	0.004717	0.02065	0.01759	0.009206	0.0122	0.00313	16.57	20.86	110.3	812.4	0.1411	0.3542	0.2779	0.1383	0.2589	0.103	3	2
8610637	N	97	19.55	15.49	128	1156	0.1079	0.1747	0.2352	0.1196	0.2616	0.06752	1.223	0.4489	7.87	168.8	0.01101	0.04272	0.08624	0.02737	0.06041	0.007503	23.73	17.21	153.4	1633	0.1534	0.3391	0.5819	0.22	0.4714	0.09721	3	0
8611792	R	40	19.1	26.29	129.1	1132	0.1215	0.1791	0.1937	0.1469	0.1634	0.07224	0.519	2.91	5.801	67.1	0.007545	0.0605	0.02134	0.01843	0.03056	0.01039	20.33	32.72	141.3	1298	0.1392	0.2817	0.2432	0.1841	0.2311	0.09203	3	1
862028	N	91	15.06	19.83	100.3	705.6	0.1039	0.1553	0.17	0.08815	0.1855	0.06284	0.4768	0.9644	3.706	47.14	0.00925	0.03715	0.04867	0.01851	0.01498	0.00352	18.23	24.23	123.5	1025	0.1551	0.4203	0.5203	0.2115	0.2834	0.08234	1.5	0
86208	R	10	20.77	22.83	137.4	1336	0.1033	0.1515	0.1637	0.1015	0.18	0.05641	0.7569	1.458	5.095	92.99	0.006852	0.04575	0.03694	0.01598	0.02958	0.004069	24.22	29.43	159.9	1816	0.1385	0.4107	0.3757	0.1881	0.3371	0.07651	4	2
862548	N	105	14.42	19.77	94.48	642.5	0.09752	0.1141	0.09388	0.05839	0.1879	0.0639	0.2895	1.851	2.376	26.85	0.008005	0.02895	0.03321	0.01424	0.01462	0.004452	16.33	30.86	109.5	826.4	0.1431	0.3026	0.3194	0.1565	0.2718	0.09353	0.4	1
862717	N	68	14.19	26.02	96.29	632.4	0.105	0.1836	0.2013	0.07798	0.1894	0.06625	0.4634	1.416	5.357	43.65	0.007494	0.06696	0.06789	0.01714	0.01327	0.005693	17.05	35.37	126.8	905.4	0.1521	0.6461	0.6439	0.179	0.2655	0.1061	1.4	0
863030	N	101	13.11	15.56	87.21	530.2	0.1398	0.1765	0.2071	0.09601	0.1925	0.07692	0.3908	0.9238	2.41	34.66	0.007162	0.02912	0.05473	0.01388	0.01547	0.007098	16.31	22.4	106.4	827.2	0.1862	0.4099	0.6376	0.1986	0.3147	0.1405	1.5	0
864729	N	44	14.87	16.67	98.64	682.5	0.1162	0.1649	0.169	0.08923	0.2157	0.06768	0.4266	0.9489	2.989	41.18	0.006985	0.02563	0.03011	0.01271	0.01602	0.003884	18.81	27.37	127.1	1095	0.1878	0.448	0.4704	0.2027	0.3585	0.1065	1.5	4
864877	N	104	15.78	22.91	105.7	782.6	0.1155	0.1752	0.2133	0.09479	0.2096	0.07331	0.552	1.072	3.598	58.63	0.008699	0.03976	0.0595	0.0139	0.01495	0.005984	20.19	30.5	130.3	1272	0.1855	0.4925	0.7356	0.2034	0.3274	0.1252	3.5	2
865128	R	35	17.95	20.01	114.2	982	0.08402	0.06722	0.07293	0.05596	0.2129	0.05025	0.5506	1.214	3.357	54.04	0.004024	0.008422	0.02291	0.009863	0.05014	0.001902	20.58	27.83	129.2	1261	0.1072	0.1202	0.2249	0.1185	0.4882	0.06111	3	1
86517	N	108	18.66	17.12	121.4	1077	0.1054	0.11	0.1457	0.08665	0.1966	0.06213	0.7128	1.581	4.895	90.47	0.008102	0.02101	0.03342	0.01601	0.02045	0.00457	22.25	24.9	145.4	1549	0.1503	0.2291	0.3272	0.1674	0.2894	0.08456	7	17
865423	N	14	24.25	20.2	166.2	1761	0.1447	0.2867	0.4268	0.2012	0.2655	0.06877	1.509	3.12	9.807	233	0.02333	0.09806	0.1278	0.01822	0.04547	0.009875	26.02	23.99	180.9	2073	0.1696	0.4244	0.5803	0.2248	0.3222	0.08009	3.5	0
866203	R	73	19	18.91	123.4	1138	0.08217	0.08028	0.09271	0.05627	0.1946	0.05044	0.6896	1.342	5.216	81.23	0.004428	0.02731	0.0404	0.01361	0.0203	0.002686	22.32	25.73	148.2	1538	0.1021	0.2264	0.3207	0.1218	0.2841	0.06541	3.5	15
866674	N	88	19.79	25.12	130.4	1192	0.1015	0.1589	0.2545	0.1149	0.2202	0.06113	0.4953	1.199	2.765	63.33	0.005033	0.03179	0.04755	0.01043	0.01578	0.003224	22.63	33.58	148.7	1589	0.1275	0.3861	0.5673	0.1732	0.3305	0.08465	3	11
867305	N	104	16.16	21.54	106.2	809.8	0.1008	0.1284	0.1043	0.05613	0.216	0.05891	0.4332	1.265	2.844	43.68	0.004877	0.01952	0.02219	0.009231	0.01535	0.002373	19.47	31.68	129.7	1175	0.1395	0.3055	0.2992	0.1312	0.348	0.07619	1.2	0
867739	R	7	20.29	21.49	132.8	1291	0.09258	0.1205	0.1523	0.08636	0.2356	0.05635	0.8309	1.14	5.459	115.5	0.004934	0.02833	0.04284	0.01587	0.03187	0.003273	26.51	28.07	171.6	2196	0.1225	0.3449	0.4509	0.1943	0.4416	0.07863	2.5	9
868202	N	10	12.77	22.47	81.72	506.3	0.09055	0.05761	0.04711	0.02704	0.1585	0.06065	0.2367	1.38	1.457	19.87	0.007499	0.01202	0.02332	0.00892	0.01647	0.002629	14.49	33.37	92.04	653.6	0.1419	0.1523	0.2177	0.09331	0.2829	0.08067	1	0
868826	N	36	14.95	17.57	96.85	678.1	0.1167	0.1305	0.1539	0.08624	0.1957	0.06216	1.296	1.452	8.419	101.9	0.01	0.0348	0.06577	0.02801	0.05168	0.002887	18.55	21.43	121.4	971.4	0.1411	0.2164	0.3355	0.1667	0.3414	0.07147	1.2	8
869104	N	100	16.11	18.05	105.1	813	0.09721	0.1137	0.09447	0.05943	0.1861	0.06248	0.7049	1.332	4.533	74.08	0.00677	0.01938	0.03067	0.01167	0.01875	0.003434	19.92	25.27	129	1233	0.1314	0.2236	0.2802	0.1216	0.2792	0.08158	1.5	1
869691	N	43	11.8	16.58	78.99	432	0.1091	0.17	0.1659	0.07415	0.2678	0.07371	0.3197	1.426	2.281	24.72	0.005427	0.03633	0.04649	0.01843	0.05628	0.004635	13.74	26.38	91.93	591.7	0.1385	0.4092	0.4504	0.1865	0.5774	0.103	1.9	0
87112	R	44	17.68	20.74	117.4	963.7	0.1115	0.1665	0.1855	0.1054	0.1971	0.06166	0.8113	1.4	5.54	93.91	0.009037	0.04954	0.05206	0.01841	0.01778	0.004968	20.47	25.11	132.9	1302	0.1418	0.3498	0.3583	0.1515	0.2463	0.07738	9	7
8711803	N	84	19.89	16.89	130.2	1229	0.1005	0.1134	0.1498	0.1121	0.173	0.06147	1.051	0.9349	7.382	121.9	0.008231	0.03082	0.0416	0.02785	0.03763	0.003785	22.25	19.08	147.5	1508	0.1197	0.1873	0.2487	0.1679	0.2643	0.07048	6	2
871201	R	8	19.59	18.15	130.7	1214	0.112	0.1666	0.2508	0.1286	0.2027	0.06082	0.7364	1.048	4.792	97.07	0.004057	0.02277	0.04029	0.01303	0.01686	0.003318	26.73	26.39	174.9	2232	0.1438	0.3846	0.681	0.2247	0.3643	0.09223	3.5	0
8712289	N	62	23.27	22.04	152.1	1686	0.08439	0.1145	0.1324	0.09702	0.1801	0.05553	0.6642	0.8561	4.603	97.85	0.00491	0.02544	0.02822	0.01623	0.01956	0.00374	28.01	28.22	184.2	2403	0.1228	0.3583	0.3948	0.2346	0.3589	0.09187	1	3
8712729	N	5	16.78	18.8	109.3	886.3	0.08865	0.09182	0.08422	0.06576	0.1893	0.05534	0.599	1.391	4.129	67.34	0.006123	0.0247	0.02626	0.01604	0.02091	0.003493	20.05	26.3	130.7	1260	0.1168	0.2119	0.2318	0.1474	0.281	0.07228	3	1
8712766	N	65	18.98	24.12	122	1030	0.1198	0.1612	0.2119	0.1155	0.2375	0.06542	0.8541	1.283	4.972	76.81	0.008978	0.02448	0.04385	0.01547	0.03414	0.004493	21.77	27.44	140.9	1328	0.1481	0.2397	0.355	0.1638	0.34	0.08003	2	2
87163	N	84	13.43	19.63	85.84	565.4	0.09048	0.06288	0.05858	0.03438	0.1598	0.05671	0.4697	1.147	3.142	43.4	0.006003	0.01063	0.02151	0.009443	0.0152	0.001868	17.98	29.87	116.6	993.6	0.1401	0.1546	0.2644	0.116	0.2884	0.07371	2	1
87164	N	98	15.46	11.89	102.5	736.9	0.1257	0.1555	0.2032	0.1097	0.1966	0.07069	0.4209	0.6583	2.805	44.64	0.005393	0.02321	0.04303	0.0132	0.01792	0.004168	18.79	17.04	125	1102	0.1531	0.3583	0.583	0.1827	0.3216	0.101	1.8	1
873592	R	17	27.22	21.87	182.1	2250	0.1094	0.1914	0.2871	0.1878	0.18	0.0577	0.8361	1.481	5.82	128.7	0.004631	0.02537	0.03109	0.01241	0.01575	0.002747	33.12	32.85	220.8	3216	0.1472	0.4034	0.534	0.2688	0.2856	0.08082	4	4
873593	N	53	21.09	26.57	142.7	1311	0.1141	0.2832	0.2487	0.1496	0.2395	0.07398	0.6298	0.7629	4.414	81.46	0.004253	0.04759	0.03872	0.01567	0.01798	0.005295	26.68	33.48	176.5	2089	0.1491	0.7584	0.678	0.2903	0.4098	0.1284	4	7
873701	N	65	15.7	20.31	101.2	766.6	0.09597	0.08799	0.06593	0.05189	0.1618	0.05549	0.3699	1.15	2.406	40.98	0.004626	0.02263	0.01954	0.009767	0.01547	0.00243	20.11	32.82	129.3	1269	0.1414	0.3547	0.2902	0.1541	0.3437	0.08631	2	1
873885	N	81	15.28	22.41	98.92	710.6	0.09057	0.1052	0.05375	0.03263	0.1727	0.06317	0.2054	0.4956	1.344	19.53	0.00329	0.01395	0.01774	0.006009	0.01172	0.002575	17.8	28.03	113.8	973.1	0.1301	0.3299	0.363	0.1226	0.3175	0.09772	1.6	0
874217	N	91	18.31	18.58	118.6	1041	0.08588	0.08468	0.08169	0.05814	0.1621	0.05425	0.2577	0.4757	1.817	28.92	0.002866	0.009181	0.01412	0.006719	0.01069	0.001087	21.31	26.36	139.2	1410	0.1234	0.2445	0.3538	0.1571	0.3206	0.06938	6	3
874858	N	86	14.22	23.12	94.37	609.9	0.1075	0.2413	0.1981	0.06618	0.2384	0.07542	0.286	2.11	2.112	31.72	0.00797	0.1354	0.1166	0.01666	0.05113	0.01172	15.74	37.18	106.4	762.4	0.1533	0.9327	0.8488	0.1772	0.5166	0.1446	1.2	0
875263	R	74	12.34	26.86	81.15	477.4	0.1034	0.1353	0.1085	0.04562	0.1943	0.06937	0.4053	1.809	2.642	34.44	0.009098	0.03845	0.03763	0.01321	0.01878	0.005672	15.65	39.34	101.7	768.9	0.1785	0.4706	0.4425	0.1459	0.3215	0.1205	1.2	4
875562	N	75	14.86	23.21	100.4	671.4	0.1044	0.198	0.1697	0.08878	0.1737	0.06672	0.2796	0.9622	3.591	25.2	0.008081	0.05122	0.05551	0.01883	0.02545	0.004312	16.08	27.78	118.6	784.7	0.1316	0.4648	0.4589	0.1727	0.3	0.08701	8	9
875938	N	91	13.77	22.29	90.63	588.9	0.12	0.1267	0.1385	0.06526	0.1834	0.06877	0.6191	2.112	4.906	49.7	0.0138	0.03348	0.04665	0.0206	0.02689	0.004306	16.39	34.01	111.6	806.9	0.1737	0.3122	0.3809	0.1673	0.308	0.09333	1.2	0
877486	N	5	19.18	22.49	127.5	1148	0.08523	0.1428	0.1114	0.06772	0.1767	0.05529	0.4357	1.073	3.833	54.22	0.005524	0.03698	0.02706	0.01221	0.01415	0.003397	23.36	32.06	166.4	1688	0.1322	0.5601	0.3865	0.1708	0.3193	0.09221	3	1
877500	N	72	14.45	20.22	94.49	642.7	0.09872	0.1206	0.118	0.0598	0.195	0.06466	0.2092	0.6509	1.446	19.42	0.004044	0.01597	0.02	0.007303	0.01522	0.001976	18.33	30.12	117.9	1044	0.1552	0.4056	0.4967	0.1838	0.4753	0.1013	1.5	?
878796	N	5	23.29	26.67	158.9	1685	0.1141	0.2084	0.3523	0.162	0.22	0.06229	0.5539	1.56	4.667	83.16	0.009327	0.05121	0.08958	0.02465	0.02175	0.005195	25.12	32.68	177	1986	0.1536	0.4167	0.7892	0.2733	0.3198	0.08762	9	14
87880	N	38	13.81	23.75	91.56	597.8	0.1323	0.1768	0.1558	0.09176	0.2251	0.07421	0.5648	1.93	3.909	52.72	0.008824	0.03108	0.03112	0.01291	0.01998	0.004506	19.2	41.85	128.5	1153	0.2226	0.5209	0.4646	0.2013	0.4432	0.1086	1.5	0
879523	R	17	15.12	16.68	98.78	716.6	0.08876	0.09588	0.0755	0.04079	0.1594	0.05986	0.2711	0.3621	1.974	26.44	0.005472	0.01919	0.02039	0.00826	0.01523	0.002881	17.77	20.24	117.7	989.5	0.1491	0.3331	0.3327	0.1252	0.3415	0.0974	1.5	0
8810703	N	35	19.37	24.03	129.9	1174	0.09866	0.1629	0.1961	0.1054	0.212	0.06246	0.631	0.9409	4.794	75.93	0.005199	0.02804	0.03108	0.01319	0.019	0.003708	23.87	28.43	165.5	1725	0.1269	0.3535	0.3607	0.1832	0.3479	0.08793	3.2	0
8810948	N	74	17.42	25.56	114.5	948	0.1006	0.1146	0.1682	0.06597	0.1308	0.05866	0.5296	1.667	3.767	58.53	0.03113	0.08555	0.1438	0.03927	0.02175	0.01256	18.07	28.07	120.4	1021	0.1243	0.1793	0.2803	0.1099	0.1603	0.06818	1.5	1
8810955	N	73	14.19	23.81	92.87	610.7	0.09463	0.1306	0.1115	0.06462	0.2235	0.06433	0.4207	1.845	3.534	31	0.01088	0.0371	0.03688	0.01627	0.04499	0.004768	16.86	34.85	115	811.3	0.1559	0.4059	0.3744	0.1772	0.4724	0.1026	3	0
8810987	N	73	13.86	16.93	90.96	578.9	0.1026	0.1517	0.09901	0.05602	0.2106	0.06916	0.2563	1.194	1.933	22.69	0.00596	0.03438	0.03909	0.01435	0.01939	0.00456	15.75	26.93	104.4	750.1	0.146	0.437	0.4636	0.1654	0.363	0.1059	4	2
8811842	N	48	19.8	21.56	129.7	1230	0.09383	0.1306	0.1272	0.08691	0.2094	0.05581	0.9553	1.186	6.487	124.4	0.006804	0.03169	0.03446	0.01712	0.01897	0.004045	25.73	28.64	170.3	2009	0.1353	0.3235	0.3617	0.182	0.307	0.08255	2.6	0
881190	N	74	19.53	32.47	128	1223	0.0842	0.113	0.1145	0.06637	0.1428	0.05313	0.7392	1.321	4.722	109.9	0.005539	0.02644	0.02664	0.01078	0.01332	0.002256	27.9	45.41	180.2	2477	0.1408	0.4097	0.3995	0.1625	0.2713	0.07568	2.8	0
8812877	N	68	16.34	20.81	109.4	829.8	0.1031	0.1589	0.1769	0.08451	0.1981	0.06613	0.2958	1.259	2.278	29.03	0.006518	0.025	0.04087	0.01344	0.01797	0.003626	18.88	31.95	128.9	1085	0.1543	0.3456	0.5978	0.1843	0.3584	0.09975	1	1
881861	N	77	12.83	22.33	85.26	503.2	0.1088	0.1799	0.1695	0.06861	0.2123	0.07254	0.3061	1.069	2.257	25.13	0.006983	0.03858	0.04683	0.01499	0.0168	0.005617	15.2	30.15	105.3	706	0.1777	0.5343	0.6282	0.1977	0.3407	0.1243	3	27
881972	N	63	17.05	19.08	113.4	895	0.1141	0.1572	0.191	0.109	0.2131	0.06325	0.2959	0.679	2.153	31.98	0.005532	0.02008	0.03055	0.01384	0.01177	0.002336	19.59	24.89	133.5	1189	0.1703	0.3934	0.5018	0.2543	0.3109	0.09061	1.5	5
882061	N	67	20.51	27.81	134.4	1319	0.09159	0.1074	0.1554	0.0834	0.1448	0.05592	0.524	1.189	3.767	70.01	0.00502	0.02062	0.03457	0.01091	0.01298	0.002887	24.47	37.38	162.7	1872	0.1223	0.2761	0.4146	0.1563	0.2437	0.08328	9	24
882997	N	83	23.21	26.97	153.5	1670	0.09509	0.1682	0.195	0.1237	0.1909	0.06309	1.058	0.9635	7.247	155.8	0.006428	0.02863	0.04497	0.01716	0.0159	0.003053	31.01	34.51	206	2944	0.1481	0.4126	0.582	0.2593	0.3103	0.08677	1.5	1
883302	N	31	17.46	39.28	113.4	920.6	0.09812	0.1298	0.1417	0.08811	0.1809	0.05966	0.5366	0.8561	3.002	49	0.00486	0.02785	0.02602	0.01374	0.01226	0.002759	22.51	44.87	141.2	1408	0.1365	0.3735	0.3241	0.2066	0.2853	0.08496	2	0
884180	N	62	19.4	23.5	129.1	1155	0.1027	0.1558	0.2049	0.08886	0.1978	0.06	0.5243	1.802	4.037	60.41	0.01061	0.03252	0.03915	0.01559	0.02186	0.003949	21.65	30.53	144.9	1417	0.1463	0.2968	0.3458	0.1564	0.292	0.07614	1.8	1
88607	N	76	17.3	17.08	113	928.2	0.1008	0.1041	0.1266	0.08353	0.1813	0.05613	0.3093	0.8568	2.193	33.63	0.004757	0.01503	0.02332	0.01262	0.01394	0.002362	19.85	25.09	130.9	1222	0.1416	0.2405	0.3378	0.1857	0.3138	0.08113	1.2	0
886226	N	56	19.45	19.33	126.5	1169	0.1035	0.1188	0.1379	0.08591	0.1776	0.05647	0.5959	0.6342	3.797	71	0.004649	0.018	0.02749	0.01267	0.01365	0.00255	25.7	24.57	163.1	1972	0.1497	0.3161	0.4317	0.1999	0.3379	0.0895	9	7
886452	N	58	13.96	17.05	91.43	602.4	0.1096	0.1279	0.09789	0.05246	0.1908	0.0613	0.425	0.8098	2.563	35.74	0.006351	0.02679	0.03119	0.01342	0.02062	0.002695	16.39	22.07	108.1	826	0.1512	0.3262	0.3209	0.1374	0.3068	0.07957	1	0
886490	R	19	19.55	28.77	133.6	1207	0.0926	0.2063	0.1784	0.1144	0.1893	0.06232	0.8426	1.199	7.158	106.4	0.006356	0.04765	0.03863	0.01519	0.01936	0.005252	25.05	36.27	178.6	1926	0.1281	0.5329	0.4251	0.1941	0.2818	0.1005	6	15
886776	N	56	15.32	17.27	103.2	713.3	0.1335	0.2284	0.2448	0.1242	0.2398	0.07596	0.6592	1.059	4.061	59.46	0.01015	0.04588	0.04983	0.02127	0.01884	0.00866	17.73	22.66	119.8	928.8	0.1765	0.4503	0.4429	0.2229	0.3258	0.1191	0.8	0
887181	N	64	15.66	23.2	110.2	773.5	0.1109	0.3114	0.3176	0.1377	0.2495	0.08104	1.292	2.454	10.12	138.5	0.01236	0.05995	0.08232	0.03024	0.02337	0.006042	19.85	31.64	143.7	1226	0.1504	0.5172	0.6181	0.2462	0.3277	0.1019	0.6	0
887256	N	27	15.53	33.56	103.7	744.9	0.1063	0.1639	0.1751	0.08399	0.2091	0.0665	0.2419	1.278	1.903	23.02	0.005345	0.02556	0.02889	0.01022	0.009947	0.003359	18.49	49.54	126.3	1035	0.1883	0.5564	0.5703	0.2014	0.3512	0.1204	2.5	3
887549	R	39	20.31	27.06	132.9	1288	0.1	0.1088	0.1519	0.09333	0.1814	0.05572	0.3977	1.033	2.587	52.34	0.005043	0.01578	0.02117	0.008185	0.01282	0.001892	24.33	39.16	162.3	1844	0.1522	0.2945	0.3788	0.1697	0.3151	0.07999	1.8	1
888570	R	12	17.29	22.13	114.4	947.8	0.08999	0.1273	0.09697	0.07507	0.2108	0.05464	0.8348	1.633	6.146	90.94	0.006717	0.05981	0.04638	0.02149	0.02747	0.005838	20.39	27.24	137.9	1295	0.1134	0.2867	0.2298	0.1528	0.3067	0.07484	4	1
889403	N	62	15.61	19.38	100	758.6	0.0784	0.05616	0.04209	0.02847	0.1547	0.05443	0.2298	0.9988	1.534	22.18	0.002826	0.009105	0.01311	0.005174	0.01013	0.001345	17.91	31.67	115.9	988.6	0.1084	0.1807	0.226	0.08568	0.2683	0.06829	2	0
889719	R	37	17.19	22.07	111.6	928.3	0.09726	0.08995	0.09061	0.06527	0.1867	0.0558	0.4203	0.7383	2.819	45.42	0.004493	0.01206	0.02048	0.009875	0.01144	0.001575	21.58	29.33	140.5	1436	0.1558	0.2567	0.3889	0.1984	0.3216	0.0757	8.5	6
889950	N	63	20.73	31.12	135.7	1419	0.09469	0.1143	0.1367	0.08646	0.1769	0.05674	1.172	1.617	7.749	199.7	0.004551	0.01478	0.02143	0.00928	0.01367	0.002299	32.49	47.16	214	3432	0.1401	0.2644	0.3442	0.1659	0.2868	0.08218	3	2
8910988	R	5	21.75	20.99	147.3	1491	0.09401	0.1961	0.2195	0.1088	0.1721	0.06194	1.167	1.352	8.867	156.8	0.005687	0.0496	0.06329	0.01561	0.01924	0.004614	28.19	28.18	195.9	2384	0.1272	0.4725	0.5807	0.1841	0.2833	0.08858	2.5	11
8911163	N	59	17.93	24.48	115.2	998.9	0.08855	0.07027	0.05699	0.04744	0.1538	0.0551	0.4212	1.433	2.765	45.81	0.005444	0.01169	0.01622	0.008522	0.01419	0.002751	20.92	34.69	135.1	1320	0.1315	0.1806	0.208	0.1136	0.2504	0.07948	1.5	0
8912049	N	55	19.16	26.6	126.2	1138	0.102	0.1453	0.1921	0.09664	0.1902	0.0622	0.6361	1.001	4.321	69.65	0.007392	0.02449	0.03988	0.01293	0.01435	0.003446	23.72	35.9	159.8	1724	0.1782	0.3841	0.5754	0.1872	0.3258	0.0972	1.5	0
89122	N	17	19.71	19.06	129.5	1192	0.1018	0.1352	0.1696	0.1043	0.1895	0.05863	0.4352	1.049	3.157	52.6	0.004996	0.02395	0.02867	0.01117	0.02266	0.002668	23.33	29.87	157.6	1659	0.1411	0.3993	0.4645	0.1925	0.4054	0.08621	4	15
8912280	N	8	16.24	18.77	108.8	805.1	0.1066	0.1802	0.1948	0.09052	0.1876	0.06684	0.2873	0.9173	2.464	28.09	0.004563	0.03481	0.03872	0.01209	0.01388	0.004081	18.55	25.09	126.9	1031	0.1365	0.4706	0.5026	0.1732	0.277	0.1063	1	0
892189	N	1	11.76	18.14	75	431.1	0.09968	0.05914	0.02685	0.03515	0.1619	0.06287	0.645	2.105	4.138	49.11	0.005596	0.01005	0.01272	0.01432	0.01575	0.002758	13.36	23.39	85.1	553.6	0.1137	0.07974	0.0612	0.0716	0.1978	0.06915	10	18
892438	R	58	19.53	18.9	129.5	1217	0.115	0.1642	0.2197	0.1062	0.1792	0.06552	1.111	1.161	7.237	133	0.006056	0.03203	0.05638	0.01733	0.01884	0.004787	25.93	26.24	171.1	2053	0.1495	0.4116	0.6121	0.198	0.2968	0.09929	2	0
892632	N	34	20.09	23.86	134.7	1247	0.108	0.1838	0.2283	0.128	0.2249	0.07469	1.072	1.743	7.804	130.8	0.007964	0.04732	0.07649	0.01936	0.02736	0.005928	23.68	29.43	158.8	1696	0.1347	0.3391	0.4932	0.1923	0.3294	0.09469	5	11
894326	N	70	18.22	18.87	118.7	1027	0.09746	0.1117	0.113	0.0795	0.1807	0.05664	0.4041	0.5503	2.547	48.9	0.004821	0.01659	0.02408	0.01143	0.01275	0.002451	21.84	25	140.9	1485	0.1434	0.2763	0.3853	0.1776	0.2812	0.08198	2	0
894618	N	66	20.16	19.66	131.1	1274	0.0802	0.08564	0.1155	0.07726	0.1928	0.05096	0.5925	0.6863	3.868	74.85	0.004536	0.01376	0.02645	0.01247	0.02193	0.001589	23.06	23.03	150.2	1657	0.1054	0.1537	0.2606	0.1425	0.3055	0.05933	2.5	1
895100	N	66	20.34	21.51	135.9	1264	0.117	0.1875	0.2565	0.1504	0.2569	0.0667	0.5702	1.023	4.012	69.06	0.005485	0.02431	0.0319	0.01369	0.02768	0.003345	25.3	31.86	171.1	1938	0.1592	0.4492	0.5344	0.2685	0.5558	0.1024	0.4	2
89539	R	78	16.27	20.71	106.9	813.7	0.1169	0.1319	0.1478	0.08488	0.1948	0.06277	0.4375	1.232	3.27	44.41	0.006697	0.02083	0.03248	0.01392	0.01536	0.002789	19.28	30.38	129.8	1121	0.159	0.2947	0.3597	0.1583	0.3103	0.082	2.5	2
897428	N	34	17.06	21	111.8	918.6	0.1119	0.1056	0.1508	0.09934	0.1727	0.06071	0.8161	2.129	6.076	87.17	0.006455	0.01797	0.04502	0.01744	0.01829	0.003733	20.99	33.15	143.2	1362	0.1449	0.2053	0.392	0.1827	0.2623	0.07599	1.5	0
897630	N	10	18.77	21.43	122.9	1092	0.09116	0.1402	0.106	0.0609	0.1953	0.06083	0.6422	1.53	4.369	88.25	0.007548	0.03897	0.03914	0.01816	0.02168	0.004445	24.54	34.37	161.1	1873	0.1498	0.4827	0.4634	0.2048	0.3679	0.0987	2	0
89812	R	24	23.51	24.27	155.1	1747	0.1069	0.1283	0.2308	0.141	0.1797	0.05506	1.009	0.9245	6.462	164.1	0.006292	0.01971	0.03582	0.01301	0.01479	0.003118	30.67	30.73	202.4	2906	0.1515	0.2678	0.4819	0.2089	0.2593	0.07738	3.5	4
898431	R	33	19.68	21.68	129.9	1194	0.09797	0.1339	0.1863	0.1103	0.2082	0.05715	0.6226	2.284	5.173	67.66	0.004756	0.03368	0.04345	0.01806	0.03756	0.003288	22.75	34.66	157.6	1540	0.1218	0.3458	0.4734	0.2255	0.4045	0.07918	1.5	13
899667	N	58	15.75	19.22	107.1	758.6	0.1243	0.2364	0.2914	0.1242	0.2375	0.07603	0.5204	1.324	3.477	51.22	0.009329	0.06559	0.09953	0.02283	0.05543	0.00733	17.36	24.17	119.4	915.3	0.155	0.5046	0.6872	0.2135	0.4245	0.105	1.8	0
899987	R	4	25.73	17.46	174.2	2010	0.1149	0.2363	0.3368	0.1913	0.1956	0.06121	0.9948	0.8509	7.222	153.1	0.006369	0.04243	0.04266	0.01508	0.02335	0.003385	33.13	23.58	229.3	3234	0.153	0.5937	0.6451	0.2756	0.369	0.08815	4.5	0
9010018	R	5	15.08	25.74	98	716.6	0.1024	0.09769	0.1235	0.06553	0.1647	0.06464	0.6534	1.506	4.174	63.37	0.01052	0.02431	0.04912	0.01746	0.0212	0.004867	18.51	33.22	121.2	1050	0.166	0.2356	0.4029	0.1526	0.2654	0.09438	2.6	0
901088	N	61	20.44	21.78	133.8	1293	0.0915	0.1131	0.09799	0.07785	0.1618	0.05557	0.5781	0.9168	4.218	72.44	0.006208	0.01906	0.02375	0.01461	0.01445	0.001906	24.31	26.37	161.2	1780	0.1327	0.2376	0.2702	0.1765	0.2609	0.06735	1	0
9011494	N	51	20.2	26.83	133.7	1234	0.09905	0.1669	0.1641	0.1265	0.1875	0.0602	0.9761	1.892	7.128	103.6	0.008439	0.04674	0.05904	0.02536	0.0371	0.004286	24.19	33.81	160	1671	0.1278	0.3416	0.3703	0.2152	0.3271	0.07632	2.5	2
9012000	R	2	22.01	21.9	147.2	1482	0.1063	0.1954	0.2448	0.1501	0.1824	0.0614	1.008	0.6999	7.561	130.2	0.003978	0.02821	0.03576	0.01471	0.01518	0.003796	27.66	25.8	195	2227	0.1294	0.3885	0.4756	0.2432	0.2741	0.08574	3	1
901288	N	54	20.64	17.35	134.8	1335	0.09446	0.1076	0.1527	0.08941	0.1571	0.05478	0.6137	0.6575	4.119	77.02	0.006211	0.01895	0.02681	0.01232	0.01276	0.001711	25.37	23.17	166.8	1946	0.1562	0.3055	0.4159	0.2112	0.2689	0.07055	4	0
9013838	N	7	11.08	18.83	73.3	361.6	0.1216	0.2154	0.1689	0.06367	0.2196	0.0795	0.2114	1.027	1.719	13.99	0.007405	0.04549	0.04588	0.01339	0.01738	0.004435	13.24	32.82	91.76	508.1	0.2184	0.9379	0.8402	0.2524	0.4154	0.1403	2	0
90291	N	57	14.6	23.29	93.97	664.7	0.08682	0.06636	0.0839	0.05271	0.1627	0.05416	0.4157	1.627	2.914	33.01	0.008312	0.01742	0.03389	0.01576	0.0174	0.002871	15.79	31.71	102.2	758.2	0.1312	0.1581	0.2675	0.1359	0.2477	0.06836	3	0
90312	N	13	19.55	23.21	128.9	1174	0.101	0.1318	0.1856	0.1021	0.1989	0.05884	0.6107	2.836	5.383	70.1	0.01124	0.04097	0.07469	0.03441	0.02768	0.00624	20.82	30.44	142	1313	0.1251	0.2414	0.3829	0.1825	0.2576	0.07602	4	13
903516	N	58	21.61	22.28	144.4	1407	0.1167	0.2087	0.281	0.1562	0.2162	0.06606	0.6242	0.9209	4.158	80.99	0.005215	0.03726	0.04718	0.01288	0.02045	0.004028	26.23	28.74	172	2081	0.1502	0.5717	0.7053	0.2422	0.3828	0.1007	3.3	16
905241	N	57	17.99	20.66	117.8	991.7	0.1036	0.1304	0.1201	0.08824	0.1992	0.06069	0.4537	0.8733	3.061	49.81	0.007231	0.02772	0.02509	0.0148	0.01414	0.003336	21.08	25.41	138.1	1349	0.1482	0.3735	0.3301	0.1974	0.306	0.08503	3	3
905680	N	51	15.13	29.81	96.71	719.5	0.0832	0.04605	0.04686	0.02739	0.1852	0.05294	0.4681	1.627	3.043	45.38	0.006831	0.01427	0.02489	0.009087	0.03151	0.00175	17.26	36.91	110.1	931.4	0.1148	0.09866	0.1547	0.06575	0.3233	0.06165	4	13
906023	R	49	15.5	21.08	102.9	803.1	0.112	0.1571	0.1522	0.08481	0.2085	0.06864	1.37	1.213	9.424	176.5	0.008198	0.03889	0.04493	0.02139	0.02018	0.005815	23.17	27.65	157.1	1748	0.1517	0.4002	0.4211	0.2134	0.3003	0.1048	0.4	0
907607	N	55	17.29	21.43	112.7	938.6	0.1004	0.1124	0.1117	0.08377	0.1749	0.05822	0.9047	1.305	6.378	105.2	0.005609	0.02121	0.03387	0.01494	0.01537	0.003042	22.51	26.7	149.4	1558	0.1309	0.2352	0.327	0.1549	0.2609	0.07545	1.5	1
908194	R	1	20.18	19.54	133.8	1250	0.1133	0.1489	0.2133	0.1259	0.1724	0.06053	0.4331	1.001	3.008	52.49	0.009087	0.02715	0.05546	0.0191	0.02451	0.004005	22.03	25.07	146	1479	0.1665	0.2942	0.5308	0.2173	0.3032	0.08075	4.5	27
908445	N	47	18.82	21.97	123.7	1110	0.1018	0.1389	0.1594	0.08744	0.1943	0.06132	0.8191	1.931	4.493	103.9	0.008074	0.04088	0.05321	0.01834	0.02383	0.004515	22.66	30.93	145.3	1603	0.139	0.3463	0.3912	0.1708	0.3007	0.08314	1	0
908489	R	9	13.98	19.62	91.12	599.5	0.106	0.1133	0.1126	0.06463	0.1669	0.06544	0.2208	0.9533	1.602	18.85	0.005314	0.01791	0.02185	0.009567	0.01223	0.002846	17.04	30.8	113.9	869.3	0.1613	0.3568	0.4069	0.1827	0.3179	0.1055	3.5	4
909445	N	13	17.27	25.42	112.4	928.8	0.08331	0.1109	0.1204	0.05736	0.1467	0.05407	0.51	1.679	3.283	58.38	0.008109	0.04308	0.04942	0.01742	0.01594	0.003739	20.38	35.46	132.8	1284	0.1436	0.4122	0.5036	0.1739	0.25	0.07944	9	0
9110127	N	23	18.03	16.85	117.5	990	0.08947	0.1232	0.109	0.06254	0.172	0.0578	0.2986	0.5906	1.921	35.77	0.004117	0.0156	0.02975	0.009753	0.01295	0.002436	20.38	22.02	133.3	1292	0.1263	0.2666	0.429	0.1535	0.2842	0.08225	2.7	0
9110732	R	16	17.75	28.03	117.3	981.6	0.09997	0.1314	0.1698	0.08293	0.1713	0.05916	0.3897	1.077	2.873	43.95	0.004714	0.02015	0.03697	0.0111	0.01237	0.002556	21.53	38.54	145.4	1437	0.1401	0.3762	0.6399	0.197	0.2972	0.09075	1.5	7
9111573	N	34	21.1	20.52	138.1	1384	0.09684	0.1175	0.1572	0.1155	0.1554	0.0566	0.6643	1.361	4.542	81.89	0.005467	0.02075	0.03185	0.01466	0.01029	0.002205	25.68	32.07	168.2	2022	0.1368	0.3101	0.4399	0.228	0.2268	0.07425	2.8	0
9111805	R	9	19.59	25	127.7	1191	0.1032	0.09871	0.1655	0.09063	0.1663	0.05391	0.4674	1.375	2.916	56.18	0.0119	0.01929	0.04907	0.01499	0.01641	0.001807	21.44	30.96	139.8	1421	0.1528	0.1845	0.3977	0.1466	0.2293	0.06091	2	7
9113538	N	32	17.6	23.33	119	980.5	0.09289	0.2004	0.2136	0.1002	0.1696	0.07369	0.9289	1.465	5.801	104.9	0.006766	0.07025	0.06591	0.02311	0.01673	0.0113	21.57	28.87	143.6	1437	0.1207	0.4785	0.5165	0.1996	0.2301	0.1224	1	0
911916	N	8	16.25	19.51	109.8	815.8	0.1026	0.1893	0.2236	0.09194	0.2151	0.06578	0.3147	0.9857	3.07	33.12	0.009197	0.0547	0.08079	0.02215	0.02773	0.006355	17.39	23.05	122.1	939.7	0.1377	0.4462	0.5897	0.1775	0.3318	0.09136	1	0
913505	R	14	19.44	18.82	128.1	1167	0.1089	0.1448	0.2256	0.1194	0.1823	0.06115	0.5659	1.408	3.631	67.74	0.005288	0.02833	0.04256	0.01176	0.01717	0.003211	23.96	30.39	153.9	1740	0.1514	0.3725	0.5936	0.206	0.3266	0.09009	7	9
913535	N	36	16.69	20.2	107.1	857.6	0.07497	0.07112	0.03649	0.02307	0.1846	0.05325	0.2473	0.5679	1.775	22.95	0.002667	0.01446	0.01423	0.005297	0.01961	0.0017	19.18	26.56	127.3	1084	0.1009	0.292	0.2477	0.08737	0.4677	0.07623	2.5	0
914062	R	12	18.01	20.56	118.4	1007	0.1001	0.1289	0.117	0.07762	0.2116	0.06077	0.7548	1.288	5.353	89.74	0.007997	0.027	0.03737	0.01648	0.02897	0.003996	21.53	26.06	143.4	1426	0.1309	0.2327	0.2544	0.1489	0.3251	0.07625	3.5	2
914769	N	38	18.49	17.52	121.3	1068	0.1012	0.1317	0.1491	0.09183	0.1832	0.06697	0.7923	1.045	4.851	95.77	0.007974	0.03214	0.04435	0.01573	0.01617	0.005255	22.75	22.88	146.4	1600	0.1412	0.3089	0.3533	0.1663	0.251	0.09445	3	0
91485	R	11	20.59	21.24	137.8	1320	0.1085	0.1644	0.2188	0.1121	0.1848	0.06222	0.5904	1.216	4.206	75.09	0.006666	0.02791	0.04062	0.01479	0.01117	0.003727	23.86	30.76	163.2	1760	0.1464	0.3597	0.5179	0.2113	0.248	0.08999	5.5	20
91504	N	34	13.82	24.49	92.33	595.9	0.1162	0.1681	0.1357	0.06759	0.2275	0.07237	0.4751	1.528	2.974	39.05	0.00968	0.03856	0.03476	0.01616	0.02434	0.006995	16.01	32.94	106	788	0.1794	0.3966	0.3381	0.1521	0.3651	0.1183	1	0
915143	R	7	24.24	18.74	159.6	1945	0.08938	0.1136	0.1727	0.1071	0.1591	0.05175	1.73	0.8535	11.56	316	0.005137	0.01279	0.02353	0.01508	0.01615	0.002252	35.13	23.36	232.2	3903	0.1154	0.1772	0.2917	0.1795	0.2336	0.06259	3	4
915460	N	41	15.46	23.95	103.8	731.3	0.1183	0.187	0.203	0.0852	0.1807	0.07083	0.3331	1.961	2.937	32.52	0.009538	0.0494	0.06019	0.02041	0.02105	0.006	17.11	36.33	117.7	909.4	0.1732	0.4967	0.5911	0.2163	0.3013	0.1067	2.5	1
915946	N	38	15.05	19.07	97.26	701.9	0.09215	0.08597	0.07486	0.04335	0.1561	0.05915	0.386	1.198	2.63	38.49	0.004952	0.0163	0.02967	0.009423	0.01152	0.001718	17.58	28.06	113.8	967	0.1246	0.2101	0.2866	0.112	0.2282	0.06954	2.5	8
916799	N	40	18.31	20.58	120.8	1052	0.1068	0.1248	0.1569	0.09451	0.186	0.05941	0.5449	0.9225	3.218	67.36	0.006176	0.01877	0.02913	0.01046	0.01559	0.002725	21.86	26.2	142.2	1493	0.1492	0.2536	0.3759	0.151	0.3074	0.07863	1.2	1
916838	N	41	19.89	20.26	130.5	1214	0.1037	0.131	0.1411	0.09431	0.1802	0.06188	0.5079	0.8737	3.654	59.7	0.005089	0.02303	0.03052	0.01178	0.01057	0.003391	23.73	25.23	160.5	1646	0.1417	0.3309	0.4185	0.1613	0.2549	0.09136	8	4
917627	N	39	24.63	21.6	165.5	1841	0.103	0.2106	0.231	0.1471	0.1991	0.06739	0.9915	0.9004	7.05	139.9	0.004989	0.03212	0.03571	0.01597	0.01879	0.00476	29.92	26.93	205.7	2642	0.1342	0.4188	0.4658	0.2475	0.3157	0.09671	1	1
9212009	N	1	18.45	31.39	120.8	1051	0.09889	0.1108	0.1275	0.07493	0.1855	0.05593	0.3729	2.183	2.922	43.45	0.005957	0.02474	0.04066	0.01499	0.01703	0.003462	20.36	44.46	136.5	1286	0.1289	0.249	0.3641	0.1555	0.2847	0.07684	2	1
925622	N	30	15.22	30.62	103.4	716.9	0.1048	0.2087	0.255	0.09429	0.2128	0.07152	0.2602	1.205	2.362	22.65	0.004625	0.04844	0.07359	0.01608	0.02137	0.006142	17.52	42.79	128.7	915	0.1417	0.7917	1.17	0.2356	0.4089	0.1409	2.5	0
926125	N	17	20.92	25.09	143	1347	0.1099	0.2236	0.3174	0.1474	0.2149	0.06879	0.9622	1.026	8.758	118.8	0.006399	0.0431	0.07845	0.02624	0.02057	0.006213	24.29	29.41	179.1	1819	0.1407	0.4186	0.6599	0.2542	0.2929	0.09873	1.5	0
926424	N	28	21.56	22.39	142	1479	0.111	0.1159	0.2439	0.1389	0.1726	0.05623	1.176	1.256	7.673	158.7	0.0103	0.02891	0.05198	0.02454	0.01114	0.004239	25.45	26.4	166.1	2027	0.141	0.2113	0.4107	0.2216	0.206	0.07115	1.2	0
926682	N	20	20.13	28.25	131.2	1261	0.0978	0.1034	0.144	0.09791	0.1752	0.05533	0.7655	2.463	5.203	99.04	0.005769	0.02423	0.0395	0.01678	0.01898	0.002498	23.69	38.25	155	1731	0.1166	0.1922	0.3215	0.1628	0.2572	0.06637	1	0
926954	N	16	16.6	28.08	108.3	858.1	0.08455	0.1023	0.09251	0.05302	0.159	0.05648	0.4564	1.075	3.425	48.55	0.005903	0.03731	0.0473	0.01557	0.01318	0.003892	18.98	34.12	126.7	1124	0.1139	0.3094	0.3403	0.1418	0.2218	0.0782	3.5	1
927992	N	26	13.86	23.83	89.6	595.8	0.1067	0.08318	0.07671	0.05627	0.1433	0.05484	0.6142	2.25	4.334	51.14	0.0142	0.01844	0.03254	0.01999	0.02719	0.001925	15.51	30	101.2	730.6	0.1467	0.1279	0.1677	0.1114	0.218	0.06057	1.5	1
927997	N	27	18.11	26.17	118.7	970.2	0.09867	0.1716	0.2177	0.09718	0.2063	0.06194	0.5854	1.386	4.066	48.23	0.0078	0.04768	0.1015	0.02349	0.02759	0.004116	21.88	35.4	145.1	1251	0.1464	0.5127	0.8774	0.2603	0.3941	0.09318	2.4	2
928594	N	29	21.93	30.64	146.7	1487	0.08679	0.1723	0.2053	0.101	0.1796	0.05715	0.8842	1.152	6.92	115.8	0.007661	0.05912	0.05962	0.02539	0.02899	0.004636	25.24	34.07	171.5	1951	0.1168	0.4072	0.4494	0.1886	0.2784	0.07353	3.5	0
929684	R	14	17.53	25.28	114	966.6	0.09278	0.09175	0.1105	0.06741	0.1424	0.05563	0.4587	1.318	3.032	52.27	0.00454	0.01312	0.0172	0.007299	0.009783	0.001526	21.75	40.14	142.6	1483	0.1287	0.2472	0.2753	0.1372	0.2404	0.07156	10	9
931652	R	1	18.11	30.99	115.8	984.4	0.08625	0.0924	0.06214	0.05598	0.1603	0.05468	0.4236	1.176	2.189	36.01	0.004733	0.01621	0.02044	0.01142	0.01411	0.002098	21.05	38.93	128	1214	0.1194	0.2088	0.2385	0.1333	0.2652	0.07006	2.7	4
931678	N	24	24.29	25.48	161.8	1715	0.09374	0.2284	0.2702	0.1369	0.2307	0.06308	0.55	0.7052	3.853	76.08	0.00403	0.02513	0.04598	0.01184	0.02346	0.002403	27.53	30.44	184.8	2213	0.1247	0.3935	0.6118	0.2063	0.3983	0.07978	1.2	0
935058	N	13	15.6	26.79	99.85	760	0.07885	0.0524	0.03778	0.02876	0.158	0.05395	0.3292	0.9247	2.252	33.37	0.004508	0.007347	0.01094	0.007723	0.01673	0.00131	18.16	33.64	117.2	1027	0.1097	0.09745	0.1263	0.08222	0.2805	0.06378	2	2
935878	N	13	15.78	17.1	102.2	769	0.09668	0.0903	0.07268	0.04475	0.189	0.0569	0.2059	0.6052	1.153	20.04	0.00475	0.01527	0.01893	0.008301	0.01477	0.002027	17.37	22.52	111.7	921.4	0.1386	0.264	0.2901	0.1234	0.3261	0.07752	0.8	0
937100	N	12	19.28	20.88	124.9	1127	0.09033	0.1197	0.06435	0.0887	0.1971	0.05417	1.347	1.874	9.142	167.9	0.002889	0.009586	0.02836	0.0366	0.02385	0.003856	20.03	22.43	130	1214	0.09273	0.1259	0.08201	0.1116	0.2147	0.05644	2.5	0
937653	N	15	15.66	24.51	102	771.1	0.08886	0.08731	0.09483	0.04286	0.1995	0.05626	0.5016	1.824	4.013	52.6	0.005164	0.0231	0.03871	0.0129	0.01923	0.001897	18.47	35.09	124	1066	0.1182	0.2486	0.3508	0.1273	0.2964	0.06591	2	4
937654	N	11	22.44	27.42	150.6	1504	0.1211	0.2082	0.3579	0.1842	0.2524	0.05848	1.083	3.503	7.164	123.9	0.008771	0.03241	0.07453	0.02372	0.03172	0.003287	23.99	32.51	161.2	1689	0.133	0.258	0.4741	0.2135	0.2809	0.06318	1	0
937664	N	17	17.98	23.96	120	995	0.1157	0.1739	0.1954	0.1219	0.1981	0.06306	0.7937	2.595	5.639	90.08	0.007286	0.03164	0.04003	0.0205	0.02609	0.005366	20.05	32.23	135.2	1225	0.134	0.2606	0.3124	0.1753	0.2746	0.0783	2.5	0
937897	N	17	13.63	24.7	89.65	569.2	0.1055	0.1312	0.1161	0.06403	0.1791	0.07058	0.3223	1.148	2.797	25.79	0.007254	0.03085	0.03225	0.01585	0.01783	0.004359	15.33	31.96	107.7	712.2	0.1554	0.3515	0.3409	0.1689	0.2739	0.09945	2	0
938225	N	9	23.01	33.87	156.8	1705	0.1157	0.1948	0.2979	0.1522	0.1799	0.0634	1.819	2.708	13.28	253.8	0.008461	0.03397	0.05986	0.02232	0.03215	0.003898	28.39	41.66	197.8	2481	0.1432	0.2895	0.4937	0.211	0.2774	0.07542	4	0
938412	N	10	22.41	29.95	145.5	1528	0.1119	0.1699	0.3076	0.1594	0.2099	0.06803	1.463	1.717	9.939	233.7	0.003676	0.04185	0.06688	0.01772	0.01538	0.005663	29.27	38.4	194.5	2690	0.1251	0.3832	0.5842	0.2422	0.2729	0.09391	1	1
938413	N	15	12.53	30.98	80.41	490.9	0.09252	0.06271	0.06151	0.03938	0.1993	0.06554	0.3708	1.47	2.546	30.45	0.009003	0.01059	0.02372	0.01286	0.01837	0.003858	14.95	41.05	96.75	694.6	0.156	0.1358	0.2436	0.1259	0.3292	0.09406	3	7
939095	N	6	19.8	20.46	130.2	1235	0.09652	0.1077	0.1599	0.08705	0.162	0.05731	0.8215	1.26	6.436	116.7	0.009331	0.02827	0.06039	0.02226	0.01728	0.002806	22.61	25.78	155.1	1623	0.1373	0.2368	0.3931	0.184	0.2382	0.06831	2.1	2
939426	N	8	19.96	27.41	130.8	1238	0.09075	0.1167	0.1355	0.08397	0.16	0.05461	0.5299	1.562	3.39	66.13	0.005734	0.02089	0.04279	0.01392	0.01051	0.0037	22.75	36.88	150.3	1603	0.1293	0.2513	0.4106	0.1638	0.2245	0.07842	4	0
9411286	N	3	19.22	27.18	128.8	1134	0.109	0.1777	0.2138	0.1116	0.1924	0.06389	0.497	2.403	4.493	61.18	0.006133	0.04109	0.05917	0.01756	0.0218	0.004305	22.57	44.6	161	1565	0.1501	0.513	0.6841	0.2099	0.3484	0.09774	0.8	1
9411300	N	3	14.72	25.26	99.28	657.5	0.1174	0.2112	0.1729	0.09465	0.2079	0.07496	0.3405	1.158	2.188	26.12	0.004957	0.04553	0.05166	0.01597	0.02539	0.005548	16.67	31.97	111.6	814.8	0.1464	0.5352	0.5655	0.1974	0.3778	0.1132	1.7	21
942640	N	10	22.52	21.92	146.9	1597	0.07592	0.09162	0.06862	0.06367	0.1728	0.05262	1.374	2.312	9.938	192.4	0.004422	0.02679	0.02433	0.02036	0.02486	0.003922	24.67	24.81	162.1	1902	0.08191	0.1319	0.1056	0.09378	0.2061	0.05788	6	2
943471	N	8	15.44	31.18	101	740.4	0.09399	0.1062	0.1375	0.065	0.1735	0.06105	0.3235	1.839	1.971	32.61	0.006178	0.02088	0.02834	0.01079	0.02122	0.003168	17.34	41.48	112.6	929	0.1272	0.2362	0.2975	0.1286	0.2914	0.08024	1.5	0
94547	N	12	17.17	29.19	110	915.3	0.08952	0.06655	0.06583	0.05068	0.1793	0.05392	0.6101	1.425	3.827	63.02	0.00689	0.01556	0.03155	0.009714	0.02734	0.001377	20.76	36.66	132.5	1295	0.1261	0.1572	0.2141	0.0952	0.3362	0.06033	3.7	0
947204	R	3	21.42	22.84	145	1440	0.107	0.1939	0.238	0.1318	0.1884	0.06472	1.085	0.8469	8.308	142.5	0.006831	0.03541	0.04948	0.0177	0.01481	0.003979	28.34	27.98	198.3	2375	0.1498	0.4379	0.5411	0.2215	0.2832	0.08981	3	?
947489	N	6	16.7	28.13	110.3	885.4	0.08896	0.1131	0.1012	0.04989	0.189	0.06035	0.6052	1.235	4.243	63.91	0.007767	0.02631	0.03957	0.01411	0.01957	0.003606	19.74	34.92	128.8	1213	0.133	0.2808	0.3455	0.1317	0.3035	0.08036	3.5	0
